# Supplementary material for: Musculoskeletal simulations to examine the effects of accentuated eccentric loading (AEL) on jump height
Source: PeerJ. 2023 Jan 23;11:e14687. doi: 10.7717/peerj.14687 (PMC9879160; doi:10.7717/peerj.14687)
Supplement: Supplemental Information 3 — Added30 folder contains the code and simulation results for a complete jump with an additional 30% model mass. Dropped30 folder contains the code and simulation results for the push-off phase with the original model mass. [file peerj-11-14687-s003.zip › Supplementary Simulation code and output results AEL30/Dropped30/Optimized_for_J_Results/TwoSegment_Two_Segment_TendonLength.sto]

TendonLength
version=1
nRows=9685
nColumns=5
inDegrees=no

This analysis gathers basic information about muscles during a simulation (e.g., forces, tendon lengths, moment arms, etc).
Units are S.I. units (second, meters, Newtons, ...)
Angles are in degrees.

endheader
time	vastus	recfem	glut	ham
      0.00000000	      0.21623839	      0.32980711	      0.07122699	      0.35772752
      0.00006123	      0.21623765	      0.32980670	      0.07122665	      0.35772743
      0.00012245	      0.21623691	      0.32980629	      0.07122631	      0.35772735
      0.00020780	      0.21623587	      0.32980571	      0.07122584	      0.35772723
      0.00029315	      0.21623483	      0.32980513	      0.07122536	      0.35772710
      0.00042115	      0.21623326	      0.32980425	      0.07122464	      0.35772692
      0.00054914	      0.21623168	      0.32980336	      0.07122391	      0.35772673
      0.00075973	      0.21622905	      0.32980188	      0.07122270	      0.35772642
      0.00097032	      0.21622640	      0.32980038	      0.07122149	      0.35772610
      0.00125500	      0.21622277	      0.32979832	      0.07121983	      0.35772566
      0.00153968	      0.21621909	      0.32979621	      0.07121815	      0.35772521
      0.00177985	      0.21621595	      0.32979440	      0.07121673	      0.35772483
      0.00202001	      0.21621279	      0.32979256	      0.07121530	      0.35772445
      0.00230741	      0.21620895	      0.32979032	      0.07121358	      0.35772399
      0.00259481	      0.21620508	      0.32978804	      0.07121184	      0.35772352
      0.00282227	      0.21620198	      0.32978620	      0.07121046	      0.35772315
      0.00304973	      0.21619886	      0.32978434	      0.07120908	      0.35772278
      0.00334924	      0.21619471	      0.32978184	      0.07120725	      0.35772228
      0.00364874	      0.21619052	      0.32977930	      0.07120540	      0.35772179
      0.00386300	      0.21618749	      0.32977746	      0.07120408	      0.35772143
      0.00407725	      0.21618444	      0.32977559	      0.07120275	      0.35772107
      0.00437314	      0.21618020	      0.32977297	      0.07120091	      0.35772058
      0.00466902	      0.21617592	      0.32977031	      0.07119907	      0.35772008
      0.00490644	      0.21617245	      0.32976814	      0.07119758	      0.35771968
      0.00514385	      0.21616897	      0.32976595	      0.07119608	      0.35771927
      0.00542953	      0.21616474	      0.32976328	      0.07119428	      0.35771879
      0.00571522	      0.21616047	      0.32976056	      0.07119247	      0.35771830
      0.00595120	      0.21615693	      0.32975829	      0.07119097	      0.35771790
      0.00618719	      0.21615336	      0.32975600	      0.07118946	      0.35771749
      0.00647135	      0.21614903	      0.32975320	      0.07118764	      0.35771700
      0.00675552	      0.21614467	      0.32975036	      0.07118582	      0.35771651
      0.00699497	      0.21614097	      0.32974795	      0.07118428	      0.35771610
      0.00723442	      0.21613726	      0.32974550	      0.07118273	      0.35771569
      0.00751378	      0.21613289	      0.32974262	      0.07118092	      0.35771520
      0.00779314	      0.21612850	      0.32973971	      0.07117911	      0.35771472
      0.00803996	      0.21612459	      0.32973710	      0.07117750	      0.35771429
      0.00828679	      0.21612067	      0.32973447	      0.07117589	      0.35771385
      0.00855771	      0.21611633	      0.32973155	      0.07117411	      0.35771338
      0.00882862	      0.21611197	      0.32972861	      0.07117233	      0.35771291
      0.00909954	      0.21610759	      0.32972563	      0.07117055	      0.35771243
      0.00937046	      0.21610318	      0.32972262	      0.07116876	      0.35771196
      0.00960318	      0.21609938	      0.32972001	      0.07116722	      0.35771155
      0.00983591	      0.21609556	      0.32971738	      0.07116568	      0.35771114
      0.01011404	      0.21609097	      0.32971421	      0.07116383	      0.35771065
      0.01039217	      0.21608636	      0.32971101	      0.07116198	      0.35771016
      0.01067029	      0.21608172	      0.32970778	      0.07116012	      0.35770967
      0.01091920	      0.21607756	      0.32970486	      0.07115846	      0.35770923
      0.01116811	      0.21607337	      0.32970192	      0.07115679	      0.35770879
      0.01141701	      0.21606917	      0.32969895	      0.07115512	      0.35770835
      0.01168002	      0.21606471	      0.32969579	      0.07115335	      0.35770789
      0.01194302	      0.21606024	      0.32969261	      0.07115158	      0.35770742
      0.01219797	      0.21605588	      0.32968950	      0.07114986	      0.35770697
      0.01245293	      0.21605151	      0.32968637	      0.07114813	      0.35770652
      0.01271510	      0.21604699	      0.32968312	      0.07114636	      0.35770606
      0.01297727	      0.21604246	      0.32967985	      0.07114458	      0.35770560
      0.01323521	      0.21603799	      0.32967661	      0.07114282	      0.35770515
      0.01349315	      0.21603350	      0.32967334	      0.07114107	      0.35770469
      0.01375333	      0.21602895	      0.32967002	      0.07113929	      0.35770424
      0.01401352	      0.21602439	      0.32966668	      0.07113751	      0.35770378
      0.01427221	      0.21601984	      0.32966334	      0.07113575	      0.35770333
      0.01453091	      0.21601528	      0.32965997	      0.07113397	      0.35770287
      0.01478923	      0.21601071	      0.32965659	      0.07113220	      0.35770242
      0.01504755	      0.21600612	      0.32965319	      0.07113043	      0.35770197
      0.01530350	      0.21600156	      0.32964979	      0.07112867	      0.35770153
      0.01555944	      0.21599700	      0.32964638	      0.07112691	      0.35770108
      0.01580318	      0.21599263	      0.32964311	      0.07112523	      0.35770066
      0.01611297	      0.21598707	      0.32963892	      0.07112309	      0.35770013
      0.01651210	      0.21597988	      0.32963349	      0.07112033	      0.35769944
      0.01679287	      0.21597480	      0.32962963	      0.07111839	      0.35769896
      0.01703128	      0.21597048	      0.32962634	      0.07111673	      0.35769855
      0.01726968	      0.21596615	      0.32962304	      0.07111508	      0.35769815
      0.01753117	      0.21596139	      0.32961939	      0.07111327	      0.35769770
      0.01779266	      0.21595662	      0.32961573	      0.07111145	      0.35769726
      0.01804389	      0.21595202	      0.32961219	      0.07110970	      0.35769684
      0.01829512	      0.21594742	      0.32960863	      0.07110795	      0.35769642
      0.01849992	      0.21594366	      0.32960572	      0.07110653	      0.35769608
      0.01882450	      0.21593769	      0.32960108	      0.07110427	      0.35769554
      0.01906129	      0.21593332	      0.32959767	      0.07110261	      0.35769514
      0.01929809	      0.21592895	      0.32959426	      0.07110096	      0.35769475
      0.01953488	      0.21592457	      0.32959082	      0.07109931	      0.35769437
      0.01977868	      0.21592005	      0.32958727	      0.07109760	      0.35769397
      0.02008180	      0.21591442	      0.32958283	      0.07109548	      0.35769348
      0.02046862	      0.21590722	      0.32957714	      0.07109278	      0.35769285
      0.02071870	      0.21590256	      0.32957344	      0.07109103	      0.35769245
      0.02096879	      0.21589789	      0.32956972	      0.07108927	      0.35769206
      0.02121887	      0.21589321	      0.32956599	      0.07108752	      0.35769166
      0.02147240	      0.21588846	      0.32956219	      0.07108574	      0.35769126
      0.02172593	      0.21588370	      0.32955837	      0.07108397	      0.35769087
      0.02197260	      0.21587907	      0.32955464	      0.07108224	      0.35769049
      0.02221928	      0.21587443	      0.32955090	      0.07108050	      0.35769011
      0.02247940	      0.21586954	      0.32954694	      0.07107868	      0.35768971
      0.02273951	      0.21586463	      0.32954296	      0.07107685	      0.35768932
      0.02299610	      0.21585979	      0.32953903	      0.07107505	      0.35768894
      0.02330652	      0.21585392	      0.32953424	      0.07107287	      0.35768848
      0.02365444	      0.21584734	      0.32952886	      0.07107042	      0.35768796
      0.02394973	      0.21584174	      0.32952426	      0.07106835	      0.35768754
      0.02417362	      0.21583750	      0.32952077	      0.07106677	      0.35768721
      0.02439752	      0.21583325	      0.32951727	      0.07106520	      0.35768690
      0.02462526	      0.21582892	      0.32951369	      0.07106359	      0.35768657
      0.02493219	      0.21582308	      0.32950885	      0.07106144	      0.35768615
      0.02523912	      0.21581724	      0.32950400	      0.07105928	      0.35768572
      0.02545699	      0.21581309	      0.32950054	      0.07105774	      0.35768543
      0.02567485	      0.21580894	      0.32949707	      0.07105621	      0.35768513
      0.02592713	      0.21580413	      0.32949305	      0.07105444	      0.35768480
      0.02617941	      0.21579931	      0.32948901	      0.07105266	      0.35768446
      0.02645015	      0.21579414	      0.32948466	      0.07105076	      0.35768411
      0.02672088	      0.21578897	      0.32948030	      0.07104886	      0.35768377
      0.02691494	      0.21578526	      0.32947717	      0.07104749	      0.35768352
      0.02723087	      0.21577922	      0.32947205	      0.07104527	      0.35768313
      0.02747074	      0.21577463	      0.32946815	      0.07104358	      0.35768283
      0.02771061	      0.21577004	      0.32946424	      0.07104190	      0.35768254
      0.02795047	      0.21576544	      0.32946033	      0.07104021	      0.35768226
      0.02819667	      0.21576073	      0.32945630	      0.07103848	      0.35768197
      0.02844286	      0.21575601	      0.32945225	      0.07103675	      0.35768168
      0.02871061	      0.21575088	      0.32944785	      0.07103487	      0.35768138
      0.02897835	      0.21574574	      0.32944343	      0.07103300	      0.35768108
      0.02918757	      0.21574173	      0.32943997	      0.07103153	      0.35768085
      0.02950225	      0.21573570	      0.32943475	      0.07102932	      0.35768052
      0.02975664	      0.21573082	      0.32943052	      0.07102754	      0.35768025
      0.03001102	      0.21572593	      0.32942628	      0.07102575	      0.35767999
      0.03026541	      0.21572105	      0.32942203	      0.07102397	      0.35767973
      0.03051980	      0.21571617	      0.32941777	      0.07102219	      0.35767948
      0.03077419	      0.21571129	      0.32941350	      0.07102041	      0.35767924
      0.03102481	      0.21570648	      0.32940928	      0.07101865	      0.35767900
      0.03127544	      0.21570167	      0.32940505	      0.07101690	      0.35767878
      0.03150969	      0.21569717	      0.32940110	      0.07101526	      0.35767857
      0.03181008	      0.21569141	      0.32939601	      0.07101316	      0.35767831
      0.03211048	      0.21568565	      0.32939091	      0.07101107	      0.35767806
      0.03234592	      0.21568113	      0.32938691	      0.07100942	      0.35767787
      0.03258135	      0.21567662	      0.32938290	      0.07100778	      0.35767768
      0.03285431	      0.21567138	      0.32937824	      0.07100588	      0.35767747
      0.03312728	      0.21566615	      0.32937357	      0.07100398	      0.35767727
      0.03336365	      0.21566162	      0.32936952	      0.07100233	      0.35767711
      0.03365922	      0.21565596	      0.32936444	      0.07100027	      0.35767691
      0.03401855	      0.21564907	      0.32935825	      0.07099778	      0.35767668
      0.03441210	      0.21564154	      0.32935146	      0.07099504	      0.35767644
      0.03471486	      0.21563575	      0.32934622	      0.07099294	      0.35767627
      0.03493999	      0.21563144	      0.32934232	      0.07099138	      0.35767615
      0.03516513	      0.21562714	      0.32933841	      0.07098982	      0.35767604
      0.03538556	      0.21562293	      0.32933458	      0.07098829	      0.35767593
      0.03569838	      0.21561695	      0.32932914	      0.07098613	      0.35767580
      0.03597589	      0.21561166	      0.32932430	      0.07098421	      0.35767568
      0.03620686	      0.21560725	      0.32932026	      0.07098261	      0.35767559
      0.03643782	      0.21560285	      0.32931622	      0.07098102	      0.35767551
      0.03668105	      0.21559821	      0.32931196	      0.07097934	      0.35767543
      0.03698126	      0.21559250	      0.32930670	      0.07097727	      0.35767535
      0.03735693	      0.21558535	      0.32930010	      0.07097469	      0.35767526
      0.03763821	      0.21558000	      0.32929514	      0.07097275	      0.35767520
      0.03787283	      0.21557555	      0.32929101	      0.07097114	      0.35767516
      0.03810744	      0.21557109	      0.32928687	      0.07096953	      0.35767513
      0.03835531	      0.21556639	      0.32928249	      0.07096783	      0.35767510
      0.03860318	      0.21556169	      0.32927810	      0.07096613	      0.35767509
      0.03887291	      0.21555658	      0.32927332	      0.07096429	      0.35767508
      0.03914264	      0.21555148	      0.32926854	      0.07096244	      0.35767508
      0.03933131	      0.21554791	      0.32926519	      0.07096115	      0.35767508
      0.03962084	      0.21554244	      0.32926004	      0.07095918	      0.35767511
      0.03991036	      0.21553698	      0.32925489	      0.07095720	      0.35767514
      0.04014646	      0.21553253	      0.32925068	      0.07095560	      0.35767517
      0.04038257	      0.21552808	      0.32924647	      0.07095399	      0.35767522
      0.04063012	      0.21552342	      0.32924205	      0.07095231	      0.35767527
      0.04092822	      0.21551781	      0.32923672	      0.07095028	      0.35767535
      0.04124913	      0.21551179	      0.32923098	      0.07094811	      0.35767545
      0.04157005	      0.21550577	      0.32922523	      0.07094593	      0.35767557
      0.04178987	      0.21550165	      0.32922129	      0.07094445	      0.35767565
      0.04200970	      0.21549753	      0.32921734	      0.07094296	      0.35767575
      0.04226183	      0.21549282	      0.32921281	      0.07094126	      0.35767587
      0.04256977	      0.21548706	      0.32920727	      0.07093918	      0.35767603
      0.04296841	      0.21547963	      0.32920010	      0.07093650	      0.35767626
      0.04317901	      0.21547571	      0.32919630	      0.07093508	      0.35767639
      0.04338960	      0.21547179	      0.32919250	      0.07093367	      0.35767653
      0.04367373	      0.21546651	      0.32918738	      0.07093176	      0.35767673
      0.04395786	      0.21546124	      0.32918225	      0.07092986	      0.35767695
      0.04419551	      0.21545683	      0.32917795	      0.07092827	      0.35767714
      0.04449162	      0.21545135	      0.32917260	      0.07092629	      0.35767739
      0.04486104	      0.21544452	      0.32916591	      0.07092383	      0.35767772
      0.04517609	      0.21543871	      0.32916020	      0.07092173	      0.35767803
      0.04539646	      0.21543465	      0.32915620	      0.07092026	      0.35767825
      0.04561683	      0.21543059	      0.32915221	      0.07091880	      0.35767848
      0.04586534	      0.21542602	      0.32914770	      0.07091715	      0.35767876
      0.04617480	      0.21542034	      0.32914208	      0.07091510	      0.35767911
      0.04655288	      0.21541342	      0.32913521	      0.07091260	      0.35767957
      0.04688755	      0.21540730	      0.32912912	      0.07091039	      0.35768000
      0.04730391	      0.21539970	      0.32912154	      0.07090764	      0.35768056
      0.04762713	      0.21539382	      0.32911566	      0.07090552	      0.35768102
      0.04784672	      0.21538982	      0.32911166	      0.07090408	      0.35768135
      0.04806631	      0.21538584	      0.32910765	      0.07090263	      0.35768168
      0.04832047	      0.21538123	      0.32910302	      0.07090097	      0.35768208
      0.04862959	      0.21537564	      0.32909738	      0.07089895	      0.35768258
      0.04897571	      0.21536938	      0.32909106	      0.07089669	      0.35768317
      0.04927547	      0.21536398	      0.32908559	      0.07089473	      0.35768370
      0.04950134	      0.21535991	      0.32908147	      0.07089326	      0.35768411
      0.04972721	      0.21535585	      0.32907734	      0.07089180	      0.35768453
      0.04990987	      0.21535258	      0.32907400	      0.07089061	      0.35768488
      0.05019835	      0.21534740	      0.32906873	      0.07088874	      0.35768544
      0.05048683	      0.21534224	      0.32906346	      0.07088687	      0.35768602
      0.05072855	      0.21533793	      0.32905904	      0.07088531	      0.35768652
      0.05097027	      0.21533362	      0.32905462	      0.07088375	      0.35768704
      0.05122507	      0.21532908	      0.32904996	      0.07088211	      0.35768759
      0.05147987	      0.21532455	      0.32904529	      0.07088047	      0.35768816
      0.05171467	      0.21532039	      0.32904100	      0.07087896	      0.35768870
      0.05203008	      0.21531480	      0.32903523	      0.07087694	      0.35768945
      0.05234550	      0.21530923	      0.32902945	      0.07087492	      0.35769021
      0.05256182	      0.21530541	      0.32902549	      0.07087353	      0.35769075
      0.05277814	      0.21530160	      0.32902153	      0.07087215	      0.35769130
      0.05303662	      0.21529706	      0.32901680	      0.07087050	      0.35769197
      0.05329509	      0.21529252	      0.32901207	      0.07086886	      0.35769266
      0.05355895	      0.21528790	      0.32900723	      0.07086718	      0.35769337
      0.05382281	      0.21528329	      0.32900240	      0.07086551	      0.35769411
      0.05408278	      0.21527875	      0.32899764	      0.07086386	      0.35769485
      0.05439899	      0.21527324	      0.32899185	      0.07086186	      0.35769577
      0.05474736	      0.21526719	      0.32898547	      0.07085966	      0.35769681
      0.05505324	      0.21526189	      0.32897987	      0.07085774	      0.35769775
      0.05527764	      0.21525801	      0.32897576	      0.07085633	      0.35769845
      0.05550205	      0.21525413	      0.32897165	      0.07085492	      0.35769917
      0.05573035	      0.21525020	      0.32896747	      0.07085349	      0.35769991
      0.05604660	      0.21524476	      0.32896168	      0.07085151	      0.35770097
      0.05636285	      0.21523933	      0.32895590	      0.07084953	      0.35770204
      0.05656891	      0.21523581	      0.32895213	      0.07084825	      0.35770276
      0.05677497	      0.21523228	      0.32894835	      0.07084696	      0.35770348
      0.05704784	      0.21522763	      0.32894336	      0.07084527	      0.35770446
      0.05732072	      0.21522298	      0.32893837	      0.07084357	      0.35770546
      0.05756460	      0.21521884	      0.32893391	      0.07084206	      0.35770637
      0.05786229	      0.21521379	      0.32892847	      0.07084022	      0.35770750
      0.05820838	      0.21520794	      0.32892214	      0.07083809	      0.35770885
      0.05849887	      0.21520304	      0.32891683	      0.07083630	      0.35771000
      0.05873061	      0.21519914	      0.32891260	      0.07083487	      0.35771094
      0.05896234	      0.21519524	      0.32890836	      0.07083345	      0.35771189
      0.05920416	      0.21519119	      0.32890395	      0.07083197	      0.35771290
      0.05951186	      0.21518604	      0.32889833	      0.07083009	      0.35771421
      0.05981957	      0.21518091	      0.32889271	      0.07082821	      0.35771554
      0.06005571	      0.21517697	      0.32888840	      0.07082677	      0.35771659
      0.06035203	      0.21517205	      0.32888300	      0.07082497	      0.35771792
      0.06071947	      0.21516597	      0.32887630	      0.07082274	      0.35771960
      0.06108690	      0.21515990	      0.32886960	      0.07082051	      0.35772133
      0.06129574	      0.21515646	      0.32886580	      0.07081925	      0.35772233
      0.06150458	      0.21515303	      0.32886200	      0.07081799	      0.35772334
      0.06178233	      0.21514847	      0.32885694	      0.07081632	      0.35772470
      0.06206008	      0.21514393	      0.32885189	      0.07081465	      0.35772609
      0.06230804	      0.21513988	      0.32884738	      0.07081316	      0.35772735
      0.06255599	      0.21513584	      0.32884287	      0.07081168	      0.35772862
      0.06281294	      0.21513166	      0.32883820	      0.07081014	      0.35772997
      0.06312748	      0.21512656	      0.32883249	      0.07080827	      0.35773164
      0.06353357	      0.21512000	      0.32882512	      0.07080585	      0.35773384
      0.06374869	      0.21511653	      0.32882122	      0.07080457	      0.35773503
      0.06396382	      0.21511307	      0.32881731	      0.07080330	      0.35773623
      0.06424931	      0.21510849	      0.32881214	      0.07080161	      0.35773785
      0.06453480	      0.21510392	      0.32880697	      0.07079992	      0.35773949
      0.06473604	      0.21510071	      0.32880333	      0.07079873	      0.35774067
      0.06505987	      0.21509555	      0.32879747	      0.07079683	      0.35774258
      0.06530383	      0.21509167	      0.32879305	      0.07079540	      0.35774405
      0.06554778	      0.21508780	      0.32878864	      0.07079397	      0.35774553
      0.06579173	      0.21508394	      0.32878424	      0.07079254	      0.35774704
      0.06604647	      0.21507993	      0.32877964	      0.07079105	      0.35774863
      0.06630121	      0.21507591	      0.32877504	      0.07078956	      0.35775025
      0.06655739	      0.21507189	      0.32877042	      0.07078807	      0.35775189
      0.06687327	      0.21506694	      0.32876473	      0.07078624	      0.35775395
      0.06726868	      0.21506077	      0.32875761	      0.07078395	      0.35775657
      0.06755302	      0.21505635	      0.32875249	      0.07078230	      0.35775849
      0.06779301	      0.21505262	      0.32874818	      0.07078092	      0.35776013
      0.06803299	      0.21504891	      0.32874387	      0.07077954	      0.35776180
      0.06828845	      0.21504496	      0.32873928	      0.07077807	      0.35776359
      0.06854392	      0.21504103	      0.32873469	      0.07077660	      0.35776540
      0.06880149	      0.21503707	      0.32873007	      0.07077513	      0.35776725
      0.06911766	      0.21503222	      0.32872441	      0.07077332	      0.35776956
      0.06951846	      0.21502610	      0.32871723	      0.07077104	      0.35777253
      0.06976299	      0.21502238	      0.32871286	      0.07076965	      0.35777437
      0.07000752	      0.21501867	      0.32870849	      0.07076826	      0.35777623
      0.07025205	      0.21501496	      0.32870412	      0.07076687	      0.35777812
      0.07049620	      0.21501127	      0.32869976	      0.07076549	      0.35778002
      0.07080310	      0.21500665	      0.32869429	      0.07076376	      0.35778244
      0.07117253	      0.21500110	      0.32868771	      0.07076168	      0.35778541
      0.07143810	      0.21499712	      0.32868298	      0.07076019	      0.35778757
      0.07178725	      0.21499191	      0.32867677	      0.07075823	      0.35779045
      0.07205229	      0.21498797	      0.32867206	      0.07075675	      0.35779267
      0.07231733	      0.21498404	      0.32866736	      0.07075527	      0.35779491
      0.07258236	      0.21498011	      0.32866266	      0.07075379	      0.35779718
      0.07284740	      0.21497620	      0.32865796	      0.07075232	      0.35779948
      0.07311244	      0.21497230	      0.32865327	      0.07075085	      0.35780180
      0.07337748	      0.21496841	      0.32864858	      0.07074938	      0.35780415
      0.07364251	      0.21496453	      0.32864390	      0.07074792	      0.35780653
      0.07390755	      0.21496066	      0.32863922	      0.07074646	      0.35780894
      0.07417259	      0.21495680	      0.32863454	      0.07074500	      0.35781137
      0.07442395	      0.21495315	      0.32863011	      0.07074362	      0.35781370
      0.07467531	      0.21494951	      0.32862568	      0.07074224	      0.35781606
      0.07492942	      0.21494584	      0.32862121	      0.07074085	      0.35781847
      0.07518354	      0.21494218	      0.32861674	      0.07073946	      0.35782091
      0.07544710	      0.21493840	      0.32861211	      0.07073802	      0.35782346
      0.07576352	      0.21493387	      0.32860656	      0.07073630	      0.35782656
      0.07608725	      0.21492925	      0.32860088	      0.07073455	      0.35782978
      0.07641097	      0.21492464	      0.32859522	      0.07073279	      0.35783304
      0.07664952	      0.21492126	      0.32859104	      0.07073150	      0.35783547
      0.07688806	      0.21491788	      0.32858687	      0.07073022	      0.35783792
      0.07710532	      0.21491482	      0.32858308	      0.07072905	      0.35784017
      0.07742541	      0.21491031	      0.32857750	      0.07072733	      0.35784353
      0.07769708	      0.21490650	      0.32857276	      0.07072587	      0.35784641
      0.07793949	      0.21490311	      0.32856854	      0.07072457	      0.35784901
      0.07818189	      0.21489973	      0.32856433	      0.07072328	      0.35785164
      0.07844050	      0.21489613	      0.32855984	      0.07072190	      0.35785446
      0.07869911	      0.21489254	      0.32855535	      0.07072052	      0.35785732
      0.07894473	      0.21488914	      0.32855109	      0.07071922	      0.35786006
      0.07926223	      0.21488476	      0.32854559	      0.07071754	      0.35786363
      0.07957974	      0.21488040	      0.32854010	      0.07071586	      0.35786726
      0.07982350	      0.21487705	      0.32853588	      0.07071457	      0.35787007
      0.08006727	      0.21487372	      0.32853168	      0.07071329	      0.35787290
      0.08031007	      0.21487041	      0.32852749	      0.07071201	      0.35787576
      0.08061896	      0.21486621	      0.32852217	      0.07071039	      0.35787942
      0.08092784	      0.21486203	      0.32851685	      0.07070877	      0.35788313
      0.08116680	      0.21485880	      0.32851275	      0.07070753	      0.35788603
      0.08146422	      0.21485479	      0.32850764	      0.07070597	      0.35788967
      0.08183234	      0.21484985	      0.32850133	      0.07070406	      0.35789423
      0.08220046	      0.21484493	      0.32849503	      0.07070215	      0.35789886
      0.08239763	      0.21484230	      0.32849166	      0.07070113	      0.35790136
      0.08259481	      0.21483968	      0.32848829	      0.07070011	      0.35790388
      0.08288158	      0.21483588	      0.32848340	      0.07069863	      0.35790758
      0.08316835	      0.21483209	      0.32847851	      0.07069715	      0.35791132
      0.08341621	      0.21482882	      0.32847429	      0.07069588	      0.35791458
      0.08366407	      0.21482556	      0.32847008	      0.07069461	      0.35791787
      0.08390034	      0.21482247	      0.32846606	      0.07069340	      0.35792103
      0.08421840	      0.21481831	      0.32846067	      0.07069177	      0.35792533
      0.08453646	      0.21481417	      0.32845528	      0.07069015	      0.35792967
      0.08475932	      0.21481127	      0.32845150	      0.07068902	      0.35793275
      0.08498217	      0.21480839	      0.32844774	      0.07068788	      0.35793584
      0.08524476	      0.21480499	      0.32844330	      0.07068655	      0.35793952
      0.08550735	      0.21480161	      0.32843887	      0.07068522	      0.35794324
      0.08578018	      0.21479811	      0.32843428	      0.07068384	      0.35794713
      0.08605301	      0.21479461	      0.32842969	      0.07068247	      0.35795106
      0.08630604	      0.21479138	      0.32842543	      0.07068120	      0.35795474
      0.08662497	      0.21478732	      0.32842008	      0.07067959	      0.35795942
      0.08694391	      0.21478328	      0.32841473	      0.07067799	      0.35796415
      0.08718330	      0.21478025	      0.32841073	      0.07067680	      0.35796774
      0.08742270	      0.21477723	      0.32840672	      0.07067560	      0.35797135
      0.08770206	      0.21477372	      0.32840206	      0.07067421	      0.35797560
      0.08798141	      0.21477022	      0.32839740	      0.07067282	      0.35797989
      0.08821716	      0.21476727	      0.32839347	      0.07067165	      0.35798355
      0.08852607	      0.21476342	      0.32838833	      0.07067012	      0.35798837
      0.08883498	      0.21475959	      0.32838320	      0.07066859	      0.35799325
      0.08907574	      0.21475661	      0.32837921	      0.07066740	      0.35799709
      0.08931649	      0.21475363	      0.32837522	      0.07066622	      0.35800095
      0.08958212	      0.21475036	      0.32837082	      0.07066491	      0.35800525
      0.08984774	      0.21474710	      0.32836643	      0.07066361	      0.35800959
      0.09011910	      0.21474378	      0.32836195	      0.07066228	      0.35801405
      0.09039045	      0.21474047	      0.32835748	      0.07066095	      0.35801856
      0.09065508	      0.21473725	      0.32835312	      0.07065966	      0.35802299
      0.09097430	      0.21473338	      0.32834787	      0.07065810	      0.35802838
      0.09138025	      0.21472848	      0.32834121	      0.07065613	      0.35803532
      0.09160236	      0.21472580	      0.32833757	      0.07065505	      0.35803915
      0.09182446	      0.21472314	      0.32833393	      0.07065398	      0.35804301
      0.09210943	      0.21471972	      0.32832927	      0.07065260	      0.35804801
      0.09239439	      0.21471632	      0.32832462	      0.07065122	      0.35805304
      0.09267008	      0.21471304	      0.32832013	      0.07064989	      0.35805795
      0.09294577	      0.21470977	      0.32831564	      0.07064857	      0.35806291
      0.09321099	      0.21470663	      0.32831133	      0.07064730	      0.35806771
      0.09353093	      0.21470286	      0.32830613	      0.07064576	      0.35807356
      0.09393335	      0.21469814	      0.32829961	      0.07064384	      0.35808100
      0.09416956	      0.21469537	      0.32829579	      0.07064271	      0.35808540
      0.09440578	      0.21469261	      0.32829197	      0.07064159	      0.35808984
      0.09464200	      0.21468986	      0.32828816	      0.07064047	      0.35809431
      0.09491934	      0.21468665	      0.32828369	      0.07063915	      0.35809960
      0.09519667	      0.21468344	      0.32827923	      0.07063784	      0.35810493
      0.09538243	      0.21468129	      0.32827624	      0.07063696	      0.35810852
      0.09567404	      0.21467793	      0.32827156	      0.07063558	      0.35811421
      0.09596566	      0.21467459	      0.32826688	      0.07063421	      0.35811994
      0.09621096	      0.21467178	      0.32826295	      0.07063305	      0.35812480
      0.09645626	      0.21466898	      0.32825903	      0.07063190	      0.35812969
      0.09670131	      0.21466619	      0.32825512	      0.07063075	      0.35813461
      0.09701716	      0.21466260	      0.32825008	      0.07062927	      0.35814101
      0.09733301	      0.21465903	      0.32824505	      0.07062779	      0.35814746
      0.09757101	      0.21465635	      0.32824127	      0.07062668	      0.35815237
      0.09780900	      0.21465367	      0.32823749	      0.07062557	      0.35815730
      0.09807962	      0.21465063	      0.32823320	      0.07062432	      0.35816295
      0.09835025	      0.21464761	      0.32822892	      0.07062306	      0.35816865
      0.09861147	      0.21464469	      0.32822479	      0.07062185	      0.35817419
      0.09892943	      0.21464116	      0.32821977	      0.07062038	      0.35818099
      0.09931175	      0.21463692	      0.32821374	      0.07061861	      0.35818924
      0.09977254	      0.21463184	      0.32820650	      0.07061649	      0.35819930
      0.09994408	      0.21462996	      0.32820381	      0.07061570	      0.35820308
      0.10022963	      0.21462683	      0.32819933	      0.07061439	      0.35820941
      0.10051518	      0.21462371	      0.32819486	      0.07061308	      0.35821580
      0.10076566	      0.21462098	      0.32819095	      0.07061193	      0.35822143
      0.10101614	      0.21461825	      0.32818704	      0.07061078	      0.35822711
      0.10127886	      0.21461540	      0.32818294	      0.07060958	      0.35823311
      0.10154158	      0.21461256	      0.32817885	      0.07060839	      0.35823915
      0.10182780	      0.21460948	      0.32817440	      0.07060708	      0.35824577
      0.10211403	      0.21460640	      0.32816996	      0.07060578	      0.35825245
      0.10234145	      0.21460396	      0.32816644	      0.07060475	      0.35825780
      0.10265425	      0.21460062	      0.32816160	      0.07060333	      0.35826520
      0.10296706	      0.21459728	      0.32815677	      0.07060192	      0.35827266
      0.10320083	      0.21459480	      0.32815316	      0.07060086	      0.35827828
      0.10343461	      0.21459232	      0.32814956	      0.07059981	      0.35828393
      0.10369085	      0.21458961	      0.32814562	      0.07059865	      0.35829017
      0.10400358	      0.21458631	      0.32814082	      0.07059725	      0.35829784
      0.10431631	      0.21458303	      0.32813602	      0.07059584	      0.35830557
      0.10458282	      0.21458023	      0.32813195	      0.07059465	      0.35831221
      0.10491006	      0.21457681	      0.32812694	      0.07059318	      0.35832043
      0.10523729	      0.21457341	      0.32812195	      0.07059172	      0.35832871
      0.10547547	      0.21457093	      0.32811833	      0.07059066	      0.35833478
      0.10576500	      0.21456793	      0.32811392	      0.07058936	      0.35834222
      0.10612699	      0.21456420	      0.32810843	      0.07058775	      0.35835159
      0.10640909	      0.21456129	      0.32810415	      0.07058650	      0.35835895
      0.10665480	      0.21455877	      0.32810044	      0.07058541	      0.35836541
      0.10690052	      0.21455625	      0.32809672	      0.07058432	      0.35837191
      0.10713842	      0.21455382	      0.32809313	      0.07058327	      0.35837824
      0.10744893	      0.21455066	      0.32808846	      0.07058189	      0.35838655
      0.10775945	      0.21454751	      0.32808379	      0.07058052	      0.35839494
      0.10800129	      0.21454505	      0.32808015	      0.07057945	      0.35840151
      0.10824313	      0.21454261	      0.32807653	      0.07057839	      0.35840812
      0.10851840	      0.21453983	      0.32807241	      0.07057718	      0.35841570
      0.10879367	      0.21453707	      0.32806829	      0.07057597	      0.35842333
      0.10904963	      0.21453450	      0.32806447	      0.07057484	      0.35843046
      0.10936669	      0.21453133	      0.32805975	      0.07057345	      0.35843937
      0.10968376	      0.21452816	      0.32805503	      0.07057206	      0.35844834
      0.10992153	      0.21452580	      0.32805150	      0.07057102	      0.35845510
      0.11022020	      0.21452283	      0.32804707	      0.07056972	      0.35846365
      0.11051886	      0.21451988	      0.32804265	      0.07056842	      0.35847226
      0.11077188	      0.21451738	      0.32803891	      0.07056731	      0.35847959
      0.11109266	      0.21451422	      0.32803417	      0.07056592	      0.35848893
      0.11141344	      0.21451107	      0.32802945	      0.07056452	      0.35849832
      0.11165137	      0.21450874	      0.32802595	      0.07056349	      0.35850531
      0.11188929	      0.21450641	      0.32802245	      0.07056245	      0.35851233
      0.11216699	      0.21450370	      0.32801838	      0.07056125	      0.35852055
      0.11244469	      0.21450100	      0.32801431	      0.07056005	      0.35852879
      0.11269109	      0.21449861	      0.32801071	      0.07055898	      0.35853612
      0.11300891	      0.21449554	      0.32800607	      0.07055761	      0.35854559
      0.11332672	      0.21449247	      0.32800144	      0.07055623	      0.35855508
      0.11357542	      0.21449007	      0.32799782	      0.07055516	      0.35856250
      0.11382411	      0.21448768	      0.32799421	      0.07055409	      0.35856992
      0.11405334	      0.21448548	      0.32799088	      0.07055310	      0.35857675
      0.11437206	      0.21448243	      0.32798627	      0.07055173	      0.35858624
      0.11469077	      0.21447939	      0.32798166	      0.07055036	      0.35859569
      0.11491445	      0.21447726	      0.32797843	      0.07054940	      0.35860231
      0.11513813	      0.21447513	      0.32797521	      0.07054843	      0.35860890
      0.11541477	      0.21447251	      0.32797123	      0.07054725	      0.35861701
      0.11569142	      0.21446989	      0.32796725	      0.07054606	      0.35862508
      0.11593990	      0.21446755	      0.32796368	      0.07054500	      0.35863228
      0.11625781	      0.21446455	      0.32795913	      0.07054363	      0.35864142
      0.11657571	      0.21446156	      0.32795458	      0.07054227	      0.35865047
      0.11681634	      0.21445931	      0.32795115	      0.07054125	      0.35865725
      0.11705697	      0.21445705	      0.32794772	      0.07054022	      0.35866397
      0.11733596	      0.21445445	      0.32794375	      0.07053903	      0.35867168
      0.11761496	      0.21445185	      0.32793978	      0.07053783	      0.35867929
      0.11786498	      0.21444952	      0.32793623	      0.07053677	      0.35868603
      0.11818284	      0.21444657	      0.32793173	      0.07053541	      0.35869447
      0.11850070	      0.21444363	      0.32792724	      0.07053406	      0.35870277
      0.11874238	      0.21444139	      0.32792383	      0.07053303	      0.35870897
      0.11898407	      0.21443916	      0.32792042	      0.07053200	      0.35871509
      0.11926577	      0.21443657	      0.32791645	      0.07053080	      0.35872210
      0.11954748	      0.21443398	      0.32791249	      0.07052960	      0.35872898
      0.11978597	      0.21443179	      0.32790915	      0.07052859	      0.35873470
      0.12010419	      0.21442888	      0.32790469	      0.07052724	      0.35874218
      0.12042242	      0.21442597	      0.32790024	      0.07052588	      0.35874948
      0.12065919	      0.21442381	      0.32789693	      0.07052488	      0.35875480
      0.12089597	      0.21442166	      0.32789363	      0.07052387	      0.35876002
      0.12116372	      0.21441923	      0.32788991	      0.07052274	      0.35876580
      0.12143147	      0.21441680	      0.32788619	      0.07052160	      0.35877145
      0.12171624	      0.21441422	      0.32788223	      0.07052039	      0.35877732
      0.12200101	      0.21441165	      0.32787829	      0.07051918	      0.35878305
      0.12225404	      0.21440936	      0.32787479	      0.07051811	      0.35878801
      0.12257115	      0.21440651	      0.32787041	      0.07051677	      0.35879408
      0.12288827	      0.21440366	      0.32786604	      0.07051542	      0.35879996
      0.12313086	      0.21440148	      0.32786270	      0.07051439	      0.35880435
      0.12337345	      0.21439931	      0.32785937	      0.07051337	      0.35880864
      0.12366193	      0.21439673	      0.32785541	      0.07051214	      0.35881360
      0.12395040	      0.21439415	      0.32785146	      0.07051092	      0.35881843
      0.12416884	      0.21439221	      0.32784847	      0.07051000	      0.35882200
      0.12448426	      0.21438940	      0.32784417	      0.07050866	      0.35882702
      0.12479968	      0.21438660	      0.32783987	      0.07050732	      0.35883188
      0.12502753	      0.21438458	      0.32783677	      0.07050636	      0.35883530
      0.12525538	      0.21438256	      0.32783367	      0.07050539	      0.35883864
      0.12553251	      0.21438011	      0.32782991	      0.07050422	      0.35884260
      0.12580963	      0.21437766	      0.32782616	      0.07050304	      0.35884646
      0.12607196	      0.21437534	      0.32782261	      0.07050193	      0.35885001
      0.12638718	      0.21437257	      0.32781835	      0.07050060	      0.35885415
      0.12670240	      0.21436980	      0.32781410	      0.07049926	      0.35885817
      0.12696053	      0.21436753	      0.32781063	      0.07049816	      0.35886136
      0.12728206	      0.21436471	      0.32780631	      0.07049680	      0.35886523
      0.12760360	      0.21436189	      0.32780200	      0.07049544	      0.35886898
      0.12784406	      0.21435979	      0.32779878	      0.07049442	      0.35887171
      0.12808453	      0.21435769	      0.32779557	      0.07049340	      0.35887437
      0.12837028	      0.21435520	      0.32779175	      0.07049218	      0.35887746
      0.12865604	      0.21435271	      0.32778795	      0.07049097	      0.35888047
      0.12888775	      0.21435069	      0.32778486	      0.07048998	      0.35888285
      0.12920399	      0.21434795	      0.32778066	      0.07048864	      0.35888601
      0.12952024	      0.21434520	      0.32777647	      0.07048729	      0.35888909
      0.12975694	      0.21434315	      0.32777334	      0.07048629	      0.35889133
      0.12999363	      0.21434110	      0.32777021	      0.07048528	      0.35889353
      0.13026716	      0.21433873	      0.32776660	      0.07048412	      0.35889601
      0.13054070	      0.21433637	      0.32776299	      0.07048295	      0.35889844
      0.13081913	      0.21433396	      0.32775933	      0.07048176	      0.35890086
      0.13109757	      0.21433156	      0.32775567	      0.07048058	      0.35890322
      0.13137919	      0.21432913	      0.32775198	      0.07047938	      0.35890555
      0.13166080	      0.21432671	      0.32774829	      0.07047817	      0.35890783
      0.13193932	      0.21432431	      0.32774465	      0.07047698	      0.35891004
      0.13221783	      0.21432192	      0.32774101	      0.07047579	      0.35891220
      0.13250311	      0.21431947	      0.32773730	      0.07047457	      0.35891437
      0.13278839	      0.21431702	      0.32773359	      0.07047335	      0.35891650
      0.13306048	      0.21431469	      0.32773005	      0.07047219	      0.35891849
      0.13333257	      0.21431236	      0.32772652	      0.07047102	      0.35892044
      0.13362690	      0.21430984	      0.32772271	      0.07046976	      0.35892251
      0.13392124	      0.21430732	      0.32771891	      0.07046850	      0.35892455
      0.13415756	      0.21430530	      0.32771586	      0.07046748	      0.35892615
      0.13447262	      0.21430261	      0.32771180	      0.07046613	      0.35892826
      0.13478769	      0.21429992	      0.32770775	      0.07046477	      0.35893033
      0.13503352	      0.21429782	      0.32770459	      0.07046372	      0.35893192
      0.13527935	      0.21429573	      0.32770144	      0.07046266	      0.35893349
      0.13554873	      0.21429343	      0.32769799	      0.07046150	      0.35893519
      0.13581810	      0.21429114	      0.32769454	      0.07046034	      0.35893686
      0.13610744	      0.21428868	      0.32769085	      0.07045909	      0.35893863
      0.13639677	      0.21428621	      0.32768716	      0.07045784	      0.35894038
      0.13665609	      0.21428401	      0.32768386	      0.07045672	      0.35894193
      0.13697023	      0.21428134	      0.32767987	      0.07045536	      0.35894378
      0.13728438	      0.21427867	      0.32767589	      0.07045400	      0.35894561
      0.13746730	      0.21427711	      0.32767357	      0.07045320	      0.35894666
      0.13775284	      0.21427469	      0.32766996	      0.07045197	      0.35894829
      0.13803838	      0.21427226	      0.32766636	      0.07045073	      0.35894991
      0.13826808	      0.21427031	      0.32766346	      0.07044973	      0.35895119
      0.13857464	      0.21426771	      0.32765960	      0.07044839	      0.35895290
      0.13888120	      0.21426511	      0.32765575	      0.07044706	      0.35895458
      0.13912641	      0.21426303	      0.32765267	      0.07044599	      0.35895592
      0.13937162	      0.21426095	      0.32764960	      0.07044492	      0.35895725
      0.13966002	      0.21425851	      0.32764599	      0.07044367	      0.35895880
      0.13994841	      0.21425606	      0.32764239	      0.07044241	      0.35896033
      0.14019630	      0.21425396	      0.32763930	      0.07044132	      0.35896165
      0.14050868	      0.21425131	      0.32763541	      0.07043996	      0.35896329
      0.14082106	      0.21424866	      0.32763152	      0.07043859	      0.35896492
      0.14106353	      0.21424661	      0.32762852	      0.07043752	      0.35896618
      0.14130599	      0.21424455	      0.32762551	      0.07043646	      0.35896743
      0.14159872	      0.21424207	      0.32762189	      0.07043518	      0.35896894
      0.14189145	      0.21423958	      0.32761827	      0.07043389	      0.35897043
      0.14210878	      0.21423774	      0.32761559	      0.07043293	      0.35897154
      0.14242440	      0.21423506	      0.32761170	      0.07043154	      0.35897314
      0.14274001	      0.21423239	      0.32760782	      0.07043015	      0.35897473
      0.14297342	      0.21423040	      0.32760495	      0.07042912	      0.35897590
      0.14320682	      0.21422842	      0.32760209	      0.07042809	      0.35897707
      0.14348679	      0.21422605	      0.32759866	      0.07042686	      0.35897847
      0.14376676	      0.21422367	      0.32759524	      0.07042562	      0.35897986
      0.14403914	      0.21422135	      0.32759191	      0.07042441	      0.35898121
      0.14431152	      0.21421904	      0.32758859	      0.07042321	      0.35898256
      0.14460710	      0.21421653	      0.32758499	      0.07042189	      0.35898401
      0.14490268	      0.21421401	      0.32758140	      0.07042058	      0.35898547
      0.14515686	      0.21421185	      0.32757831	      0.07041945	      0.35898671
      0.14546916	      0.21420919	      0.32757453	      0.07041807	      0.35898824
      0.14578147	      0.21420653	      0.32757075	      0.07041667	      0.35898977
      0.14601119	      0.21420457	      0.32756798	      0.07041565	      0.35899089
      0.14631323	      0.21420200	      0.32756433	      0.07041430	      0.35899236
      0.14661526	      0.21419942	      0.32756070	      0.07041296	      0.35899382
      0.14685259	      0.21419739	      0.32755784	      0.07041190	      0.35899497
      0.14714995	      0.21419485	      0.32755427	      0.07041057	      0.35899642
      0.14744732	      0.21419231	      0.32755071	      0.07040924	      0.35899785
      0.14770602	      0.21419010	      0.32754761	      0.07040808	      0.35899910
      0.14801842	      0.21418742	      0.32754388	      0.07040668	      0.35900061
      0.14833082	      0.21418475	      0.32754015	      0.07040528	      0.35900212
      0.14854485	      0.21418291	      0.32753760	      0.07040431	      0.35900315
      0.14886023	      0.21418021	      0.32753385	      0.07040290	      0.35900467
      0.14917561	      0.21417750	      0.32753010	      0.07040148	      0.35900619
      0.14941072	      0.21417548	      0.32752731	      0.07040042	      0.35900732
      0.14964582	      0.21417346	      0.32752453	      0.07039936	      0.35900845
      0.14992666	      0.21417104	      0.32752120	      0.07039809	      0.35900980
      0.15020749	      0.21416862	      0.32751789	      0.07039683	      0.35901115
      0.15048309	      0.21416625	      0.32751464	      0.07039558	      0.35901248
      0.15075868	      0.21416387	      0.32751139	      0.07039433	      0.35901380
      0.15105365	      0.21416132	      0.32750792	      0.07039300	      0.35901522
      0.15134862	      0.21415877	      0.32750446	      0.07039166	      0.35901664
      0.15161573	      0.21415646	      0.32750132	      0.07039045	      0.35901792
      0.15188284	      0.21415415	      0.32749820	      0.07038924	      0.35901920
      0.15218404	      0.21415154	      0.32749467	      0.07038787	      0.35902065
      0.15248525	      0.21414892	      0.32749116	      0.07038651	      0.35902210
      0.15272606	      0.21414683	      0.32748835	      0.07038541	      0.35902326
      0.15303640	      0.21414413	      0.32748474	      0.07038400	      0.35902475
      0.15334674	      0.21414143	      0.32748113	      0.07038259	      0.35902625
      0.15358948	      0.21413931	      0.32747831	      0.07038148	      0.35902742
      0.15383222	      0.21413719	      0.32747550	      0.07038037	      0.35902859
      0.15412411	      0.21413464	      0.32747212	      0.07037904	      0.35903000
      0.15441600	      0.21413209	      0.32746875	      0.07037771	      0.35903141
      0.15467148	      0.21412985	      0.32746580	      0.07037654	      0.35903264
      0.15498057	      0.21412714	      0.32746223	      0.07037512	      0.35903413
      0.15528965	      0.21412442	      0.32745868	      0.07037371	      0.35903563
      0.15552763	      0.21412233	      0.32745594	      0.07037262	      0.35903678
      0.15583802	      0.21411960	      0.32745238	      0.07037119	      0.35903828
      0.15614840	      0.21411687	      0.32744882	      0.07036977	      0.35903979
      0.15639158	      0.21411472	      0.32744604	      0.07036865	      0.35904097
      0.15663475	      0.21411257	      0.32744326	      0.07036753	      0.35904215
      0.15692563	      0.21411000	      0.32743994	      0.07036620	      0.35904356
      0.15721650	      0.21410742	      0.32743662	      0.07036486	      0.35904498
      0.15747886	      0.21410509	      0.32743364	      0.07036365	      0.35904626
      0.15774122	      0.21410276	      0.32743065	      0.07036244	      0.35904754
      0.15804199	      0.21410009	      0.32742724	      0.07036105	      0.35904900
      0.15834275	      0.21409741	      0.32742383	      0.07035966	      0.35905047
      0.15859233	      0.21409518	      0.32742100	      0.07035851	      0.35905169
      0.15890103	      0.21409243	      0.32741751	      0.07035708	      0.35905321
      0.15920974	      0.21408967	      0.32741403	      0.07035565	      0.35905472
      0.15941143	      0.21408786	      0.32741176	      0.07035472	      0.35905571
      0.15972347	      0.21408506	      0.32740824	      0.07035327	      0.35905724
      0.16003551	      0.21408226	      0.32740473	      0.07035183	      0.35905878
      0.16027909	      0.21408007	      0.32740200	      0.07035070	      0.35905998
      0.16052266	      0.21407787	      0.32739927	      0.07034957	      0.35906118
      0.16080341	      0.21407534	      0.32739612	      0.07034826	      0.35906257
      0.16108416	      0.21407281	      0.32739298	      0.07034696	      0.35906396
      0.16136814	      0.21407024	      0.32738981	      0.07034563	      0.35906536
      0.16165212	      0.21406766	      0.32738664	      0.07034431	      0.35906677
      0.16194399	      0.21406502	      0.32738339	      0.07034295	      0.35906822
      0.16223587	      0.21406236	      0.32738014	      0.07034159	      0.35906968
      0.16252174	      0.21405976	      0.32737696	      0.07034026	      0.35907110
      0.16280761	      0.21405716	      0.32737379	      0.07033892	      0.35907253
      0.16310218	      0.21405447	      0.32737052	      0.07033755	      0.35907400
      0.16339674	      0.21405177	      0.32736726	      0.07033617	      0.35907548
      0.16368112	      0.21404917	      0.32736412	      0.07033484	      0.35907690
      0.16396549	      0.21404656	      0.32736098	      0.07033351	      0.35907833
      0.16426215	      0.21404383	      0.32735771	      0.07033212	      0.35907983
      0.16455880	      0.21404110	      0.32735444	      0.07033072	      0.35908133
      0.16484058	      0.21403851	      0.32735135	      0.07032940	      0.35908275
      0.16512236	      0.21403590	      0.32734825	      0.07032808	      0.35908418
      0.16542099	      0.21403314	      0.32734498	      0.07032668	      0.35908569
      0.16571962	      0.21403038	      0.32734171	      0.07032527	      0.35908721
      0.16599810	      0.21402779	      0.32733866	      0.07032396	      0.35908863
      0.16627659	      0.21402521	      0.32733562	      0.07032265	      0.35909005
      0.16657676	      0.21402241	      0.32733234	      0.07032123	      0.35909159
      0.16687692	      0.21401961	      0.32732907	      0.07031982	      0.35909313
      0.16715209	      0.21401704	      0.32732607	      0.07031852	      0.35909454
      0.16742725	      0.21401447	      0.32732308	      0.07031722	      0.35909596
      0.16772822	      0.21401165	      0.32731982	      0.07031580	      0.35909751
      0.16802919	      0.21400883	      0.32731655	      0.07031437	      0.35909907
      0.16830204	      0.21400626	      0.32731360	      0.07031308	      0.35910048
      0.16857489	      0.21400369	      0.32731064	      0.07031179	      0.35910190
      0.16887604	      0.21400085	      0.32730739	      0.07031036	      0.35910347
      0.16917718	      0.21399801	      0.32730414	      0.07030893	      0.35910505
      0.16944940	      0.21399543	      0.32730121	      0.07030764	      0.35910647
      0.16972161	      0.21399286	      0.32729828	      0.07030635	      0.35910790
      0.17002270	      0.21399000	      0.32729504	      0.07030492	      0.35910949
      0.17032379	      0.21398714	      0.32729180	      0.07030349	      0.35911107
      0.17059688	      0.21398454	      0.32728887	      0.07030219	      0.35911252
      0.17086996	      0.21398193	      0.32728595	      0.07030089	      0.35911397
      0.17117099	      0.21397906	      0.32728273	      0.07029945	      0.35911557
      0.17147201	      0.21397618	      0.32727951	      0.07029802	      0.35911718
      0.17174688	      0.21397354	      0.32727657	      0.07029670	      0.35911865
      0.17202174	      0.21397091	      0.32727364	      0.07029539	      0.35912012
      0.17232273	      0.21396801	      0.32727043	      0.07029395	      0.35912174
      0.17262372	      0.21396511	      0.32726723	      0.07029251	      0.35912337
      0.17290080	      0.21396244	      0.32726428	      0.07029118	      0.35912487
      0.17317788	      0.21395976	      0.32726134	      0.07028986	      0.35912638
      0.17347881	      0.21395685	      0.32725815	      0.07028841	      0.35912802
      0.17377975	      0.21395394	      0.32725496	      0.07028697	      0.35912966
      0.17405921	      0.21395122	      0.32725200	      0.07028563	      0.35913120
      0.17433867	      0.21394851	      0.32724905	      0.07028428	      0.35913273
      0.17463951	      0.21394558	      0.32724587	      0.07028284	      0.35913440
      0.17494035	      0.21394264	      0.32724270	      0.07028139	      0.35913606
      0.17522221	      0.21393989	      0.32723973	      0.07028003	      0.35913763
      0.17550408	      0.21393713	      0.32723676	      0.07027867	      0.35913920
      0.17580477	      0.21393419	      0.32723360	      0.07027722	      0.35914088
      0.17610547	      0.21393124	      0.32723044	      0.07027577	      0.35914257
      0.17638969	      0.21392844	      0.32722745	      0.07027440	      0.35914418
      0.17667392	      0.21392564	      0.32722447	      0.07027302	      0.35914578
      0.17697441	      0.21392268	      0.32722133	      0.07027157	      0.35914749
      0.17727490	      0.21391971	      0.32721818	      0.07027011	      0.35914920
      0.17756139	      0.21391688	      0.32721519	      0.07026872	      0.35915084
      0.17784788	      0.21391404	      0.32721219	      0.07026733	      0.35915249
      0.17814813	      0.21391106	      0.32720906	      0.07026588	      0.35915422
      0.17844837	      0.21390808	      0.32720593	      0.07026442	      0.35915595
      0.17873700	      0.21390520	      0.32720293	      0.07026301	      0.35915763
      0.17902562	      0.21390233	      0.32719992	      0.07026161	      0.35915931
      0.17932559	      0.21389933	      0.32719681	      0.07026015	      0.35916106
      0.17962556	      0.21389633	      0.32719369	      0.07025868	      0.35916282
      0.17991615	      0.21389342	      0.32719068	      0.07025727	      0.35916453
      0.18020674	      0.21389051	      0.32718767	      0.07025585	      0.35916625
      0.18050644	      0.21388750	      0.32718456	      0.07025438	      0.35916803
      0.18080613	      0.21388448	      0.32718146	      0.07025291	      0.35916981
      0.18109849	      0.21388153	      0.32717844	      0.07025148	      0.35917156
      0.18139086	      0.21387858	      0.32717542	      0.07025005	      0.35917332
      0.18169029	      0.21387556	      0.32717233	      0.07024858	      0.35917512
      0.18198973	      0.21387253	      0.32716924	      0.07024711	      0.35917693
      0.18228366	      0.21386955	      0.32716621	      0.07024567	      0.35917871
      0.18257758	      0.21386656	      0.32716319	      0.07024422	      0.35918050
      0.18287682	      0.21386352	      0.32716011	      0.07024275	      0.35918233
      0.18317605	      0.21386048	      0.32715704	      0.07024127	      0.35918416
      0.18347133	      0.21385746	      0.32715400	      0.07023981	      0.35918598
      0.18376660	      0.21385445	      0.32715097	      0.07023836	      0.35918780
      0.18406187	      0.21385143	      0.32714795	      0.07023690	      0.35918963
      0.18435714	      0.21384841	      0.32714492	      0.07023544	      0.35919146
      0.18465242	      0.21384538	      0.32714190	      0.07023397	      0.35919331
      0.18494769	      0.21384235	      0.32713888	      0.07023251	      0.35919515
      0.18524296	      0.21383931	      0.32713586	      0.07023105	      0.35919701
      0.18553824	      0.21383627	      0.32713284	      0.07022958	      0.35919887
      0.18583351	      0.21383322	      0.32712983	      0.07022811	      0.35920073
      0.18612878	      0.21383017	      0.32712682	      0.07022664	      0.35920260
      0.18642406	      0.21382712	      0.32712381	      0.07022517	      0.35920448
      0.18671933	      0.21382406	      0.32712080	      0.07022370	      0.35920636
      0.18701460	      0.21382100	      0.32711779	      0.07022222	      0.35920825
      0.18730988	      0.21381794	      0.32711479	      0.07022075	      0.35921015
      0.18760515	      0.21381487	      0.32711178	      0.07021927	      0.35921205
      0.18790042	      0.21381179	      0.32710878	      0.07021779	      0.35921395
      0.18819570	      0.21380872	      0.32710578	      0.07021631	      0.35921587
      0.18849097	      0.21380564	      0.32710278	      0.07021483	      0.35921778
      0.18878624	      0.21380255	      0.32709979	      0.07021335	      0.35921971
      0.18908151	      0.21379946	      0.32709679	      0.07021186	      0.35922163
      0.18937679	      0.21379637	      0.32709380	      0.07021038	      0.35922357
      0.18967206	      0.21379328	      0.32709081	      0.07020889	      0.35922551
      0.18996733	      0.21379018	      0.32708781	      0.07020740	      0.35922745
      0.19026261	      0.21378708	      0.32708483	      0.07020591	      0.35922940
      0.19055788	      0.21378397	      0.32708184	      0.07020442	      0.35923136
      0.19085315	      0.21378087	      0.32707885	      0.07020292	      0.35923331
      0.19114843	      0.21377776	      0.32707587	      0.07020143	      0.35923528
      0.19144370	      0.21377464	      0.32707288	      0.07019993	      0.35923725
      0.19173897	      0.21377153	      0.32706990	      0.07019843	      0.35923922
      0.19203425	      0.21376841	      0.32706692	      0.07019693	      0.35924120
      0.19232952	      0.21376529	      0.32706393	      0.07019543	      0.35924319
      0.19262479	      0.21376216	      0.32706095	      0.07019392	      0.35924518
      0.19292007	      0.21375904	      0.32705797	      0.07019242	      0.35924717
      0.19321534	      0.21375591	      0.32705500	      0.07019091	      0.35924917
      0.19351061	      0.21375278	      0.32705202	      0.07018940	      0.35925117
      0.19380588	      0.21374965	      0.32704904	      0.07018789	      0.35925318
      0.19410116	      0.21374652	      0.32704606	      0.07018637	      0.35925519
      0.19439643	      0.21374338	      0.32704309	      0.07018486	      0.35925721
      0.19469170	      0.21374025	      0.32704011	      0.07018334	      0.35925923
      0.19498698	      0.21373711	      0.32703714	      0.07018182	      0.35926126
      0.19528225	      0.21373397	      0.32703416	      0.07018030	      0.35926329
      0.19557752	      0.21373084	      0.32703119	      0.07017878	      0.35926532
      0.19587280	      0.21372770	      0.32702822	      0.07017725	      0.35926736
      0.19616807	      0.21372455	      0.32702524	      0.07017573	      0.35926941
      0.19646334	      0.21372141	      0.32702227	      0.07017420	      0.35927145
      0.19675862	      0.21371827	      0.32701930	      0.07017267	      0.35927351
      0.19705389	      0.21371513	      0.32701632	      0.07017114	      0.35927556
      0.19734916	      0.21371199	      0.32701335	      0.07016960	      0.35927762
      0.19764444	      0.21370884	      0.32701038	      0.07016807	      0.35927969
      0.19793971	      0.21370570	      0.32700740	      0.07016653	      0.35928176
      0.19823498	      0.21370256	      0.32700443	      0.07016499	      0.35928383
      0.19853026	      0.21369942	      0.32700145	      0.07016345	      0.35928591
      0.19882553	      0.21369627	      0.32699848	      0.07016190	      0.35928799
      0.19912080	      0.21369313	      0.32699550	      0.07016036	      0.35929007
      0.19941607	      0.21368999	      0.32699253	      0.07015881	      0.35929216
      0.19971135	      0.21368685	      0.32698955	      0.07015726	      0.35929426
      0.20000662	      0.21368370	      0.32698658	      0.07015570	      0.35929635
      0.20030189	      0.21368056	      0.32698360	      0.07015415	      0.35929845
      0.20059717	      0.21367742	      0.32698062	      0.07015259	      0.35930056
      0.20089244	      0.21367428	      0.32697764	      0.07015103	      0.35930267
      0.20118771	      0.21367114	      0.32697466	      0.07014947	      0.35930478
      0.20148299	      0.21366800	      0.32697168	      0.07014791	      0.35930690
      0.20177826	      0.21366487	      0.32696870	      0.07014634	      0.35930902
      0.20207353	      0.21366173	      0.32696572	      0.07014478	      0.35931114
      0.20236881	      0.21365859	      0.32696274	      0.07014321	      0.35931327
      0.20266408	      0.21365546	      0.32695975	      0.07014164	      0.35931540
      0.20295935	      0.21365232	      0.32695676	      0.07014006	      0.35931754
      0.20325463	      0.21364919	      0.32695378	      0.07013848	      0.35931968
      0.20354990	      0.21364606	      0.32695079	      0.07013691	      0.35932182
      0.20384517	      0.21364293	      0.32694780	      0.07013532	      0.35932397
      0.20414044	      0.21363980	      0.32694480	      0.07013374	      0.35932612
      0.20443572	      0.21363668	      0.32694181	      0.07013216	      0.35932828
      0.20473099	      0.21363355	      0.32693881	      0.07013057	      0.35933044
      0.20502626	      0.21363043	      0.32693582	      0.07012898	      0.35933260
      0.20532154	      0.21362730	      0.32693282	      0.07012738	      0.35933477
      0.20561681	      0.21362418	      0.32692982	      0.07012579	      0.35933694
      0.20591208	      0.21362107	      0.32692681	      0.07012419	      0.35933911
      0.20620736	      0.21361795	      0.32692381	      0.07012259	      0.35934129
      0.20650263	      0.21361483	      0.32692080	      0.07012099	      0.35934347
      0.20679790	      0.21361172	      0.32691779	      0.07011938	      0.35934566
      0.20709318	      0.21360861	      0.32691478	      0.07011778	      0.35934785
      0.20738845	      0.21360550	      0.32691176	      0.07011617	      0.35935004
      0.20768372	      0.21360240	      0.32690874	      0.07011455	      0.35935223
      0.20797900	      0.21359929	      0.32690572	      0.07011294	      0.35935443
      0.20827427	      0.21359619	      0.32690270	      0.07011132	      0.35935664
      0.20856954	      0.21359309	      0.32689967	      0.07010970	      0.35935885
      0.20886481	      0.21358999	      0.32689665	      0.07010808	      0.35936106
      0.20916009	      0.21358690	      0.32689361	      0.07010645	      0.35936327
      0.20945536	      0.21358380	      0.32689058	      0.07010483	      0.35936549
      0.20975063	      0.21358071	      0.32688754	      0.07010320	      0.35936771
      0.21004591	      0.21357762	      0.32688450	      0.07010156	      0.35936994
      0.21034118	      0.21357454	      0.32688146	      0.07009993	      0.35937217
      0.21063645	      0.21357145	      0.32687841	      0.07009829	      0.35937440
      0.21093173	      0.21356837	      0.32687536	      0.07009665	      0.35937664
      0.21122700	      0.21356529	      0.32687231	      0.07009501	      0.35937888
      0.21152227	      0.21356221	      0.32686925	      0.07009336	      0.35938112
      0.21181755	      0.21355913	      0.32686619	      0.07009171	      0.35938337
      0.21211282	      0.21355605	      0.32686313	      0.07009006	      0.35938562
      0.21240809	      0.21355297	      0.32686006	      0.07008840	      0.35938788
      0.21270337	      0.21354990	      0.32685699	      0.07008675	      0.35939014
      0.21299864	      0.21354682	      0.32685391	      0.07008509	      0.35939240
      0.21329391	      0.21354375	      0.32685083	      0.07008342	      0.35939467
      0.21358918	      0.21354068	      0.32684775	      0.07008176	      0.35939694
      0.21388446	      0.21353761	      0.32684466	      0.07008009	      0.35939921
      0.21417973	      0.21353454	      0.32684157	      0.07007842	      0.35940149
      0.21447500	      0.21353147	      0.32683848	      0.07007674	      0.35940377
      0.21477028	      0.21352840	      0.32683538	      0.07007507	      0.35940606
      0.21506555	      0.21352533	      0.32683227	      0.07007339	      0.35940835
      0.21536082	      0.21352226	      0.32682917	      0.07007170	      0.35941064
      0.21565610	      0.21351919	      0.32682605	      0.07007002	      0.35941294
      0.21595137	      0.21351613	      0.32682294	      0.07006833	      0.35941524
      0.21624664	      0.21351306	      0.32681981	      0.07006664	      0.35941754
      0.21654192	      0.21350999	      0.32681669	      0.07006494	      0.35941985
      0.21683719	      0.21350692	      0.32681356	      0.07006325	      0.35942216
      0.21713246	      0.21350385	      0.32681042	      0.07006155	      0.35942448
      0.21742774	      0.21350078	      0.32680728	      0.07005984	      0.35942680
      0.21772301	      0.21349771	      0.32680414	      0.07005814	      0.35942912
      0.21801828	      0.21349463	      0.32680099	      0.07005643	      0.35943145
      0.21831355	      0.21349156	      0.32679783	      0.07005471	      0.35943378
      0.21860883	      0.21348849	      0.32679467	      0.07005300	      0.35943611
      0.21890410	      0.21348541	      0.32679151	      0.07005128	      0.35943845
      0.21919937	      0.21348234	      0.32678834	      0.07004956	      0.35944079
      0.21949465	      0.21347926	      0.32678516	      0.07004783	      0.35944314
      0.21978992	      0.21347618	      0.32678198	      0.07004610	      0.35944549
      0.22008519	      0.21347310	      0.32677880	      0.07004437	      0.35944784
      0.22038047	      0.21347001	      0.32677561	      0.07004264	      0.35945020
      0.22067574	      0.21346693	      0.32677241	      0.07004090	      0.35945256
      0.22097101	      0.21346384	      0.32676921	      0.07003916	      0.35945493
      0.22126629	      0.21346075	      0.32676600	      0.07003742	      0.35945730
      0.22156156	      0.21345766	      0.32676279	      0.07003567	      0.35945967
      0.22185683	      0.21345457	      0.32675957	      0.07003392	      0.35946204
      0.22215211	      0.21345148	      0.32675635	      0.07003217	      0.35946443
      0.22244738	      0.21344838	      0.32675312	      0.07003041	      0.35946681
      0.22274265	      0.21344528	      0.32674989	      0.07002865	      0.35946920
      0.22303793	      0.21344218	      0.32674665	      0.07002688	      0.35947159
      0.22333320	      0.21343907	      0.32674340	      0.07002512	      0.35947399
      0.22362847	      0.21343597	      0.32674015	      0.07002335	      0.35947639
      0.22392374	      0.21343286	      0.32673689	      0.07002157	      0.35947879
      0.22421902	      0.21342974	      0.32673363	      0.07001980	      0.35948120
      0.22451429	      0.21342663	      0.32673036	      0.07001802	      0.35948361
      0.22480956	      0.21342351	      0.32672708	      0.07001623	      0.35948602
      0.22510484	      0.21342039	      0.32672380	      0.07001445	      0.35948844
      0.22540011	      0.21341726	      0.32672052	      0.07001266	      0.35949087
      0.22569538	      0.21341413	      0.32671722	      0.07001086	      0.35949329
      0.22599066	      0.21341100	      0.32671392	      0.07000907	      0.35949573
      0.22628593	      0.21340787	      0.32671062	      0.07000727	      0.35949816
      0.22658120	      0.21340473	      0.32670731	      0.07000546	      0.35950060
      0.22687648	      0.21340159	      0.32670399	      0.07000365	      0.35950304
      0.22717175	      0.21339844	      0.32670067	      0.07000184	      0.35950549
      0.22746702	      0.21339529	      0.32669734	      0.07000003	      0.35950794
      0.22776230	      0.21339214	      0.32669400	      0.06999821	      0.35951040
      0.22805757	      0.21338898	      0.32669066	      0.06999639	      0.35951286
      0.22835284	      0.21338582	      0.32668731	      0.06999457	      0.35951532
      0.22864811	      0.21338265	      0.32668396	      0.06999274	      0.35951779
      0.22894339	      0.21337948	      0.32668060	      0.06999091	      0.35952026
      0.22923866	      0.21337630	      0.32667723	      0.06998907	      0.35952273
      0.22953393	      0.21337313	      0.32667386	      0.06998723	      0.35952521
      0.22982921	      0.21336994	      0.32667048	      0.06998539	      0.35952770
      0.23012448	      0.21336675	      0.32666709	      0.06998354	      0.35953018
      0.23041975	      0.21336356	      0.32666370	      0.06998169	      0.35953267
      0.23071503	      0.21336036	      0.32666030	      0.06997984	      0.35953517
      0.23101030	      0.21335716	      0.32665689	      0.06997798	      0.35953767
      0.23130557	      0.21335395	      0.32665348	      0.06997612	      0.35954017
      0.23160085	      0.21335074	      0.32665006	      0.06997426	      0.35954268
      0.23189612	      0.21334752	      0.32664663	      0.06997239	      0.35954519
      0.23219139	      0.21334430	      0.32664320	      0.06997052	      0.35954771
      0.23248667	      0.21334107	      0.32663976	      0.06996864	      0.35955023
      0.23278194	      0.21333784	      0.32663632	      0.06996676	      0.35955275
      0.23307721	      0.21333460	      0.32663286	      0.06996488	      0.35955528
      0.23337248	      0.21333135	      0.32662941	      0.06996299	      0.35955781
      0.23366776	      0.21332810	      0.32662594	      0.06996110	      0.35956035
      0.23396303	      0.21332485	      0.32662247	      0.06995921	      0.35956289
      0.23425830	      0.21332159	      0.32661899	      0.06995731	      0.35956544
      0.23455358	      0.21331832	      0.32661550	      0.06995540	      0.35956798
      0.23484885	      0.21331504	      0.32661201	      0.06995350	      0.35957054
      0.23514412	      0.21331176	      0.32660851	      0.06995159	      0.35957310
      0.23543940	      0.21330848	      0.32660501	      0.06994968	      0.35957566
      0.23573467	      0.21330518	      0.32660149	      0.06994776	      0.35957822
      0.23602994	      0.21330188	      0.32659797	      0.06994584	      0.35958079
      0.23632522	      0.21329858	      0.32659445	      0.06994391	      0.35958337
      0.23662049	      0.21329526	      0.32659091	      0.06994198	      0.35958595
      0.23691576	      0.21329194	      0.32658737	      0.06994005	      0.35958853
      0.23721104	      0.21328861	      0.32658382	      0.06993811	      0.35959112
      0.23750631	      0.21328528	      0.32658027	      0.06993617	      0.35959371
      0.23780158	      0.21328194	      0.32657671	      0.06993423	      0.35959630
      0.23809685	      0.21327859	      0.32657314	      0.06993228	      0.35959890
      0.23839213	      0.21327523	      0.32656956	      0.06993033	      0.35960151
      0.23868740	      0.21327187	      0.32656598	      0.06992837	      0.35960412
      0.23898267	      0.21326849	      0.32656239	      0.06992641	      0.35960673
      0.23927795	      0.21326511	      0.32655879	      0.06992444	      0.35960934
      0.23957322	      0.21326173	      0.32655519	      0.06992247	      0.35961197
      0.23986849	      0.21325833	      0.32655158	      0.06992050	      0.35961459
      0.24016377	      0.21325492	      0.32654796	      0.06991853	      0.35961722
      0.24045904	      0.21325151	      0.32654434	      0.06991654	      0.35961986
      0.24075431	      0.21324809	      0.32654070	      0.06991456	      0.35962249
      0.24104959	      0.21324466	      0.32653706	      0.06991257	      0.35962514
      0.24134486	      0.21324121	      0.32653342	      0.06991058	      0.35962778
      0.24164013	      0.21323776	      0.32652976	      0.06990858	      0.35963044
      0.24193541	      0.21323430	      0.32652610	      0.06990658	      0.35963309
      0.24223068	      0.21323084	      0.32652243	      0.06990457	      0.35963575
      0.24252595	      0.21322736	      0.32651876	      0.06990256	      0.35963842
      0.24282122	      0.21322387	      0.32651507	      0.06990055	      0.35964109
      0.24311650	      0.21322037	      0.32651138	      0.06989853	      0.35964376
      0.24341177	      0.21321686	      0.32650769	      0.06989651	      0.35964644
      0.24370704	      0.21321334	      0.32650398	      0.06989448	      0.35964912
      0.24400232	      0.21320980	      0.32650027	      0.06989245	      0.35965181
      0.24429759	      0.21320626	      0.32649655	      0.06989041	      0.35965450
      0.24459286	      0.21320271	      0.32649282	      0.06988837	      0.35965719
      0.24488814	      0.21319914	      0.32648909	      0.06988633	      0.35965990
      0.24518341	      0.21319556	      0.32648535	      0.06988428	      0.35966260
      0.24547868	      0.21319197	      0.32648160	      0.06988223	      0.35966531
      0.24577396	      0.21318837	      0.32647784	      0.06988017	      0.35966802
      0.24606923	      0.21318475	      0.32647407	      0.06987811	      0.35967074
      0.24636450	      0.21318112	      0.32647030	      0.06987604	      0.35967346
      0.24665978	      0.21317748	      0.32646652	      0.06987397	      0.35967619
      0.24695505	      0.21317382	      0.32646274	      0.06987190	      0.35967892
      0.24725032	      0.21317015	      0.32645894	      0.06986982	      0.35968166
      0.24754560	      0.21316647	      0.32645514	      0.06986774	      0.35968440
      0.24784087	      0.21316277	      0.32645133	      0.06986565	      0.35968714
      0.24813614	      0.21315905	      0.32644751	      0.06986356	      0.35968989
      0.24843141	      0.21315532	      0.32644369	      0.06986146	      0.35969265
      0.24872669	      0.21315157	      0.32643985	      0.06985936	      0.35969541
      0.24902196	      0.21314781	      0.32643601	      0.06985725	      0.35969817
      0.24931723	      0.21314403	      0.32643216	      0.06985514	      0.35970094
      0.24961251	      0.21314023	      0.32642831	      0.06985303	      0.35970371
      0.24990778	      0.21313642	      0.32642444	      0.06985091	      0.35970649
      0.25020305	      0.21313259	      0.32642057	      0.06984879	      0.35970927
      0.25049833	      0.21312874	      0.32641669	      0.06984666	      0.35971206
      0.25079360	      0.21312487	      0.32641280	      0.06984452	      0.35971485
      0.25108887	      0.21312098	      0.32640891	      0.06984239	      0.35971764
      0.25138415	      0.21311707	      0.32640500	      0.06984024	      0.35972044
      0.25167942	      0.21311314	      0.32640109	      0.06983810	      0.35972325
      0.25197469	      0.21310919	      0.32639717	      0.06983594	      0.35972606
      0.25226997	      0.21310522	      0.32639325	      0.06983379	      0.35972887
      0.25256524	      0.21310123	      0.32638931	      0.06983163	      0.35973169
      0.25286051	      0.21309721	      0.32638537	      0.06982946	      0.35973451
      0.25315578	      0.21309318	      0.32638142	      0.06982729	      0.35973734
      0.25345106	      0.21308912	      0.32637746	      0.06982511	      0.35974017
      0.25374633	      0.21308504	      0.32637349	      0.06982293	      0.35974301
      0.25404160	      0.21308093	      0.32636951	      0.06982075	      0.35974585
      0.25433688	      0.21307680	      0.32636553	      0.06981856	      0.35974870
      0.25463215	      0.21307265	      0.32636154	      0.06981636	      0.35975155
      0.25492742	      0.21306847	      0.32635754	      0.06981416	      0.35975441
      0.25522270	      0.21306426	      0.32635353	      0.06981196	      0.35975727
      0.25551797	      0.21306003	      0.32634951	      0.06980975	      0.35976013
      0.25581324	      0.21305578	      0.32634549	      0.06980753	      0.35976300
      0.25610852	      0.21305149	      0.32634146	      0.06980531	      0.35976588
      0.25640379	      0.21304719	      0.32633741	      0.06980309	      0.35976876
      0.25669906	      0.21304285	      0.32633336	      0.06980086	      0.35977164
      0.25699434	      0.21303849	      0.32632931	      0.06979863	      0.35977453
      0.25728961	      0.21303410	      0.32632524	      0.06979639	      0.35977742
      0.25758488	      0.21302968	      0.32632116	      0.06979414	      0.35978032
      0.25788015	      0.21302524	      0.32631708	      0.06979189	      0.35978322
      0.25817543	      0.21302077	      0.32631299	      0.06978964	      0.35978613
      0.25847070	      0.21301627	      0.32630889	      0.06978738	      0.35978904
      0.25876597	      0.21301174	      0.32630478	      0.06978511	      0.35979196
      0.25906125	      0.21300719	      0.32630066	      0.06978284	      0.35979488
      0.25935652	      0.21300260	      0.32629653	      0.06978057	      0.35979781
      0.25965179	      0.21299799	      0.32629240	      0.06977829	      0.35980074
      0.25994707	      0.21299335	      0.32628826	      0.06977600	      0.35980368
      0.26024234	      0.21298868	      0.32628410	      0.06977371	      0.35980662
      0.26053761	      0.21298399	      0.32627994	      0.06977142	      0.35980956
      0.26083289	      0.21297926	      0.32627577	      0.06976912	      0.35981251
      0.26112816	      0.21297451	      0.32627159	      0.06976681	      0.35981547
      0.26142343	      0.21296973	      0.32626741	      0.06976450	      0.35981843
      0.26171871	      0.21296492	      0.32626321	      0.06976218	      0.35982139
      0.26201398	      0.21296008	      0.32625900	      0.06975986	      0.35982436
      0.26230925	      0.21295521	      0.32625479	      0.06975753	      0.35982734
      0.26260452	      0.21295032	      0.32625057	      0.06975520	      0.35983032
      0.26289980	      0.21294540	      0.32624633	      0.06975286	      0.35983330
      0.26319507	      0.21294045	      0.32624209	      0.06975051	      0.35983629
      0.26346055	      0.21293598	      0.32623827	      0.06974840	      0.35983898
      0.26372603	      0.21293148	      0.32623444	      0.06974629	      0.35984167
      0.26399151	      0.21292696	      0.32623061	      0.06974416	      0.35984437
      0.26425700	      0.21292242	      0.32622676	      0.06974204	      0.35984708
      0.26452248	      0.21291786	      0.32622291	      0.06973991	      0.35984978
      0.26478796	      0.21291327	      0.32621905	      0.06973778	      0.35985249
      0.26505344	      0.21290867	      0.32621519	      0.06973564	      0.35985521
      0.26531892	      0.21290404	      0.32621131	      0.06973349	      0.35985792
      0.26558440	      0.21289939	      0.32620743	      0.06973134	      0.35986065
      0.26584988	      0.21289472	      0.32620354	      0.06972919	      0.35986337
      0.26611536	      0.21289003	      0.32619965	      0.06972704	      0.35986610
      0.26638084	      0.21288532	      0.32619574	      0.06972487	      0.35986884
      0.26664633	      0.21288058	      0.32619183	      0.06972271	      0.35987157
      0.26691181	      0.21287583	      0.32618791	      0.06972054	      0.35987431
      0.26717729	      0.21287105	      0.32618399	      0.06971836	      0.35987706
      0.26744277	      0.21286625	      0.32618005	      0.06971618	      0.35987981
      0.26770825	      0.21286143	      0.32617611	      0.06971399	      0.35988256
      0.26797373	      0.21285659	      0.32617216	      0.06971180	      0.35988532
      0.26823921	      0.21285174	      0.32616820	      0.06970961	      0.35988808
      0.26850469	      0.21284686	      0.32616423	      0.06970741	      0.35989084
      0.26877018	      0.21284196	      0.32616026	      0.06970521	      0.35989361
      0.26903566	      0.21283704	      0.32615628	      0.06970300	      0.35989639
      0.26930114	      0.21283210	      0.32615229	      0.06970078	      0.35989916
      0.26956662	      0.21282714	      0.32614829	      0.06969856	      0.35990194
      0.26983210	      0.21282216	      0.32614428	      0.06969634	      0.35990473
      0.27009758	      0.21281716	      0.32614027	      0.06969411	      0.35990751
      0.27036306	      0.21281214	      0.32613624	      0.06969188	      0.35991031
      0.27062854	      0.21280710	      0.32613221	      0.06968964	      0.35991310
      0.27089402	      0.21280204	      0.32612817	      0.06968740	      0.35991590
      0.27115951	      0.21279696	      0.32612413	      0.06968515	      0.35991870
      0.27142499	      0.21279186	      0.32612007	      0.06968289	      0.35992151
      0.27169047	      0.21278675	      0.32611601	      0.06968064	      0.35992432
      0.27195595	      0.21278161	      0.32611194	      0.06967837	      0.35992714
      0.27222143	      0.21277646	      0.32610785	      0.06967610	      0.35992996
      0.27248691	      0.21277128	      0.32610377	      0.06967383	      0.35993278
      0.27275239	      0.21276609	      0.32609967	      0.06967155	      0.35993561
      0.27301787	      0.21276088	      0.32609556	      0.06966927	      0.35993844
      0.27328335	      0.21275565	      0.32609145	      0.06966698	      0.35994127
      0.27354884	      0.21275040	      0.32608732	      0.06966468	      0.35994411
      0.27381432	      0.21274513	      0.32608319	      0.06966238	      0.35994695
      0.27407980	      0.21273985	      0.32607905	      0.06966008	      0.35994980
      0.27434528	      0.21273454	      0.32607490	      0.06965777	      0.35995265
      0.27461076	      0.21272922	      0.32607074	      0.06965545	      0.35995550
      0.27487624	      0.21272388	      0.32606657	      0.06965313	      0.35995836
      0.27514172	      0.21271852	      0.32606240	      0.06965080	      0.35996122
      0.27540720	      0.21271314	      0.32605821	      0.06964847	      0.35996409
      0.27567269	      0.21270774	      0.32605402	      0.06964613	      0.35996695
      0.27593817	      0.21270233	      0.32604982	      0.06964379	      0.35996983
      0.27620365	      0.21269690	      0.32604560	      0.06964144	      0.35997270
      0.27646913	      0.21269145	      0.32604138	      0.06963908	      0.35997558
      0.27673461	      0.21268598	      0.32603715	      0.06963672	      0.35997847
      0.27700009	      0.21268049	      0.32603291	      0.06963436	      0.35998136
      0.27726557	      0.21267499	      0.32602866	      0.06963198	      0.35998425
      0.27753105	      0.21266947	      0.32602441	      0.06962961	      0.35998714
      0.27779653	      0.21266393	      0.32602014	      0.06962722	      0.35999004
      0.27806202	      0.21265837	      0.32601586	      0.06962483	      0.35999295
      0.27832750	      0.21265280	      0.32601158	      0.06962244	      0.35999585
      0.27859298	      0.21264720	      0.32600728	      0.06962004	      0.35999877
      0.27885846	      0.21264159	      0.32600297	      0.06961763	      0.36000168
      0.27912394	      0.21263596	      0.32599866	      0.06961522	      0.36000460
      0.27938942	      0.21263032	      0.32599433	      0.06961280	      0.36000752
      0.27965490	      0.21262465	      0.32599000	      0.06961038	      0.36001045
      0.27992038	      0.21261897	      0.32598565	      0.06960795	      0.36001338
      0.28018586	      0.21261327	      0.32598130	      0.06960551	      0.36001631
      0.28045135	      0.21260756	      0.32597694	      0.06960307	      0.36001925
      0.28071683	      0.21260182	      0.32597256	      0.06960062	      0.36002219
      0.28098231	      0.21259607	      0.32596818	      0.06959816	      0.36002513
      0.28124779	      0.21259030	      0.32596378	      0.06959570	      0.36002808
      0.28151327	      0.21258451	      0.32595938	      0.06959323	      0.36003103
      0.28177875	      0.21257871	      0.32595496	      0.06959076	      0.36003399
      0.28204423	      0.21257288	      0.32595054	      0.06958827	      0.36003695
      0.28230971	      0.21256704	      0.32594610	      0.06958579	      0.36003991
      0.28257519	      0.21256119	      0.32594166	      0.06958329	      0.36004287
      0.28284068	      0.21255531	      0.32593720	      0.06958079	      0.36004584
      0.28310616	      0.21254942	      0.32593273	      0.06957828	      0.36004882
      0.28337164	      0.21254351	      0.32592826	      0.06957577	      0.36005179
      0.28363712	      0.21253758	      0.32592377	      0.06957325	      0.36005477
      0.28390260	      0.21253163	      0.32591927	      0.06957072	      0.36005776
      0.28416808	      0.21252567	      0.32591476	      0.06956819	      0.36006075
      0.28443356	      0.21251969	      0.32591024	      0.06956565	      0.36006374
      0.28469904	      0.21251369	      0.32590571	      0.06956310	      0.36006673
      0.28496453	      0.21250767	      0.32590116	      0.06956054	      0.36006973
      0.28523001	      0.21250163	      0.32589661	      0.06955798	      0.36007273
      0.28549549	      0.21249558	      0.32589204	      0.06955541	      0.36007573
      0.28576097	      0.21248951	      0.32588747	      0.06955284	      0.36007874
      0.28602645	      0.21248342	      0.32588288	      0.06955025	      0.36008175
      0.28629193	      0.21247731	      0.32587828	      0.06954766	      0.36008477
      0.28655741	      0.21247119	      0.32587367	      0.06954506	      0.36008778
      0.28682289	      0.21246504	      0.32586905	      0.06954246	      0.36009081
      0.28708837	      0.21245888	      0.32586441	      0.06953984	      0.36009383
      0.28735386	      0.21245270	      0.32585977	      0.06953722	      0.36009686
      0.28761934	      0.21244650	      0.32585511	      0.06953459	      0.36009989
      0.28785809	      0.21244091	      0.32585091	      0.06953222	      0.36010261
      0.28809685	      0.21243531	      0.32584670	      0.06952985	      0.36010534
      0.28833561	      0.21242969	      0.32584249	      0.06952746	      0.36010807
      0.28857437	      0.21242406	      0.32583826	      0.06952508	      0.36011081
      0.28881312	      0.21241841	      0.32583402	      0.06952268	      0.36011355
      0.28905188	      0.21241274	      0.32582977	      0.06952028	      0.36011629
      0.28929064	      0.21240707	      0.32582551	      0.06951787	      0.36011903
      0.28952939	      0.21240137	      0.32582125	      0.06951545	      0.36012177
      0.28976815	      0.21239566	      0.32581697	      0.06951303	      0.36012452
      0.29000691	      0.21238994	      0.32581268	      0.06951060	      0.36012726
      0.29024567	      0.21238420	      0.32580838	      0.06950817	      0.36013001
      0.29048442	      0.21237844	      0.32580407	      0.06950573	      0.36013276
      0.29072318	      0.21237267	      0.32579975	      0.06950328	      0.36013552
      0.29096194	      0.21236689	      0.32579542	      0.06950082	      0.36013827
      0.29120070	      0.21236109	      0.32579108	      0.06949836	      0.36014103
      0.29143945	      0.21235527	      0.32578673	      0.06949589	      0.36014379
      0.29167821	      0.21234944	      0.32578237	      0.06949341	      0.36014655
      0.29191697	      0.21234359	      0.32577800	      0.06949093	      0.36014931
      0.29215572	      0.21233773	      0.32577362	      0.06948844	      0.36015207
      0.29239448	      0.21233185	      0.32576922	      0.06948594	      0.36015484
      0.29263324	      0.21232596	      0.32576482	      0.06948343	      0.36015760
      0.29287200	      0.21232005	      0.32576040	      0.06948092	      0.36016037
      0.29311075	      0.21231412	      0.32575597	      0.06947840	      0.36016314
      0.29334951	      0.21230818	      0.32575153	      0.06947587	      0.36016591
      0.29358827	      0.21230222	      0.32574708	      0.06947333	      0.36016868
      0.29382702	      0.21229625	      0.32574262	      0.06947079	      0.36017145
      0.29406578	      0.21229026	      0.32573815	      0.06946823	      0.36017422
      0.29430454	      0.21228425	      0.32573367	      0.06946567	      0.36017699
      0.29454330	      0.21227823	      0.32572917	      0.06946311	      0.36017977
      0.29478205	      0.21227219	      0.32572466	      0.06946053	      0.36018254
      0.29502081	      0.21226613	      0.32572015	      0.06945795	      0.36018531
      0.29525957	      0.21226006	      0.32571561	      0.06945535	      0.36018809
      0.29549833	      0.21225397	      0.32571107	      0.06945275	      0.36019086
      0.29573708	      0.21224787	      0.32570652	      0.06945014	      0.36019363
      0.29597584	      0.21224175	      0.32570195	      0.06944753	      0.36019641
      0.29621460	      0.21223561	      0.32569737	      0.06944490	      0.36019918
      0.29645335	      0.21222945	      0.32569278	      0.06944227	      0.36020195
      0.29669211	      0.21222328	      0.32568817	      0.06943962	      0.36020472
      0.29693087	      0.21221709	      0.32568356	      0.06943697	      0.36020749
      0.29716963	      0.21221089	      0.32567893	      0.06943431	      0.36021026
      0.29740838	      0.21220466	      0.32567429	      0.06943164	      0.36021302
      0.29764714	      0.21219842	      0.32566963	      0.06942896	      0.36021579
      0.29788590	      0.21219216	      0.32566497	      0.06942627	      0.36021855
      0.29812465	      0.21218589	      0.32566029	      0.06942357	      0.36022131
      0.29836341	      0.21217959	      0.32565559	      0.06942086	      0.36022407
      0.29860217	      0.21217328	      0.32565089	      0.06941814	      0.36022683
      0.29884093	      0.21216695	      0.32564617	      0.06941541	      0.36022958
      0.29907968	      0.21216061	      0.32564144	      0.06941267	      0.36023233
      0.29931844	      0.21215424	      0.32563669	      0.06940993	      0.36023508
      0.29955720	      0.21214786	      0.32563193	      0.06940717	      0.36023782
      0.29979596	      0.21214146	      0.32562716	      0.06940440	      0.36024056
      0.30003471	      0.21213504	      0.32562237	      0.06940162	      0.36024329
      0.30027347	      0.21212860	      0.32561757	      0.06939883	      0.36024602
      0.30051223	      0.21212215	      0.32561275	      0.06939603	      0.36024875
      0.30075098	      0.21211567	      0.32560792	      0.06939322	      0.36025147
      0.30098974	      0.21210918	      0.32560308	      0.06939039	      0.36025418
      0.30122850	      0.21210267	      0.32559822	      0.06938756	      0.36025689
      0.30146726	      0.21209614	      0.32559335	      0.06938471	      0.36025960
      0.30170601	      0.21208959	      0.32558847	      0.06938185	      0.36026230
      0.30194477	      0.21208302	      0.32558356	      0.06937899	      0.36026499
      0.30218353	      0.21207643	      0.32557865	      0.06937610	      0.36026768
      0.30242229	      0.21206983	      0.32557372	      0.06937321	      0.36027036
      0.30266104	      0.21206320	      0.32556877	      0.06937030	      0.36027303
      0.30289980	      0.21205656	      0.32556381	      0.06936739	      0.36027569
      0.30313856	      0.21204989	      0.32555884	      0.06936445	      0.36027835
      0.30337731	      0.21204320	      0.32555385	      0.06936151	      0.36028101
      0.30361607	      0.21203650	      0.32554884	      0.06935855	      0.36028365
      0.30385483	      0.21202977	      0.32554382	      0.06935558	      0.36028629
      0.30409359	      0.21202303	      0.32553878	      0.06935259	      0.36028892
      0.30433234	      0.21201626	      0.32553373	      0.06934960	      0.36029154
      0.30457110	      0.21200948	      0.32552866	      0.06934658	      0.36029415
      0.30480986	      0.21200267	      0.32552357	      0.06934355	      0.36029676
      0.30504861	      0.21199584	      0.32551847	      0.06934051	      0.36029936
      0.30528737	      0.21198900	      0.32551335	      0.06933745	      0.36030195
      0.30552613	      0.21198213	      0.32550822	      0.06933438	      0.36030454
      0.30576489	      0.21197524	      0.32550307	      0.06933129	      0.36030711
      0.30600364	      0.21196832	      0.32549790	      0.06932819	      0.36030968
      0.30624240	      0.21196139	      0.32549271	      0.06932506	      0.36031224
      0.30648116	      0.21195444	      0.32548751	      0.06932193	      0.36031480
      0.30671992	      0.21194746	      0.32548229	      0.06931877	      0.36031735
      0.30695867	      0.21194046	      0.32547706	      0.06931560	      0.36031989
      0.30719743	      0.21193344	      0.32547180	      0.06931241	      0.36032242
      0.30743619	      0.21192640	      0.32546653	      0.06930920	      0.36032495
      0.30767494	      0.21191934	      0.32546124	      0.06930597	      0.36032747
      0.30791370	      0.21191225	      0.32545593	      0.06930273	      0.36032998
      0.30815246	      0.21190514	      0.32545061	      0.06929946	      0.36033249
      0.30839122	      0.21189801	      0.32544526	      0.06929618	      0.36033499
      0.30862997	      0.21189086	      0.32543990	      0.06929287	      0.36033749
      0.30886873	      0.21188368	      0.32543452	      0.06928954	      0.36033998
      0.30910749	      0.21187648	      0.32542912	      0.06928620	      0.36034246
      0.30934624	      0.21186926	      0.32542371	      0.06928283	      0.36034494
      0.30958500	      0.21186201	      0.32541827	      0.06927943	      0.36034742
      0.30982376	      0.21185474	      0.32541281	      0.06927602	      0.36034988
      0.31006252	      0.21184744	      0.32540734	      0.06927258	      0.36035235
      0.31030127	      0.21184012	      0.32540184	      0.06926912	      0.36035481
      0.31054003	      0.21183278	      0.32539633	      0.06926563	      0.36035727
      0.31077879	      0.21182541	      0.32539079	      0.06926212	      0.36035972
      0.31101755	      0.21181802	      0.32538524	      0.06925858	      0.36036217
      0.31125630	      0.21181060	      0.32537966	      0.06925501	      0.36036461
      0.31147098	      0.21180391	      0.32537463	      0.06925179	      0.36036681
      0.31168567	      0.21179720	      0.32536958	      0.06924853	      0.36036900
      0.31190035	      0.21179047	      0.32536452	      0.06924526	      0.36037119
      0.31211503	      0.21178372	      0.32535944	      0.06924196	      0.36037338
      0.31232971	      0.21177694	      0.32535434	      0.06923864	      0.36037556
      0.31254440	      0.21177015	      0.32534923	      0.06923529	      0.36037774
      0.31275908	      0.21176334	      0.32534410	      0.06923192	      0.36037993
      0.31297376	      0.21175650	      0.32533895	      0.06922853	      0.36038210
      0.31318844	      0.21174964	      0.32533378	      0.06922510	      0.36038428
      0.31340313	      0.21174277	      0.32532859	      0.06922165	      0.36038646
      0.31361781	      0.21173587	      0.32532339	      0.06921817	      0.36038863
      0.31383249	      0.21172894	      0.32531817	      0.06921467	      0.36039080
      0.31404717	      0.21172200	      0.32531293	      0.06921113	      0.36039297
      0.31426185	      0.21171504	      0.32530767	      0.06920757	      0.36039514
      0.31447654	      0.21170805	      0.32530240	      0.06920398	      0.36039731
      0.31469122	      0.21170104	      0.32529710	      0.06920036	      0.36039948
      0.31490590	      0.21169400	      0.32529179	      0.06919670	      0.36040165
      0.31512058	      0.21168695	      0.32528646	      0.06919302	      0.36040381
      0.31533527	      0.21167987	      0.32528111	      0.06918930	      0.36040598
      0.31554995	      0.21167277	      0.32527574	      0.06918555	      0.36040814
      0.31576463	      0.21166564	      0.32527035	      0.06918177	      0.36041030
      0.31597931	      0.21165850	      0.32526494	      0.06917796	      0.36041247
      0.31619400	      0.21165132	      0.32525951	      0.06917411	      0.36041463
      0.31640868	      0.21164413	      0.32525406	      0.06917022	      0.36041679
      0.31662336	      0.21163691	      0.32524859	      0.06916630	      0.36041895
      0.31683804	      0.21162967	      0.32524310	      0.06916235	      0.36042111
      0.31705272	      0.21162240	      0.32523759	      0.06915836	      0.36042328
      0.31726741	      0.21161511	      0.32523206	      0.06915433	      0.36042544
      0.31748209	      0.21160779	      0.32522651	      0.06915027	      0.36042760
      0.31769677	      0.21160045	      0.32522093	      0.06914617	      0.36042976
      0.31791145	      0.21159308	      0.32521534	      0.06914203	      0.36043192
      0.31812614	      0.21158569	      0.32520972	      0.06913785	      0.36043408
      0.31834082	      0.21157828	      0.32520409	      0.06913363	      0.36043624
      0.31855550	      0.21157083	      0.32519843	      0.06912938	      0.36043840
      0.31877018	      0.21156336	      0.32519275	      0.06912508	      0.36044056
      0.31898487	      0.21155587	      0.32518705	      0.06912075	      0.36044272
      0.31919955	      0.21154835	      0.32518132	      0.06911637	      0.36044488
      0.31941423	      0.21154080	      0.32517557	      0.06911195	      0.36044704
      0.31962891	      0.21153323	      0.32516980	      0.06910750	      0.36044921
      0.31984359	      0.21152563	      0.32516401	      0.06910300	      0.36045137
      0.32005828	      0.21151800	      0.32515819	      0.06909846	      0.36045353
      0.32027296	      0.21151035	      0.32515235	      0.06909388	      0.36045569
      0.32048764	      0.21150266	      0.32514649	      0.06908926	      0.36045786
      0.32070232	      0.21149495	      0.32514060	      0.06908459	      0.36046002
      0.32091701	      0.21148722	      0.32513469	      0.06907988	      0.36046219
      0.32113169	      0.21147945	      0.32512876	      0.06907513	      0.36046435
      0.32134637	      0.21147166	      0.32512280	      0.06907034	      0.36046652
      0.32156105	      0.21146383	      0.32511681	      0.06906550	      0.36046868
      0.32177573	      0.21145598	      0.32511081	      0.06906062	      0.36047085
      0.32199042	      0.21144810	      0.32510477	      0.06905569	      0.36047302
      0.32220510	      0.21144019	      0.32509871	      0.06905073	      0.36047519
      0.32241978	      0.21143225	      0.32509263	      0.06904572	      0.36047736
      0.32263446	      0.21142428	      0.32508652	      0.06904066	      0.36047953
      0.32284915	      0.21141628	      0.32508038	      0.06903556	      0.36048170
      0.32306383	      0.21140825	      0.32507422	      0.06903042	      0.36048387
      0.32327851	      0.21140019	      0.32506803	      0.06902524	      0.36048604
      0.32349319	      0.21139209	      0.32506181	      0.06902001	      0.36048821
      0.32370788	      0.21138397	      0.32505556	      0.06901473	      0.36049039
      0.32392256	      0.21137582	      0.32504929	      0.06900942	      0.36049256
      0.32413724	      0.21136763	      0.32504299	      0.06900406	      0.36049473
      0.32435192	      0.21135941	      0.32503667	      0.06899865	      0.36049691
      0.32456660	      0.21135116	      0.32503031	      0.06899321	      0.36049909
      0.32478129	      0.21134287	      0.32502393	      0.06898772	      0.36050126
      0.32499597	      0.21133456	      0.32501752	      0.06898218	      0.36050344
      0.32521065	      0.21132621	      0.32501108	      0.06897661	      0.36050562
      0.32542533	      0.21131782	      0.32500461	      0.06897099	      0.36050780
      0.32564002	      0.21130940	      0.32499811	      0.06896534	      0.36050998
      0.32585470	      0.21130095	      0.32499158	      0.06895964	      0.36051216
      0.32606938	      0.21129247	      0.32498502	      0.06895389	      0.36051435
      0.32628406	      0.21128394	      0.32497843	      0.06894811	      0.36051653
      0.32649875	      0.21127539	      0.32497181	      0.06894229	      0.36051871
      0.32671343	      0.21126679	      0.32496516	      0.06893643	      0.36052090
      0.32692811	      0.21125817	      0.32495847	      0.06893053	      0.36052308
      0.32714279	      0.21124950	      0.32495176	      0.06892459	      0.36052527
      0.32735747	      0.21124080	      0.32494501	      0.06891861	      0.36052746
      0.32757216	      0.21123206	      0.32493823	      0.06891260	      0.36052965
      0.32776515	      0.21122418	      0.32493211	      0.06890716	      0.36053162
      0.32795813	      0.21121626	      0.32492596	      0.06890170	      0.36053358
      0.32815112	      0.21120831	      0.32491978	      0.06889620	      0.36053555
      0.32834411	      0.21120033	      0.32491358	      0.06889068	      0.36053752
      0.32853710	      0.21119232	      0.32490735	      0.06888513	      0.36053949
      0.32873009	      0.21118428	      0.32490109	      0.06887955	      0.36054147
      0.32892308	      0.21117620	      0.32489480	      0.06887395	      0.36054344
      0.32911607	      0.21116810	      0.32488849	      0.06886832	      0.36054541
      0.32930906	      0.21115996	      0.32488215	      0.06886266	      0.36054738
      0.32950205	      0.21115179	      0.32487577	      0.06885698	      0.36054936
      0.32969504	      0.21114358	      0.32486937	      0.06885128	      0.36055133
      0.32988803	      0.21113534	      0.32486294	      0.06884555	      0.36055331
      0.33008102	      0.21112707	      0.32485648	      0.06883979	      0.36055529
      0.33027400	      0.21111877	      0.32484999	      0.06883402	      0.36055726
      0.33046699	      0.21111043	      0.32484347	      0.06882822	      0.36055924
      0.33065998	      0.21110205	      0.32483692	      0.06882240	      0.36056122
      0.33085297	      0.21109364	      0.32483034	      0.06881656	      0.36056320
      0.33104596	      0.21108520	      0.32482373	      0.06881070	      0.36056518
      0.33123895	      0.21107671	      0.32481708	      0.06880481	      0.36056716
      0.33143194	      0.21106820	      0.32481041	      0.06879891	      0.36056914
      0.33162493	      0.21105964	      0.32480370	      0.06879298	      0.36057112
      0.33181792	      0.21105105	      0.32479696	      0.06878704	      0.36057310
      0.33201091	      0.21104242	      0.32479018	      0.06878107	      0.36057509
      0.33220390	      0.21103376	      0.32478338	      0.06877508	      0.36057707
      0.33239688	      0.21102505	      0.32477653	      0.06876908	      0.36057905
      0.33258987	      0.21101631	      0.32476966	      0.06876305	      0.36058104
      0.33278286	      0.21100753	      0.32476275	      0.06875701	      0.36058302
      0.33297585	      0.21099871	      0.32475581	      0.06875094	      0.36058501
      0.33316884	      0.21098985	      0.32474883	      0.06874486	      0.36058700
      0.33336183	      0.21098095	      0.32474181	      0.06873876	      0.36058899
      0.33355482	      0.21097201	      0.32473476	      0.06873263	      0.36059097
      0.33374781	      0.21096303	      0.32472768	      0.06872649	      0.36059296
      0.33394080	      0.21095400	      0.32472056	      0.06872033	      0.36059495
      0.33413379	      0.21094494	      0.32471340	      0.06871415	      0.36059694
      0.33432678	      0.21093583	      0.32470620	      0.06870795	      0.36059893
      0.33451977	      0.21092668	      0.32469896	      0.06870173	      0.36060093
      0.33471275	      0.21091748	      0.32469169	      0.06869549	      0.36060292
      0.33490574	      0.21090824	      0.32468438	      0.06868923	      0.36060491
      0.33509873	      0.21089896	      0.32467703	      0.06868295	      0.36060691
      0.33529172	      0.21088963	      0.32466963	      0.06867665	      0.36060890
      0.33548471	      0.21088026	      0.32466220	      0.06867033	      0.36061090
      0.33567770	      0.21087084	      0.32465473	      0.06866399	      0.36061290
      0.33587069	      0.21086137	      0.32464722	      0.06865763	      0.36061490
      0.33606368	      0.21085185	      0.32463966	      0.06865124	      0.36061690
      0.33625667	      0.21084229	      0.32463206	      0.06864483	      0.36061890
      0.33643012	      0.21083366	      0.32462520	      0.06863906	      0.36062069
      0.33660356	      0.21082498	      0.32461830	      0.06863326	      0.36062249
      0.33677701	      0.21081627	      0.32461136	      0.06862744	      0.36062429
      0.33695046	      0.21080751	      0.32460439	      0.06862161	      0.36062610
      0.33712391	      0.21079871	      0.32459739	      0.06861576	      0.36062790
      0.33729736	      0.21078987	      0.32459034	      0.06860988	      0.36062970
      0.33747080	      0.21078099	      0.32458326	      0.06860399	      0.36063151
      0.33764425	      0.21077207	      0.32457614	      0.06859808	      0.36063331
      0.33781770	      0.21076310	      0.32456899	      0.06859214	      0.36063512
      0.33799115	      0.21075409	      0.32456179	      0.06858619	      0.36063693
      0.33816459	      0.21074504	      0.32455456	      0.06858021	      0.36063874
      0.33833804	      0.21073594	      0.32454728	      0.06857421	      0.36064055
      0.33851149	      0.21072679	      0.32453997	      0.06856819	      0.36064236
      0.33868494	      0.21071760	      0.32453261	      0.06856215	      0.36064417
      0.33885839	      0.21070837	      0.32452522	      0.06855608	      0.36064599
      0.33903183	      0.21069908	      0.32451778	      0.06855000	      0.36064781
      0.33920528	      0.21068975	      0.32451030	      0.06854389	      0.36064962
      0.33937873	      0.21068037	      0.32450278	      0.06853775	      0.36065145
      0.33955218	      0.21067094	      0.32449522	      0.06853159	      0.36065327
      0.33972563	      0.21066145	      0.32448761	      0.06852541	      0.36065509
      0.33989907	      0.21065192	      0.32447995	      0.06851921	      0.36065692
      0.34007252	      0.21064234	      0.32447225	      0.06851298	      0.36065874
      0.34024597	      0.21063271	      0.32446451	      0.06850672	      0.36066056
      0.34041942	      0.21062302	      0.32445671	      0.06850044	      0.36066235
      0.34059287	      0.21061328	      0.32444887	      0.06849414	      0.36066414
      0.34076631	      0.21060348	      0.32444099	      0.06848781	      0.36066592
      0.34093976	      0.21059363	      0.32443305	      0.06848145	      0.36066769
      0.34109518	      0.21058475	      0.32442590	      0.06847574	      0.36066926
      0.34125061	      0.21057583	      0.32441870	      0.06847000	      0.36067083
      0.34140603	      0.21056687	      0.32441147	      0.06846425	      0.36067240
      0.34156145	      0.21055785	      0.32440419	      0.06845847	      0.36067396
      0.34171687	      0.21054879	      0.32439687	      0.06845267	      0.36067551
      0.34187230	      0.21053968	      0.32438950	      0.06844686	      0.36067706
      0.34202772	      0.21053052	      0.32438210	      0.06844102	      0.36067861
      0.34218314	      0.21052131	      0.32437465	      0.06843516	      0.36068016
      0.34233856	      0.21051205	      0.32436715	      0.06842929	      0.36068170
      0.34249398	      0.21050273	      0.32435961	      0.06842339	      0.36068324
      0.34264941	      0.21049337	      0.32435202	      0.06841747	      0.36068479
      0.34280483	      0.21048395	      0.32434438	      0.06841153	      0.36068633
      0.34296025	      0.21047448	      0.32433670	      0.06840557	      0.36068787
      0.34311567	      0.21046495	      0.32432897	      0.06839960	      0.36068941
      0.34327110	      0.21045536	      0.32432118	      0.06839360	      0.36069095
      0.34342652	      0.21044572	      0.32431335	      0.06838758	      0.36069249
      0.34358194	      0.21043603	      0.32430546	      0.06838154	      0.36069404
      0.34373736	      0.21042627	      0.32429752	      0.06837549	      0.36069559
      0.34389279	      0.21041645	      0.32428953	      0.06836941	      0.36069714
      0.34403226	      0.21040759	      0.32428231	      0.06836394	      0.36069854
      0.34417174	      0.21039868	      0.32427505	      0.06835846	      0.36069993
      0.34431122	      0.21038972	      0.32426774	      0.06835296	      0.36070134
      0.34445070	      0.21038070	      0.32426038	      0.06834745	      0.36070274
      0.34459018	      0.21037164	      0.32425298	      0.06834192	      0.36070415
      0.34472966	      0.21036252	      0.32424553	      0.06833638	      0.36070557
      0.34486914	      0.21035335	      0.32423803	      0.06833082	      0.36070699
      0.34500862	      0.21034412	      0.32423048	      0.06832525	      0.36070842
      0.34514810	      0.21033483	      0.32422288	      0.06831966	      0.36070985
      0.34528757	      0.21032549	      0.32421522	      0.06831406	      0.36071130
      0.34542705	      0.21031609	      0.32420752	      0.06830845	      0.36071274
      0.34556653	      0.21030664	      0.32419976	      0.06830282	      0.36071420
      0.34570601	      0.21029712	      0.32419194	      0.06829718	      0.36071566
      0.34584549	      0.21028754	      0.32418407	      0.06829153	      0.36071714
      0.34598497	      0.21027790	      0.32417614	      0.06828586	      0.36071862
      0.34612445	      0.21026819	      0.32416816	      0.06828018	      0.36072011
      0.34626393	      0.21025842	      0.32416011	      0.06827449	      0.36072161
      0.34638867	      0.21024963	      0.32415287	      0.06826939	      0.36072296
      0.34651342	      0.21024079	      0.32414557	      0.06826428	      0.36072433
      0.34663816	      0.21023189	      0.32413822	      0.06825915	      0.36072570
      0.34676291	      0.21022293	      0.32413082	      0.06825402	      0.36072708
      0.34688765	      0.21021392	      0.32412337	      0.06824888	      0.36072847
      0.34701240	      0.21020485	      0.32411587	      0.06824373	      0.36072987
      0.34713714	      0.21019572	      0.32410831	      0.06823857	      0.36073129
      0.34726189	      0.21018654	      0.32410070	      0.06823340	      0.36073271
      0.34738663	      0.21017729	      0.32409303	      0.06822822	      0.36073415
      0.34751138	      0.21016799	      0.32408530	      0.06822303	      0.36073560
      0.34763612	      0.21015862	      0.32407751	      0.06821783	      0.36073707
      0.34776087	      0.21014918	      0.32406967	      0.06821262	      0.36073855
      0.34788561	      0.21013969	      0.32406176	      0.06820741	      0.36074004
      0.34801036	      0.21013013	      0.32405379	      0.06820218	      0.36074155
      0.34813510	      0.21012050	      0.32404576	      0.06819694	      0.36074307
      0.34825985	      0.21011080	      0.32403766	      0.06819170	      0.36074461
      0.34838459	      0.21010104	      0.32402949	      0.06818645	      0.36074616
      0.34850934	      0.21009120	      0.32402126	      0.06818118	      0.36074774
      0.34862134	      0.21008231	      0.32401382	      0.06817645	      0.36074916
      0.34873335	      0.21007336	      0.32400631	      0.06817170	      0.36075060
      0.34884536	      0.21006435	      0.32399875	      0.06816695	      0.36075206
      0.34895737	      0.21005528	      0.32399113	      0.06816220	      0.36075353
      0.34906938	      0.21004614	      0.32398345	      0.06815743	      0.36075502
      0.34918139	      0.21003695	      0.32397570	      0.06815265	      0.36075653
      0.34929340	      0.21002769	      0.32396790	      0.06814787	      0.36075805
      0.34940541	      0.21001837	      0.32396004	      0.06814308	      0.36075959
      0.34951741	      0.21000898	      0.32395211	      0.06813828	      0.36076114
      0.34962942	      0.20999953	      0.32394411	      0.06813346	      0.36076272
      0.34974143	      0.20999001	      0.32393605	      0.06812864	      0.36076431
      0.34985344	      0.20998042	      0.32392792	      0.06812381	      0.36076592
      0.34996545	      0.20997076	      0.32391973	      0.06811897	      0.36076756
      0.35007746	      0.20996103	      0.32391146	      0.06811412	      0.36076921
      0.35018947	      0.20995123	      0.32390312	      0.06810926	      0.36077089
      0.35028275	      0.20994301	      0.32389613	      0.06810520	      0.36077230
      0.35037603	      0.20993475	      0.32388908	      0.06810113	      0.36077372
      0.35046931	      0.20992642	      0.32388197	      0.06809705	      0.36077516
      0.35056259	      0.20991805	      0.32387482	      0.06809296	      0.36077663
      0.35065587	      0.20990962	      0.32386761	      0.06808887	      0.36077810
      0.35074915	      0.20990113	      0.32386034	      0.06808476	      0.36077960
      0.35086144	      0.20989084	      0.32385151	      0.06807980	      0.36078143
      0.35097373	      0.20988046	      0.32384261	      0.06807482	      0.36078328
      0.35108602	      0.20987001	      0.32383361	      0.06806983	      0.36078517
      0.35119832	      0.20985946	      0.32382454	      0.06806481	      0.36078708
      0.35131061	      0.20984883	      0.32381537	      0.06805978	      0.36078902
      0.35142290	      0.20983812	      0.32380611	      0.06805472	      0.36079099
      0.35153519	      0.20982731	      0.32379676	      0.06804964	      0.36079299
      0.35164748	      0.20981642	      0.32378732	      0.06804453	      0.36079503
      0.35175978	      0.20980543	      0.32377778	      0.06803939	      0.36079709
      0.35187207	      0.20979435	      0.32376815	      0.06803422	      0.36079919
      0.35198436	      0.20978317	      0.32375842	      0.06802902	      0.36080132
      0.35209665	      0.20977190	      0.32374859	      0.06802379	      0.36080348
      0.35220895	      0.20976054	      0.32373865	      0.06801851	      0.36080568
      0.35232124	      0.20974907	      0.32372862	      0.06801319	      0.36080791
      0.35243353	      0.20973751	      0.32371848	      0.06800782	      0.36081017
      0.35254582	      0.20972584	      0.32370823	      0.06800240	      0.36081248
      0.35265811	      0.20971407	      0.32369787	      0.06799692	      0.36081481
      0.35277041	      0.20970220	      0.32368740	      0.06799138	      0.36081719
      0.35288270	      0.20969023	      0.32367682	      0.06798576	      0.36081960
      0.35299499	      0.20967814	      0.32366613	      0.06798007	      0.36082205
      0.35310728	      0.20966595	      0.32365532	      0.06797429	      0.36082454
      0.35321958	      0.20965365	      0.32364439	      0.06796842	      0.36082707
      0.35333187	      0.20964124	      0.32363334	      0.06796244	      0.36082964
      0.35344416	      0.20962871	      0.32362217	      0.06795634	      0.36083225
      0.35355645	      0.20961607	      0.32361087	      0.06795012	      0.36083490
      0.35366874	      0.20960332	      0.32359945	      0.06794376	      0.36083759
      0.35378104	      0.20959045	      0.32358790	      0.06793725	      0.36084033
      0.35389333	      0.20957746	      0.32357621	      0.06793058	      0.36084310
      0.35400562	      0.20956434	      0.32356440	      0.06792374	      0.36084593
      0.35411791	      0.20955111	      0.32355245	      0.06791671	      0.36084880
      0.35423021	      0.20953775	      0.32354036	      0.06790950	      0.36085171
      0.35434250	      0.20952427	      0.32352813	      0.06790210	      0.36085467
      0.35445479	      0.20951066	      0.32351576	      0.06789450	      0.36085768
      0.35456708	      0.20949692	      0.32350324	      0.06788670	      0.36086073
      0.35467937	      0.20948304	      0.32349058	      0.06787871	      0.36086384
      0.35479167	      0.20946904	      0.32347776	      0.06787051	      0.36086700
      0.35490396	      0.20945490	      0.32346479	      0.06786212	      0.36087020
      0.35501625	      0.20944062	      0.32345167	      0.06785352	      0.36087346
      0.35512854	      0.20942620	      0.32343839	      0.06784472	      0.36087678
      0.35521614	      0.20941485	      0.32342792	      0.06783771	      0.36087940
      0.35531359	      0.20940213	      0.32341615	      0.06782977	      0.36088235
      0.35541103	      0.20938930	      0.32340426	      0.06782168	      0.36088535
      0.35589824	      0.20932368	      0.32334305	      0.06777887	      0.36090076
      0.35727252	      0.20912773	      0.32315605	      0.06763707	      0.36094533
      0.35864680	      0.20892119	      0.32295163	      0.06746394	      0.36098620
      0.36002107	      0.20870978	      0.32273446	      0.06725917	      0.36101868
      0.36124276	      0.20852117	      0.32253423	      0.06704967	      0.36103815
      0.36246446	      0.20833413	      0.32233023	      0.06681370	      0.36104746
      0.36368615	      0.20815027	      0.32212501	      0.06655108	      0.36104590
      0.36490784	      0.20797090	      0.32192088	      0.06626165	      0.36103307
      0.36612953	      0.20779719	      0.32171984	      0.06594532	      0.36100878
      0.36735123	      0.20763018	      0.32152366	      0.06560205	      0.36097301
      0.36857292	      0.20747087	      0.32133383	      0.06523193	      0.36092587
      0.36979461	      0.20732002	      0.32115157	      0.06483521	      0.36086765
      0.37101630	      0.20717802	      0.32097787	      0.06441237	      0.36079882
      0.37223800	      0.20704461	      0.32081346	      0.06396413	      0.36071995
      0.37236017	      0.20703171	      0.32079755	      0.06391795	      0.36071154
      0.37258593	      0.20700805	      0.32076840	      0.06383197	      0.36069574
      0.37269882	      0.20699632	      0.32075396	      0.06378867	      0.36068773
      0.37275526	      0.20699047	      0.32074677	      0.06376694	      0.36068369
      0.37278348	      0.20698755	      0.32074318	      0.06375606	      0.36068167
      0.37292459	      0.20697301	      0.32072533	      0.06370146	      0.36067147
      0.37293536	      0.20697191	      0.32072397	      0.06369728	      0.36067069
      0.37294584	      0.20697083	      0.32072265	      0.06369321	      0.36066992
      0.37295584	      0.20696980	      0.32072139	      0.06368933	      0.36066919
      0.37296584	      0.20696878	      0.32072013	      0.06368544	      0.36066846
      0.37297584	      0.20696775	      0.32071887	      0.06368155	      0.36066774
      0.37298584	      0.20696673	      0.32071762	      0.06367766	      0.36066700
      0.37299584	      0.20696570	      0.32071636	      0.06367377	      0.36066627
      0.37300584	      0.20696468	      0.32071510	      0.06366988	      0.36066554
      0.37301584	      0.20696366	      0.32071385	      0.06366598	      0.36066481
      0.37302584	      0.20696264	      0.32071260	      0.06366209	      0.36066408
      0.37303584	      0.20696162	      0.32071135	      0.06365819	      0.36066334
      0.37304584	      0.20696060	      0.32071010	      0.06365430	      0.36066260
      0.37305584	      0.20695959	      0.32070885	      0.06365040	      0.36066186
      0.37306584	      0.20695859	      0.32070762	      0.06364650	      0.36066112
      0.37307584	      0.20695759	      0.32070638	      0.06364261	      0.36066037
      0.37308584	      0.20695661	      0.32070516	      0.06363871	      0.36065961
      0.37309584	      0.20695564	      0.32070395	      0.06363482	      0.36065885
      0.37310584	      0.20695469	      0.32070275	      0.06363093	      0.36065807
      0.37311584	      0.20695377	      0.32070157	      0.06362705	      0.36065729
      0.37312724	      0.20695274	      0.32070025	      0.06362263	      0.36065637
      0.37313724	      0.20695188	      0.32069912	      0.06361877	      0.36065555
      0.37314724	      0.20695107	      0.32069801	      0.06361492	      0.36065471
      0.37315724	      0.20695029	      0.32069695	      0.06361107	      0.36065384
      0.37316724	      0.20694958	      0.32069592	      0.06360725	      0.36065295
      0.37317724	      0.20694892	      0.32069494	      0.06360344	      0.36065202
      0.37318724	      0.20694834	      0.32069400	      0.06359965	      0.36065106
      0.37319724	      0.20694784	      0.32069313	      0.06359589	      0.36065006
      0.37320724	      0.20694743	      0.32069232	      0.06359215	      0.36064901
      0.37321724	      0.20694711	      0.32069159	      0.06358843	      0.36064791
      0.37322724	      0.20694691	      0.32069093	      0.06358475	      0.36064675
      0.37323724	      0.20694682	      0.32069036	      0.06358111	      0.36064554
      0.37324724	      0.20694687	      0.32068988	      0.06357750	      0.36064426
      0.37325724	      0.20694705	      0.32068951	      0.06357394	      0.36064291
      0.37326724	      0.20694739	      0.32068924	      0.06357042	      0.36064148
      0.37327724	      0.20694788	      0.32068910	      0.06356695	      0.36063997
      0.37328724	      0.20694855	      0.32068907	      0.06356353	      0.36063838
      0.37329724	      0.20694941	      0.32068918	      0.06356016	      0.36063669
      0.37330948	      0.20695071	      0.32068951	      0.06355612	      0.36063450
      0.37332172	      0.20695232	      0.32069005	      0.06355217	      0.36063216
      0.37333675	      0.20695473	      0.32069103	      0.06354746	      0.36062907
      0.37335522	      0.20695838	      0.32069274	      0.06354187	      0.36062493
      0.37337148	      0.20696226	      0.32069473	      0.06353715	      0.36062097
      0.37338774	      0.20696677	      0.32069718	      0.06353263	      0.36061669
      0.37340224	      0.20697134	      0.32069976	      0.06352876	      0.36061261
      0.37341674	      0.20697643	      0.32070273	      0.06352505	      0.36060827
      0.37343125	      0.20698204	      0.32070607	      0.06352150	      0.36060369
      0.37344575	      0.20698817	      0.32070978	      0.06351811	      0.36059885
      0.37346025	      0.20699480	      0.32071387	      0.06351487	      0.36059378
      0.37347476	      0.20700192	      0.32071833	      0.06351180	      0.36058847
      0.37348926	      0.20700953	      0.32072313	      0.06350887	      0.36058293
      0.37350376	      0.20701759	      0.32072828	      0.06350608	      0.36057718
      0.37351827	      0.20702611	      0.32073375	      0.06350344	      0.36057122
      0.37353277	      0.20703504	      0.32073954	      0.06350093	      0.36056506
      0.37354727	      0.20704437	      0.32074563	      0.06349854	      0.36055872
      0.37356178	      0.20705408	      0.32075200	      0.06349628	      0.36055220
      0.37357628	      0.20706414	      0.32075863	      0.06349413	      0.36054553
      0.37359078	      0.20707454	      0.32076551	      0.06349209	      0.36053871
      0.37360529	      0.20708523	      0.32077262	      0.06349015	      0.36053176
      0.37361979	      0.20709621	      0.32077995	      0.06348830	      0.36052468
      0.37363429	      0.20710745	      0.32078748	      0.06348654	      0.36051749
      0.37364880	      0.20711893	      0.32079520	      0.06348486	      0.36051020
      0.37366330	      0.20713063	      0.32080308	      0.06348325	      0.36050283
      0.37367780	      0.20714252	      0.32081112	      0.06348171	      0.36049537
      0.37369231	      0.20715459	      0.32081930	      0.06348024	      0.36048784
      0.37370681	      0.20716682	      0.32082761	      0.06347883	      0.36048026
      0.37372131	      0.20717919	      0.32083604	      0.06347746	      0.36047262
      0.37373582	      0.20719170	      0.32084458	      0.06347615	      0.36046494
      0.37375032	      0.20720431	      0.32085321	      0.06347488	      0.36045722
      0.37376482	      0.20721702	      0.32086193	      0.06347365	      0.36044948
      0.37377933	      0.20722982	      0.32087073	      0.06347245	      0.36044171
      0.37379695	      0.20724548	      0.32088152	      0.06347105	      0.36043224
      0.37381458	      0.20726124	      0.32089240	      0.06346968	      0.36042276
      0.37383221	      0.20727706	      0.32090335	      0.06346836	      0.36041327
      0.37384984	      0.20729295	      0.32091437	      0.06346706	      0.36040378
      0.37386747	      0.20730889	      0.32092545	      0.06346580	      0.36039429
      0.37388510	      0.20732485	      0.32093658	      0.06346456	      0.36038482
      0.37390272	      0.20734084	      0.32094775	      0.06346335	      0.36037536
      0.37392035	      0.20735685	      0.32095895	      0.06346216	      0.36036593
      0.37393798	      0.20737286	      0.32097017	      0.06346098	      0.36035653
      0.37395995	      0.20739280	      0.32098419	      0.06345953	      0.36034485
      0.37398192	      0.20741273	      0.32099824	      0.06345810	      0.36033322
      0.37400388	      0.20743263	      0.32101229	      0.06345668	      0.36032166
      0.37402585	      0.20745249	      0.32102636	      0.06345528	      0.36031015
      0.37405240	      0.20747643	      0.32104337	      0.06345360	      0.36029634
      0.37407895	      0.20750029	      0.32106037	      0.06345193	      0.36028262
      0.37410551	      0.20752407	      0.32107736	      0.06345027	      0.36026901
      0.37413206	      0.20754775	      0.32109433	      0.06344861	      0.36025551
      0.37416436	      0.20757641	      0.32111494	      0.06344659	      0.36023924
      0.37419665	      0.20760491	      0.32113550	      0.06344458	      0.36022314
      0.37422895	      0.20763324	      0.32115602	      0.06344256	      0.36020720
      0.37426125	      0.20766140	      0.32117648	      0.06344054	      0.36019144
      0.37430080	      0.20769565	      0.32120147	      0.06343805	      0.36017237
      0.37434035	      0.20772962	      0.32122636	      0.06343556	      0.36015355
      0.37437990	      0.20776332	      0.32125115	      0.06343305	      0.36013499
      0.37441945	      0.20779675	      0.32127585	      0.06343053	      0.36011668
      0.37446913	      0.20783836	      0.32130675	      0.06342734	      0.36009403
      0.37451882	      0.20787954	      0.32133748	      0.06342413	      0.36007177
      0.37456851	      0.20792030	      0.32136806	      0.06342089	      0.36004989
      0.37462855	      0.20796899	      0.32140479	      0.06341695	      0.36002395
      0.37468859	      0.20801706	      0.32144129	      0.06341296	      0.35999855
      0.37474863	      0.20806453	      0.32147756	      0.06340893	      0.35997367
      0.37482504	      0.20812408	      0.32152338	      0.06340375	      0.35994274
      0.37490144	      0.20818269	      0.32156883	      0.06339850	      0.35991261
      0.37497784	      0.20824036	      0.32161391	      0.06339319	      0.35988326
      0.37507703	      0.20831386	      0.32167188	      0.06338621	      0.35984627
      0.37517621	      0.20838584	      0.32172926	      0.06337911	      0.35981049
      0.37527540	      0.20845634	      0.32178603	      0.06337190	      0.35977587
      0.37539614	      0.20854019	      0.32185435	      0.06336299	      0.35973522
      0.37551688	      0.20862193	      0.32192182	      0.06335392	      0.35969613
      0.37563763	      0.20870160	      0.32198845	      0.06334470	      0.35965852
      0.37575837	      0.20877924	      0.32205425	      0.06333532	      0.35962231
      0.37587911	      0.20885491	      0.32211924	      0.06332580	      0.35958742
      0.37599986	      0.20892864	      0.32218343	      0.06331612	      0.35955379
      0.37614573	      0.20901523	      0.32225995	      0.06330423	      0.35951470
      0.37629161	      0.20909916	      0.32233536	      0.06329213	      0.35947721
      0.37643749	      0.20918054	      0.32240968	      0.06327981	      0.35944117
      0.37664304	      0.20929104	      0.32251260	      0.06326211	      0.35939263
      0.37682850	      0.20938676	      0.32260371	      0.06324579	      0.35935083
      0.37701396	      0.20947890	      0.32269320	      0.06322914	      0.35931071
      0.37719942	      0.20956763	      0.32278113	      0.06321218	      0.35927211
      0.37738489	      0.20965313	      0.32286753	      0.06319491	      0.35923490
      0.37757035	      0.20973553	      0.32295245	      0.06317733	      0.35919900
      0.37775581	      0.20981498	      0.32303593	      0.06315945	      0.35916433
      0.37796408	      0.20990081	      0.32312802	      0.06313902	      0.35912677
      0.37817235	      0.20998319	      0.32321840	      0.06311823	      0.35909058
      0.37834659	      0.21004957	      0.32329274	      0.06310057	      0.35906130
      0.37852083	      0.21011371	      0.32336596	      0.06308267	      0.35903287
      0.37869507	      0.21017567	      0.32343809	      0.06306453	      0.35900525
      0.37886931	      0.21023553	      0.32350915	      0.06304616	      0.35897839
      0.37904355	      0.21029335	      0.32357917	      0.06302756	      0.35895225
      0.37921779	      0.21034920	      0.32364818	      0.06300874	      0.35892679
      0.37939203	      0.21040315	      0.32371620	      0.06298970	      0.35890196
      0.37956627	      0.21045528	      0.32378327	      0.06297045	      0.35887772
      0.37974051	      0.21050565	      0.32384940	      0.06295099	      0.35885403
      0.37995874	      0.21056635	      0.32393094	      0.06292633	      0.35882508
      0.38017698	      0.21062454	      0.32401109	      0.06290136	      0.35879685
      0.38046339	      0.21069729	      0.32411424	      0.06286814	      0.35876077
      0.38068623	      0.21075123	      0.32419296	      0.06284195	      0.35873337
      0.38092514	      0.21080662	      0.32427591	      0.06281354	      0.35870454
      0.38116406	      0.21085965	      0.32435741	      0.06278481	      0.35867621
      0.38140297	      0.21091044	      0.32443750	      0.06275576	      0.35864828
      0.38164188	      0.21095913	      0.32451623	      0.06272641	      0.35862070
      0.38188080	      0.21100585	      0.32459364	      0.06269677	      0.35859339
      0.38211971	      0.21105071	      0.32466977	      0.06266684	      0.35856630
      0.38235863	      0.21109383	      0.32474467	      0.06263664	      0.35853937
      0.38259754	      0.21113529	      0.32481836	      0.06260617	      0.35851256
      0.38283646	      0.21117521	      0.32489089	      0.06257545	      0.35848585
      0.38307537	      0.21121365	      0.32496229	      0.06254448	      0.35845920
      0.38331428	      0.21125072	      0.32503259	      0.06251327	      0.35843259
      0.38355320	      0.21128647	      0.32510183	      0.06248184	      0.35840602
      0.38379211	      0.21132099	      0.32517004	      0.06245018	      0.35837949
      0.38403103	      0.21135433	      0.32523724	      0.06241831	      0.35835298
      0.38426994	      0.21138657	      0.32530347	      0.06238623	      0.35832651
      0.38435855	      0.21139825	      0.32532779	      0.06237428	      0.35831670
      0.38444716	      0.21140979	      0.32535198	      0.06236231	      0.35830690
      0.38452101	      0.21141930	      0.32537205	      0.06235231	      0.35829873
      0.38459485	      0.21142872	      0.32539203	      0.06234229	      0.35829056
      0.38465893	      0.21143681	      0.32540929	      0.06233358	      0.35828348
      0.38472300	      0.21144484	      0.32542649	      0.06232486	      0.35827640
      0.38478708	      0.21145280	      0.32544363	      0.06231613	      0.35826932
      0.38485115	      0.21146069	      0.32546070	      0.06230739	      0.35826225
      0.38490741	      0.21146757	      0.32547564	      0.06229970	      0.35825604
      0.38496367	      0.21147440	      0.32549053	      0.06229200	      0.35824983
      0.38501993	      0.21148118	      0.32550538	      0.06228430	      0.35824362
      0.38507620	      0.21148791	      0.32552018	      0.06227659	      0.35823741
      0.38513246	      0.21149460	      0.32553493	      0.06226888	      0.35823121
      0.38518872	      0.21150125	      0.32554964	      0.06226115	      0.35822500
      0.38524498	      0.21150785	      0.32556430	      0.06225342	      0.35821880
      0.38530124	      0.21151441	      0.32557892	      0.06224569	      0.35821260
      0.38535165	      0.21152025	      0.32559198	      0.06223876	      0.35820705
      0.38540206	      0.21152606	      0.32560500	      0.06223183	      0.35820150
      0.38545247	      0.21153184	      0.32561799	      0.06222489	      0.35819596
      0.38550288	      0.21153759	      0.32563094	      0.06221796	      0.35819041
      0.38555329	      0.21154331	      0.32564386	      0.06221102	      0.35818487
      0.38560370	      0.21154900	      0.32565674	      0.06220408	      0.35817933
      0.38565411	      0.21155466	      0.32566959	      0.06219715	      0.35817380
      0.38570452	      0.21156030	      0.32568240	      0.06219022	      0.35816827
      0.38575493	      0.21156591	      0.32569517	      0.06218329	      0.35816274
      0.38580534	      0.21157150	      0.32570792	      0.06217636	      0.35815722
      0.38585575	      0.21157706	      0.32572062	      0.06216944	      0.35815170
      0.38590616	      0.21158260	      0.32573330	      0.06216253	      0.35814619
      0.38595657	      0.21158812	      0.32574593	      0.06215562	      0.35814069
      0.38600698	      0.21159361	      0.32575854	      0.06214872	      0.35813520
      0.38605739	      0.21159909	      0.32577110	      0.06214184	      0.35812971
      0.38610780	      0.21160454	      0.32578363	      0.06213496	      0.35812423
      0.38615821	      0.21160998	      0.32579613	      0.06212809	      0.35811876
      0.38620862	      0.21161539	      0.32580859	      0.06212124	      0.35811330
      0.38625903	      0.21162079	      0.32582101	      0.06211440	      0.35810785
      0.38630945	      0.21162618	      0.32583340	      0.06210757	      0.35810242
      0.38635986	      0.21163154	      0.32584575	      0.06210076	      0.35809699
      0.38641027	      0.21163690	      0.32585806	      0.06209397	      0.35809158
      0.38646068	      0.21164223	      0.32587033	      0.06208721	      0.35808619
      0.38651109	      0.21164756	      0.32588256	      0.06208046	      0.35808081
      0.38656150	      0.21165287	      0.32589476	      0.06207373	      0.35807545
      0.38661191	      0.21165817	      0.32590692	      0.06206703	      0.35807011
      0.38666232	      0.21166345	      0.32591903	      0.06206035	      0.35806479
      0.38671273	      0.21166873	      0.32593111	      0.06205370	      0.35805948
      0.38676314	      0.21167400	      0.32594314	      0.06204708	      0.35805420
      0.38681355	      0.21167925	      0.32595513	      0.06204049	      0.35804894
      0.38686396	      0.21168450	      0.32596707	      0.06203393	      0.35804371
      0.38691437	      0.21168973	      0.32597898	      0.06202740	      0.35803851
      0.38696478	      0.21169496	      0.32599083	      0.06202091	      0.35803333
      0.38701519	      0.21170018	      0.32600265	      0.06201445	      0.35802817
      0.38706560	      0.21170540	      0.32601441	      0.06200803	      0.35802305
      0.38711601	      0.21171060	      0.32602613	      0.06200165	      0.35801797
      0.38716642	      0.21171580	      0.32603780	      0.06199531	      0.35801291
      0.38721683	      0.21172099	      0.32604942	      0.06198902	      0.35800789
      0.38726724	      0.21172618	      0.32606099	      0.06198277	      0.35800290
      0.38731765	      0.21173136	      0.32607251	      0.06197656	      0.35799796
      0.38736806	      0.21173653	      0.32608397	      0.06197040	      0.35799305
      0.38741847	      0.21174170	      0.32609539	      0.06196429	      0.35798818
      0.38746888	      0.21174686	      0.32610674	      0.06195822	      0.35798336
      0.38751929	      0.21175202	      0.32611804	      0.06195221	      0.35797858
      0.38756970	      0.21175717	      0.32612929	      0.06194626	      0.35797384
      0.38763180	      0.21176351	      0.32614306	      0.06193899	      0.35796807
      0.38769390	      0.21176984	      0.32615674	      0.06193181	      0.35796238
      0.38775600	      0.21177616	      0.32617034	      0.06192472	      0.35795676
      0.38781810	      0.21178247	      0.32618383	      0.06191772	      0.35795122
      0.38789329	      0.21179010	      0.32620005	      0.06190936	      0.35794463
      0.38796849	      0.21179772	      0.32621611	      0.06190114	      0.35793817
      0.38807129	      0.21180811	      0.32623784	      0.06189014	      0.35792954
      0.38815175	      0.21181623	      0.32625465	      0.06188172	      0.35792297
      0.38823221	      0.21182432	      0.32627128	      0.06187347	      0.35791657
      0.38829992	      0.21183112	      0.32628512	      0.06186667	      0.35791131
      0.38836763	      0.21183790	      0.32629884	      0.06185999	      0.35790617
      0.38843534	      0.21184466	      0.32631242	      0.06185344	      0.35790116
      0.38849614	      0.21185071	      0.32632450	      0.06184767	      0.35789677
      0.38855695	      0.21185676	      0.32633647	      0.06184201	      0.35789249
      0.38861776	      0.21186278	      0.32634832	      0.06183645	      0.35788831
      0.38867857	      0.21186879	      0.32636006	      0.06183100	      0.35788425
      0.38873938	      0.21187478	      0.32637168	      0.06182566	      0.35788030
      0.38880019	      0.21188075	      0.32638319	      0.06182043	      0.35787646
      0.38886100	      0.21188670	      0.32639457	      0.06181530	      0.35787273
      0.38891533	      0.21189200	      0.32640464	      0.06181082	      0.35786950
      0.38896966	      0.21189728	      0.32641461	      0.06180642	      0.35786637
      0.38902399	      0.21190254	      0.32642449	      0.06180212	      0.35786333
      0.38907833	      0.21190779	      0.32643427	      0.06179790	      0.35786038
      0.38913266	      0.21191301	      0.32644395	      0.06179376	      0.35785753
      0.38918699	      0.21191821	      0.32645352	      0.06178972	      0.35785478
      0.38924132	      0.21192339	      0.32646300	      0.06178577	      0.35785213
      0.38929565	      0.21192855	      0.32647238	      0.06178190	      0.35784957
      0.38934999	      0.21193369	      0.32648166	      0.06177812	      0.35784711
      0.38940432	      0.21193880	      0.32649084	      0.06177442	      0.35784475
      0.38945865	      0.21194388	      0.32649991	      0.06177082	      0.35784249
      0.38951298	      0.21194894	      0.32650889	      0.06176730	      0.35784033
      0.38956732	      0.21195398	      0.32651776	      0.06176386	      0.35783827
      0.38962165	      0.21195898	      0.32652653	      0.06176052	      0.35783631
      0.38967598	      0.21196396	      0.32653519	      0.06175725	      0.35783445
      0.38973031	      0.21196892	      0.32654376	      0.06175407	      0.35783269
      0.38978465	      0.21197384	      0.32655222	      0.06175097	      0.35783103
      0.38983898	      0.21197873	      0.32656059	      0.06174796	      0.35782947
      0.38989331	      0.21198359	      0.32656885	      0.06174503	      0.35782801
      0.38994764	      0.21198843	      0.32657700	      0.06174218	      0.35782665
      0.39000197	      0.21199323	      0.32658506	      0.06173941	      0.35782538
      0.39005631	      0.21199799	      0.32659301	      0.06173672	      0.35782422
      0.39011064	      0.21200273	      0.32660087	      0.06173411	      0.35782316
      0.39016497	      0.21200743	      0.32660862	      0.06173157	      0.35782219
      0.39021930	      0.21201210	      0.32661628	      0.06172911	      0.35782132
      0.39027364	      0.21201674	      0.32662383	      0.06172673	      0.35782055
      0.39032797	      0.21202134	      0.32663129	      0.06172443	      0.35781988
      0.39038230	      0.21202590	      0.32663864	      0.06172219	      0.35781930
      0.39043663	      0.21203043	      0.32664590	      0.06172003	      0.35781882
      0.39049097	      0.21203493	      0.32665306	      0.06171794	      0.35781843
      0.39054530	      0.21203939	      0.32666012	      0.06171593	      0.35781814
      0.39059963	      0.21204381	      0.32666709	      0.06171398	      0.35781794
      0.39065396	      0.21204819	      0.32667396	      0.06171210	      0.35781783
      0.39070829	      0.21205254	      0.32668074	      0.06171029	      0.35781782
      0.39076263	      0.21205685	      0.32668742	      0.06170854	      0.35781790
      0.39081696	      0.21206112	      0.32669401	      0.06170686	      0.35781806
      0.39087129	      0.21206536	      0.32670051	      0.06170525	      0.35781832
      0.39092562	      0.21206955	      0.32670691	      0.06170370	      0.35781867
      0.39097996	      0.21207371	      0.32671323	      0.06170221	      0.35781910
      0.39103429	      0.21207783	      0.32671945	      0.06170078	      0.35781962
      0.39108862	      0.21208191	      0.32672558	      0.06169941	      0.35782022
      0.39114295	      0.21208596	      0.32673163	      0.06169810	      0.35782091
      0.39119729	      0.21208996	      0.32673759	      0.06169685	      0.35782169
      0.39125162	      0.21209393	      0.32674346	      0.06169565	      0.35782255
      0.39130595	      0.21209785	      0.32674925	      0.06169451	      0.35782349
      0.39136028	      0.21210174	      0.32675495	      0.06169343	      0.35782451
      0.39141461	      0.21210559	      0.32676057	      0.06169240	      0.35782561
      0.39146895	      0.21210941	      0.32676611	      0.06169142	      0.35782678
      0.39152328	      0.21211318	      0.32677156	      0.06169049	      0.35782804
      0.39157761	      0.21211691	      0.32677694	      0.06168961	      0.35782937
      0.39163194	      0.21212061	      0.32678223	      0.06168878	      0.35783078
      0.39168628	      0.21212427	      0.32678745	      0.06168800	      0.35783227
      0.39174061	      0.21212789	      0.32679259	      0.06168727	      0.35783382
      0.39179494	      0.21213147	      0.32679765	      0.06168658	      0.35783545
      0.39184927	      0.21213501	      0.32680264	      0.06168594	      0.35783715
      0.39190361	      0.21213852	      0.32680755	      0.06168534	      0.35783893
      0.39195794	      0.21214199	      0.32681239	      0.06168479	      0.35784077
      0.39202335	      0.21214612	      0.32681812	      0.06168418	      0.35784307
      0.39208877	      0.21215019	      0.32682375	      0.06168363	      0.35784547
      0.39215419	      0.21215421	      0.32682928	      0.06168314	      0.35784797
      0.39221961	      0.21215818	      0.32683471	      0.06168270	      0.35785056
      0.39228502	      0.21216209	      0.32684004	      0.06168232	      0.35785325
      0.39235044	      0.21216596	      0.32684527	      0.06168200	      0.35785602
      0.39241586	      0.21216977	      0.32685041	      0.06168172	      0.35785888
      0.39248127	      0.21217353	      0.32685546	      0.06168150	      0.35786182
      0.39254669	      0.21217724	      0.32686042	      0.06168132	      0.35786485
      0.39261211	      0.21218091	      0.32686529	      0.06168120	      0.35786797
      0.39267752	      0.21218452	      0.32687008	      0.06168112	      0.35787116
      0.39274294	      0.21218809	      0.32687477	      0.06168108	      0.35787443
      0.39280836	      0.21219160	      0.32687939	      0.06168109	      0.35787778
      0.39287377	      0.21219507	      0.32688392	      0.06168114	      0.35788120
      0.39295272	      0.21219920	      0.32688929	      0.06168126	      0.35788543
      0.39303166	      0.21220326	      0.32689454	      0.06168144	      0.35788977
      0.39311060	      0.21220725	      0.32689969	      0.06168167	      0.35789420
      0.39318955	      0.21221118	      0.32690472	      0.06168196	      0.35789874
      0.39326849	      0.21221505	      0.32690965	      0.06168230	      0.35790337
      0.39334743	      0.21221885	      0.32691448	      0.06168269	      0.35790809
      0.39342637	      0.21222260	      0.32691921	      0.06168313	      0.35791290
      0.39350532	      0.21222628	      0.32692384	      0.06168361	      0.35791781
      0.39358426	      0.21222991	      0.32692838	      0.06168414	      0.35792279
      0.39367993	      0.21223423	      0.32693376	      0.06168484	      0.35792895
      0.39377561	      0.21223846	      0.32693901	      0.06168560	      0.35793522
      0.39387128	      0.21224262	      0.32694414	      0.06168642	      0.35794160
      0.39396696	      0.21224670	      0.32694914	      0.06168730	      0.35794809
      0.39406263	      0.21225070	      0.32695403	      0.06168822	      0.35795469
      0.39415830	      0.21225463	      0.32695881	      0.06168920	      0.35796138
      0.39427725	      0.21225941	      0.32696459	      0.06169049	      0.35796984
      0.39439619	      0.21226409	      0.32697022	      0.06169184	      0.35797845
      0.39451513	      0.21226866	      0.32697570	      0.06169326	      0.35798718
      0.39466128	      0.21227414	      0.32698222	      0.06169508	      0.35799810
      0.39480742	      0.21227948	      0.32698854	      0.06169700	      0.35800919
      0.39500716	      0.21228655	      0.32699686	      0.06169974	      0.35802463
      0.39516247	      0.21229189	      0.32700309	      0.06170197	      0.35803684
      0.39531779	      0.21229708	      0.32700913	      0.06170428	      0.35804921
      0.39547310	      0.21230214	      0.32701499	      0.06170665	      0.35806174
      0.39560922	      0.21230646	      0.32701999	      0.06170878	      0.35807284
      0.39574533	      0.21231070	      0.32702486	      0.06171095	      0.35808404
      0.39588145	      0.21231484	      0.32702961	      0.06171317	      0.35809534
      0.39601756	      0.21231890	      0.32703426	      0.06171542	      0.35810674
      0.39615368	      0.21232287	      0.32703880	      0.06171771	      0.35811822
      0.39628980	      0.21232677	      0.32704324	      0.06172003	      0.35812977
      0.39642591	      0.21233058	      0.32704758	      0.06172238	      0.35814141
      0.39656203	      0.21233433	      0.32705184	      0.06172475	      0.35815311
      0.39669814	      0.21233800	      0.32705601	      0.06172715	      0.35816488
      0.39683426	      0.21234161	      0.32706011	      0.06172957	      0.35817672
      0.39697038	      0.21234515	      0.32706413	      0.06173201	      0.35818861
      0.39710649	      0.21234863	      0.32706808	      0.06173446	      0.35820055
      0.39724261	      0.21235204	      0.32707196	      0.06173693	      0.35821254
      0.39737872	      0.21235540	      0.32707578	      0.06173942	      0.35822458
      0.39751484	      0.21235871	      0.32707954	      0.06174192	      0.35823667
      0.39765096	      0.21236195	      0.32708324	      0.06174442	      0.35824879
      0.39778707	      0.21236515	      0.32708688	      0.06174694	      0.35826095
      0.39792319	      0.21236829	      0.32709048	      0.06174946	      0.35827315
      0.39805930	      0.21237139	      0.32709403	      0.06175199	      0.35828538
      0.39819542	      0.21237444	      0.32709753	      0.06175453	      0.35829764
      0.39833154	      0.21237744	      0.32710099	      0.06175707	      0.35830993
      0.39846765	      0.21238040	      0.32710440	      0.06175961	      0.35832224
      0.39860377	      0.21238331	      0.32710778	      0.06176215	      0.35833458
      0.39877113	      0.21238684	      0.32711188	      0.06176528	      0.35834977
      0.39893849	      0.21239030	      0.32711593	      0.06176841	      0.35836500
      0.39910586	      0.21239371	      0.32711993	      0.06177154	      0.35838026
      0.39927322	      0.21239706	      0.32712388	      0.06177466	      0.35839553
      0.39944058	      0.21240035	      0.32712779	      0.06177778	      0.35841084
      0.39960795	      0.21240359	      0.32713165	      0.06178089	      0.35842616
      0.39982139	      0.21240764	      0.32713652	      0.06178486	      0.35844572
      0.40003484	      0.21241162	      0.32714133	      0.06178881	      0.35846530
      0.40029260	      0.21241631	      0.32714707	      0.06179356	      0.35848895
      0.40057422	      0.21242132	      0.32715324	      0.06179872	      0.35851478
      0.40081372	      0.21242547	      0.32715843	      0.06180308	      0.35853671
      0.40105322	      0.21242954	      0.32716356	      0.06180743	      0.35855858
      0.40126310	      0.21243303	      0.32716801	      0.06181121	      0.35857768
      0.40147298	      0.21243646	      0.32717242	      0.06181497	      0.35859668
      0.40168285	      0.21243983	      0.32717679	      0.06181872	      0.35861557
      0.40189273	      0.21244314	      0.32718113	      0.06182244	      0.35863433
      0.40210260	      0.21244639	      0.32718543	      0.06182614	      0.35865292
      0.40228901	      0.21244923	      0.32718923	      0.06182941	      0.35866928
      0.40247542	      0.21245203	      0.32719299	      0.06183266	      0.35868547
      0.40266183	      0.21245478	      0.32719674	      0.06183589	      0.35870148
      0.40284824	      0.21245749	      0.32720046	      0.06183910	      0.35871729
      0.40303465	      0.21246015	      0.32720416	      0.06184229	      0.35873289
      0.40322106	      0.21246278	      0.32720783	      0.06184547	      0.35874825
      0.40340747	      0.21246536	      0.32721149	      0.06184863	      0.35876338
      0.40359388	      0.21246791	      0.32721512	      0.06185177	      0.35877825
      0.40378029	      0.21247042	      0.32721873	      0.06185489	      0.35879285
      0.40396670	      0.21247289	      0.32722232	      0.06185799	      0.35880717
      0.40415311	      0.21247532	      0.32722589	      0.06186107	      0.35882121
      0.40433952	      0.21247772	      0.32722944	      0.06186414	      0.35883496
      0.40452593	      0.21248008	      0.32723298	      0.06186719	      0.35884841
      0.40471234	      0.21248240	      0.32723649	      0.06187021	      0.35886156
      0.40489875	      0.21248469	      0.32723998	      0.06187322	      0.35887441
      0.40508516	      0.21248695	      0.32724346	      0.06187622	      0.35888695
      0.40527157	      0.21248917	      0.32724691	      0.06187919	      0.35889918
      0.40545798	      0.21249136	      0.32725035	      0.06188214	      0.35891110
      0.40564439	      0.21249352	      0.32725377	      0.06188508	      0.35892272
      0.40583080	      0.21249564	      0.32725718	      0.06188800	      0.35893403
      0.40601721	      0.21249773	      0.32726056	      0.06189090	      0.35894504
      0.40620362	      0.21249979	      0.32726393	      0.06189378	      0.35895574
      0.40639003	      0.21250182	      0.32726728	      0.06189665	      0.35896615
      0.40657644	      0.21250382	      0.32727061	      0.06189950	      0.35897627
      0.40676285	      0.21250579	      0.32727393	      0.06190233	      0.35898610
      0.40694926	      0.21250773	      0.32727723	      0.06190515	      0.35899564
      0.40713566	      0.21250964	      0.32728051	      0.06190794	      0.35900490
      0.40732207	      0.21251153	      0.32728378	      0.06191073	      0.35901389
      0.40750848	      0.21251338	      0.32728703	      0.06191349	      0.35902261
      0.40769489	      0.21251521	      0.32729026	      0.06191624	      0.35903107
      0.40788130	      0.21251701	      0.32729348	      0.06191897	      0.35903927
      0.40806771	      0.21251878	      0.32729667	      0.06192169	      0.35904722
      0.40825412	      0.21252053	      0.32729986	      0.06192438	      0.35905492
      0.40844053	      0.21252225	      0.32730302	      0.06192707	      0.35906238
      0.40862694	      0.21252394	      0.32730617	      0.06192974	      0.35906961
      0.40881335	      0.21252561	      0.32730931	      0.06193239	      0.35907661
      0.40899976	      0.21252725	      0.32731242	      0.06193503	      0.35908338
      0.40918617	      0.21252887	      0.32731553	      0.06193765	      0.35908994
      0.40937258	      0.21253046	      0.32731861	      0.06194026	      0.35909629
      0.40955899	      0.21253204	      0.32732168	      0.06194285	      0.35910243
      0.40974540	      0.21253358	      0.32732473	      0.06194543	      0.35910837
      0.40993181	      0.21253511	      0.32732777	      0.06194799	      0.35911412
      0.41011822	      0.21253661	      0.32733079	      0.06195054	      0.35911967
      0.41030463	      0.21253808	      0.32733380	      0.06195307	      0.35912505
      0.41049104	      0.21253954	      0.32733679	      0.06195559	      0.35913024
      0.41067745	      0.21254097	      0.32733976	      0.06195810	      0.35913526
      0.41086386	      0.21254238	      0.32734272	      0.06196059	      0.35914011
      0.41105027	      0.21254377	      0.32734566	      0.06196307	      0.35914480
      0.41123668	      0.21254514	      0.32734859	      0.06196554	      0.35914933
      0.41142309	      0.21254649	      0.32735150	      0.06196799	      0.35915371
      0.41160950	      0.21254782	      0.32735440	      0.06197043	      0.35915794
      0.41179591	      0.21254913	      0.32735728	      0.06197286	      0.35916202
      0.41198232	      0.21255041	      0.32736014	      0.06197527	      0.35916596
      0.41216873	      0.21255168	      0.32736299	      0.06197767	      0.35916977
      0.41235514	      0.21255293	      0.32736582	      0.06198006	      0.35917344
      0.41254155	      0.21255416	      0.32736864	      0.06198243	      0.35917699
      0.41272796	      0.21255537	      0.32737145	      0.06198480	      0.35918042
      0.41291437	      0.21255656	      0.32737423	      0.06198715	      0.35918372
      0.41310078	      0.21255774	      0.32737701	      0.06198949	      0.35918691
      0.41328719	      0.21255889	      0.32737976	      0.06199182	      0.35918999
      0.41347360	      0.21256003	      0.32738251	      0.06199413	      0.35919295
      0.41366001	      0.21256115	      0.32738524	      0.06199643	      0.35919582
      0.41384642	      0.21256225	      0.32738795	      0.06199873	      0.35919858
      0.41403283	      0.21256334	      0.32739065	      0.06200101	      0.35920124
      0.41421924	      0.21256441	      0.32739333	      0.06200328	      0.35920381
      0.41440565	      0.21256546	      0.32739600	      0.06200554	      0.35920629
      0.41459205	      0.21256650	      0.32739865	      0.06200778	      0.35920868
      0.41477846	      0.21256752	      0.32740129	      0.06201002	      0.35921098
      0.41496487	      0.21256853	      0.32740391	      0.06201225	      0.35921320
      0.41515128	      0.21256952	      0.32740652	      0.06201446	      0.35921534
      0.41533769	      0.21257049	      0.32740911	      0.06201667	      0.35921740
      0.41552410	      0.21257145	      0.32741169	      0.06201886	      0.35921939
      0.41571051	      0.21257239	      0.32741426	      0.06202104	      0.35922131
      0.41589692	      0.21257332	      0.32741681	      0.06202322	      0.35922315
      0.41608333	      0.21257424	      0.32741935	      0.06202538	      0.35922493
      0.41626974	      0.21257514	      0.32742187	      0.06202753	      0.35922664
      0.41645615	      0.21257602	      0.32742438	      0.06202968	      0.35922829
      0.41664256	      0.21257689	      0.32742687	      0.06203181	      0.35922988
      0.41682897	      0.21257775	      0.32742935	      0.06203393	      0.35923141
      0.41701538	      0.21257860	      0.32743182	      0.06203605	      0.35923288
      0.41720179	      0.21257943	      0.32743427	      0.06203815	      0.35923430
      0.41738820	      0.21258025	      0.32743671	      0.06204025	      0.35923566
      0.41757461	      0.21258106	      0.32743913	      0.06204233	      0.35923698
      0.41776102	      0.21258185	      0.32744154	      0.06204441	      0.35923824
      0.41794743	      0.21258263	      0.32744393	      0.06204648	      0.35923946
      0.41813384	      0.21258340	      0.32744632	      0.06204854	      0.35924063
      0.41832025	      0.21258416	      0.32744868	      0.06205059	      0.35924176
      0.41850666	      0.21258490	      0.32745104	      0.06205263	      0.35924285
      0.41869307	      0.21258563	      0.32745338	      0.06205466	      0.35924389
      0.41887948	      0.21258635	      0.32745571	      0.06205668	      0.35924489
      0.41906589	      0.21258706	      0.32745802	      0.06205870	      0.35924586
      0.41925230	      0.21258776	      0.32746032	      0.06206070	      0.35924679
      0.41943871	      0.21258845	      0.32746261	      0.06206270	      0.35924768
      0.41962512	      0.21258913	      0.32746488	      0.06206469	      0.35924854
      0.41981153	      0.21258979	      0.32746715	      0.06206667	      0.35924936
      0.41999794	      0.21259045	      0.32746939	      0.06206864	      0.35925015
      0.42018435	      0.21259109	      0.32747163	      0.06207061	      0.35925092
      0.42037076	      0.21259173	      0.32747385	      0.06207256	      0.35925165
      0.42055717	      0.21259235	      0.32747606	      0.06207451	      0.35925235
      0.42074358	      0.21259297	      0.32747825	      0.06207645	      0.35925303
      0.42092999	      0.21259357	      0.32748044	      0.06207839	      0.35925368
      0.42111640	      0.21259416	      0.32748261	      0.06208031	      0.35925430
      0.42130281	      0.21259475	      0.32748476	      0.06208223	      0.35925490
      0.42148922	      0.21259533	      0.32748691	      0.06208414	      0.35925547
      0.42167563	      0.21259589	      0.32748904	      0.06208604	      0.35925602
      0.42186204	      0.21259645	      0.32749116	      0.06208794	      0.35925655
      0.42204844	      0.21259700	      0.32749326	      0.06208983	      0.35925706
      0.42223485	      0.21259754	      0.32749536	      0.06209171	      0.35925755
      0.42242126	      0.21259807	      0.32749744	      0.06209358	      0.35925802
      0.42260767	      0.21259859	      0.32749951	      0.06209545	      0.35925846
      0.42279408	      0.21259910	      0.32750157	      0.06209731	      0.35925889
      0.42298049	      0.21259961	      0.32750361	      0.06209916	      0.35925930
      0.42316690	      0.21260011	      0.32750564	      0.06210100	      0.35925970
      0.42335331	      0.21260059	      0.32750767	      0.06210284	      0.35926008
      0.42353972	      0.21260107	      0.32750967	      0.06210468	      0.35926044
      0.42372613	      0.21260155	      0.32751167	      0.06210650	      0.35926079
      0.42391254	      0.21260201	      0.32751366	      0.06210832	      0.35926112
      0.42409895	      0.21260247	      0.32751563	      0.06211013	      0.35926144
      0.42428536	      0.21260292	      0.32751759	      0.06211193	      0.35926174
      0.42447177	      0.21260336	      0.32751954	      0.06211373	      0.35926203
      0.42465818	      0.21260380	      0.32752148	      0.06211553	      0.35926231
      0.42484459	      0.21260423	      0.32752340	      0.06211731	      0.35926258
      0.42503100	      0.21260465	      0.32752532	      0.06211909	      0.35926283
      0.42521741	      0.21260506	      0.32752722	      0.06212086	      0.35926307
      0.42540382	      0.21260547	      0.32752911	      0.06212263	      0.35926331
      0.42559023	      0.21260587	      0.32753099	      0.06212439	      0.35926353
      0.42577664	      0.21260626	      0.32753286	      0.06212615	      0.35926374
      0.42596305	      0.21260665	      0.32753472	      0.06212789	      0.35926394
      0.42614946	      0.21260703	      0.32753656	      0.06212964	      0.35926413
      0.42633587	      0.21260741	      0.32753840	      0.06213137	      0.35926432
      0.42652228	      0.21260778	      0.32754022	      0.06213310	      0.35926449
      0.42670869	      0.21260814	      0.32754204	      0.06213483	      0.35926466
      0.42689510	      0.21260849	      0.32754384	      0.06213655	      0.35926481
      0.42708151	      0.21260884	      0.32754563	      0.06213826	      0.35926497
      0.42726792	      0.21260919	      0.32754741	      0.06213997	      0.35926511
      0.42745433	      0.21260953	      0.32754918	      0.06214167	      0.35926524
      0.42764074	      0.21260986	      0.32755094	      0.06214337	      0.35926537
      0.42782715	      0.21261019	      0.32755269	      0.06214506	      0.35926550
      0.42801356	      0.21261051	      0.32755442	      0.06214674	      0.35926561
      0.42819997	      0.21261082	      0.32755615	      0.06214842	      0.35926572
      0.42838638	      0.21261113	      0.32755787	      0.06215010	      0.35926583
      0.42857279	      0.21261144	      0.32755957	      0.06215177	      0.35926592
      0.42875920	      0.21261174	      0.32756127	      0.06215343	      0.35926602
      0.42894561	      0.21261203	      0.32756295	      0.06215509	      0.35926610
      0.42913202	      0.21261232	      0.32756463	      0.06215674	      0.35926619
      0.42931843	      0.21261261	      0.32756629	      0.06215839	      0.35926627
      0.42950483	      0.21261289	      0.32756795	      0.06216003	      0.35926634
      0.42969124	      0.21261316	      0.32756959	      0.06216167	      0.35926641
      0.42987765	      0.21261343	      0.32757123	      0.06216330	      0.35926647
      0.43006406	      0.21261370	      0.32757285	      0.06216493	      0.35926653
      0.43028790	      0.21261401	      0.32757479	      0.06216688	      0.35926660
      0.43051174	      0.21261432	      0.32757671	      0.06216882	      0.35926666
      0.43066782	      0.21261452	      0.32757804	      0.06217017	      0.35926670
      0.43082390	      0.21261473	      0.32757937	      0.06217152	      0.35926674
      0.43101380	      0.21261498	      0.32758097	      0.06217315	      0.35926678
      0.43120370	      0.21261522	      0.32758256	      0.06217478	      0.35926682
      0.43138368	      0.21261545	      0.32758407	      0.06217632	      0.35926686
      0.43156366	      0.21261567	      0.32758556	      0.06217785	      0.35926689
      0.43176323	      0.21261591	      0.32758720	      0.06217955	      0.35926692
      0.43196281	      0.21261615	      0.32758883	      0.06218124	      0.35926695
      0.43212064	      0.21261633	      0.32759012	      0.06218257	      0.35926697
      0.43232875	      0.21261657	      0.32759180	      0.06218432	      0.35926699
      0.43253687	      0.21261680	      0.32759347	      0.06218607	      0.35926702
      0.43270504	      0.21261699	      0.32759481	      0.06218748	      0.35926703
      0.43287321	      0.21261717	      0.32759615	      0.06218889	      0.35926705
      0.43304930	      0.21261736	      0.32759754	      0.06219035	      0.35926706
      0.43322538	      0.21261754	      0.32759892	      0.06219182	      0.35926707
      0.43342115	      0.21261774	      0.32760045	      0.06219344	      0.35926708
      0.43361693	      0.21261794	      0.32760196	      0.06219506	      0.35926709
      0.43372971	      0.21261805	      0.32760283	      0.06219598	      0.35926709
      0.43391797	      0.21261824	      0.32760427	      0.06219753	      0.35926709
      0.43410622	      0.21261842	      0.32760571	      0.06219908	      0.35926710
      0.43426831	      0.21261857	      0.32760693	      0.06220040	      0.35926710
      0.43446630	      0.21261875	      0.32760843	      0.06220202	      0.35926710
      0.43466429	      0.21261893	      0.32760991	      0.06220363	      0.35926710
      0.43485005	      0.21261910	      0.32761129	      0.06220514	      0.35926709
      0.43503580	      0.21261926	      0.32761266	      0.06220664	      0.35926709
      0.43522145	      0.21261942	      0.32761402	      0.06220814	      0.35926708
      0.43540711	      0.21261958	      0.32761537	      0.06220963	      0.35926708
      0.43558306	      0.21261972	      0.32761665	      0.06221105	      0.35926707
      0.43575901	      0.21261986	      0.32761792	      0.06221246	      0.35926706
      0.43595192	      0.21262002	      0.32761930	      0.06221400	      0.35926705
      0.43614482	      0.21262017	      0.32762067	      0.06221553	      0.35926704
      0.43630518	      0.21262029	      0.32762180	      0.06221681	      0.35926703
      0.43650437	      0.21262044	      0.32762320	      0.06221839	      0.35926702
      0.43670356	      0.21262058	      0.32762459	      0.06221996	      0.35926700
      0.43687947	      0.21262071	      0.32762581	      0.06222135	      0.35926699
      0.43709530	      0.21262086	      0.32762730	      0.06222305	      0.35926697
      0.43731114	      0.21262101	      0.32762878	      0.06222474	      0.35926695
      0.43745075	      0.21262110	      0.32762973	      0.06222584	      0.35926694
      0.43766338	      0.21262124	      0.32763117	      0.06222750	      0.35926692
      0.43783783	      0.21262135	      0.32763234	      0.06222885	      0.35926690
      0.43801228	      0.21262146	      0.32763350	      0.06223021	      0.35926688
      0.43818674	      0.21262157	      0.32763466	      0.06223156	      0.35926687
      0.43836119	      0.21262168	      0.32763581	      0.06223291	      0.35926685
      0.43853564	      0.21262178	      0.32763695	      0.06223426	      0.35926683
      0.43871009	      0.21262189	      0.32763809	      0.06223560	      0.35926681
      0.43888454	      0.21262199	      0.32763922	      0.06223694	      0.35926679
      0.43905126	      0.21262208	      0.32764030	      0.06223822	      0.35926677
      0.43921798	      0.21262217	      0.32764136	      0.06223949	      0.35926675
      0.43938994	      0.21262226	      0.32764246	      0.06224081	      0.35926673
      0.43956189	      0.21262235	      0.32764355	      0.06224212	      0.35926671
      0.43972854	      0.21262244	      0.32764460	      0.06224338	      0.35926669
      0.43989519	      0.21262253	      0.32764564	      0.06224465	      0.35926667
      0.44005992	      0.21262261	      0.32764667	      0.06224590	      0.35926665
      0.44027259	      0.21262271	      0.32764798	      0.06224750	      0.35926662
      0.44052959	      0.21262283	      0.32764956	      0.06224944	      0.35926659
      0.44066999	      0.21262290	      0.32765042	      0.06225049	      0.35926657
      0.44081039	      0.21262296	      0.32765127	      0.06225154	      0.35926655
      0.44098850	      0.21262304	      0.32765234	      0.06225288	      0.35926653
      0.44116660	      0.21262312	      0.32765341	      0.06225421	      0.35926650
      0.44133220	      0.21262319	      0.32765440	      0.06225544	      0.35926648
      0.44149780	      0.21262326	      0.32765538	      0.06225667	      0.35926646
      0.44164417	      0.21262332	      0.32765624	      0.06225776	      0.35926644
      0.44185877	      0.21262340	      0.32765750	      0.06225935	      0.35926641
      0.44203032	      0.21262347	      0.32765850	      0.06226062	      0.35926639
      0.44220187	      0.21262353	      0.32765949	      0.06226189	      0.35926637
      0.44237342	      0.21262360	      0.32766048	      0.06226315	      0.35926634
      0.44252679	      0.21262365	      0.32766135	      0.06226428	      0.35926632
      0.44268016	      0.21262371	      0.32766223	      0.06226540	      0.35926630
      0.44285716	      0.21262377	      0.32766323	      0.06226670	      0.35926627
      0.44303415	      0.21262383	      0.32766422	      0.06226799	      0.35926625
      0.44321114	      0.21262389	      0.32766521	      0.06226928	      0.35926623
      0.44338813	      0.21262395	      0.32766620	      0.06227057	      0.35926620
      0.44353043	      0.21262399	      0.32766698	      0.06227161	      0.35926618
      0.44367273	      0.21262403	      0.32766776	      0.06227264	      0.35926616
      0.44385204	      0.21262409	      0.32766874	      0.06227394	      0.35926614
      0.44403135	      0.21262414	      0.32766972	      0.06227523	      0.35926611
      0.44421067	      0.21262419	      0.32767069	      0.06227653	      0.35926609
      0.44436867	      0.21262424	      0.32767154	      0.06227767	      0.35926607
      0.44452666	      0.21262428	      0.32767238	      0.06227880	      0.35926604
      0.44468466	      0.21262432	      0.32767322	      0.06227993	      0.35926602
      0.44485402	      0.21262436	      0.32767411	      0.06228115	      0.35926600
      0.44502337	      0.21262441	      0.32767500	      0.06228236	      0.35926597
      0.44519273	      0.21262445	      0.32767588	      0.06228357	      0.35926595
      0.44536208	      0.21262449	      0.32767676	      0.06228477	      0.35926593
      0.44551266	      0.21262452	      0.32767754	      0.06228585	      0.35926591
      0.44566324	      0.21262456	      0.32767831	      0.06228692	      0.35926589
      0.44583863	      0.21262460	      0.32767921	      0.06228816	      0.35926586
      0.44601402	      0.21262463	      0.32768010	      0.06228940	      0.35926584
      0.44616518	      0.21262466	      0.32768086	      0.06229047	      0.35926582
      0.44631635	      0.21262469	      0.32768162	      0.06229153	      0.35926580
      0.44649044	      0.21262473	      0.32768249	      0.06229276	      0.35926577
      0.44666453	      0.21262476	      0.32768335	      0.06229398	      0.35926575
      0.44681471	      0.21262479	      0.32768409	      0.06229504	      0.35926573
      0.44696490	      0.21262481	      0.32768483	      0.06229609	      0.35926571
      0.44713870	      0.21262484	      0.32768567	      0.06229731	      0.35926569
      0.44731249	      0.21262487	      0.32768652	      0.06229852	      0.35926566
      0.44745989	      0.21262490	      0.32768723	      0.06229955	      0.35926564
      0.44760728	      0.21262492	      0.32768793	      0.06230057	      0.35926563
      0.44778286	      0.21262495	      0.32768877	      0.06230180	      0.35926560
      0.44795844	      0.21262497	      0.32768960	      0.06230301	      0.35926558
      0.44810049	      0.21262499	      0.32769027	      0.06230400	      0.35926556
      0.44824254	      0.21262501	      0.32769094	      0.06230498	      0.35926554
      0.44842247	      0.21262503	      0.32769178	      0.06230622	      0.35926552
      0.44860239	      0.21262505	      0.32769261	      0.06230747	      0.35926550
      0.44873669	      0.21262507	      0.32769323	      0.06230839	      0.35926548
      0.44887098	      0.21262509	      0.32769384	      0.06230931	      0.35926546
      0.44905515	      0.21262511	      0.32769468	      0.06231058	      0.35926544
      0.44923932	      0.21262513	      0.32769552	      0.06231184	      0.35926541
      0.44936917	      0.21262514	      0.32769610	      0.06231273	      0.35926540
      0.44949902	      0.21262515	      0.32769669	      0.06231362	      0.35926538
      0.44968340	      0.21262517	      0.32769751	      0.06231488	      0.35926536
      0.44986778	      0.21262518	      0.32769833	      0.06231613	      0.35926534
      0.44999858	      0.21262519	      0.32769890	      0.06231702	      0.35926532
      0.45012938	      0.21262520	      0.32769948	      0.06231791	      0.35926530
      0.45031456	      0.21262522	      0.32770028	      0.06231917	      0.35926528
      0.45049973	      0.21262523	      0.32770109	      0.06232042	      0.35926526
      0.45062459	      0.21262524	      0.32770162	      0.06232127	      0.35926524
      0.45074946	      0.21262525	      0.32770216	      0.06232211	      0.35926523
      0.45093324	      0.21262526	      0.32770294	      0.06232335	      0.35926521
      0.45111701	      0.21262527	      0.32770372	      0.06232459	      0.35926519
      0.45124764	      0.21262527	      0.32770427	      0.06232547	      0.35926517
      0.45137826	      0.21262528	      0.32770482	      0.06232635	      0.35926516
      0.45156402	      0.21262529	      0.32770560	      0.06232760	      0.35926513
      0.45172387	      0.21262529	      0.32770626	      0.06232867	      0.35926512
      0.45188371	      0.21262530	      0.32770692	      0.06232974	      0.35926510
      0.45204356	      0.21262530	      0.32770757	      0.06233081	      0.35926508
      0.45217805	      0.21262531	      0.32770812	      0.06233170	      0.35926506
      0.45231254	      0.21262531	      0.32770867	      0.06233260	      0.35926505
      0.45251025	      0.21262531	      0.32770947	      0.06233392	      0.35926503
      0.45263785	      0.21262531	      0.32770998	      0.06233477	      0.35926501
      0.45276546	      0.21262532	      0.32771049	      0.06233561	      0.35926500
      0.45294324	      0.21262532	      0.32771119	      0.06233679	      0.35926498
      0.45314677	      0.21262532	      0.32771200	      0.06233814	      0.35926496
      0.45332084	      0.21262532	      0.32771268	      0.06233929	      0.35926494
      0.45346109	      0.21262532	      0.32771322	      0.06234022	      0.35926492
      0.45360134	      0.21262532	      0.32771377	      0.06234114	      0.35926491
      0.45378805	      0.21262532	      0.32771449	      0.06234237	      0.35926489
      0.45391800	      0.21262531	      0.32771499	      0.06234323	      0.35926488
      0.45404795	      0.21262531	      0.32771548	      0.06234408	      0.35926486
      0.45421885	      0.21262531	      0.32771613	      0.06234520	      0.35926484
      0.45438304	      0.21262531	      0.32771675	      0.06234628	      0.35926483
      0.45458566	      0.21262530	      0.32771751	      0.06234761	      0.35926481
      0.45470728	      0.21262530	      0.32771796	      0.06234840	      0.35926479
      0.45482890	      0.21262529	      0.32771841	      0.06234920	      0.35926478
      0.45501655	      0.21262529	      0.32771910	      0.06235042	      0.35926476
      0.45517172	      0.21262528	      0.32771967	      0.06235143	      0.35926475
      0.45532689	      0.21262528	      0.32772024	      0.06235244	      0.35926473
      0.45548207	      0.21262527	      0.32772080	      0.06235345	      0.35926472
      0.45561539	      0.21262526	      0.32772128	      0.06235432	      0.35926471
      0.45574872	      0.21262526	      0.32772176	      0.06235518	      0.35926469
      0.45593144	      0.21262525	      0.32772241	      0.06235636	      0.35926468
      0.45606538	      0.21262524	      0.32772288	      0.06235723	      0.35926466
      0.45619932	      0.21262523	      0.32772336	      0.06235810	      0.35926465
      0.45636159	      0.21262522	      0.32772393	      0.06235914	      0.35926464
      0.45652000	      0.21262521	      0.32772448	      0.06236017	      0.35926462
      0.45667841	      0.21262520	      0.32772503	      0.06236119	      0.35926461
      0.45683681	      0.21262519	      0.32772557	      0.06236221	      0.35926459
      0.45697106	      0.21262518	      0.32772604	      0.06236307	      0.35926458
      0.45710530	      0.21262517	      0.32772649	      0.06236393	      0.35926457
      0.45723954	      0.21262517	      0.32772695	      0.06236479	      0.35926456
      0.45741844	      0.21262515	      0.32772755	      0.06236594	      0.35926454
      0.45756360	      0.21262514	      0.32772804	      0.06236687	      0.35926453
      0.45770876	      0.21262513	      0.32772853	      0.06236779	      0.35926452
      0.45785393	      0.21262512	      0.32772901	      0.06236872	      0.35926450
      0.45799909	      0.21262510	      0.32772949	      0.06236965	      0.35926449
      0.45814426	      0.21262509	      0.32772997	      0.06237057	      0.35926448
      0.45828942	      0.21262508	      0.32773044	      0.06237150	      0.35926447
      0.45843458	      0.21262507	      0.32773091	      0.06237242	      0.35926445
      0.45859274	      0.21262505	      0.32773142	      0.06237342	      0.35926444
      0.45875091	      0.21262504	      0.32773193	      0.06237443	      0.35926443
      0.45888071	      0.21262502	      0.32773235	      0.06237525	      0.35926442
      0.45901052	      0.21262501	      0.32773276	      0.06237607	      0.35926441
      0.45918891	      0.21262499	      0.32773332	      0.06237720	      0.35926439
      0.45932139	      0.21262498	      0.32773374	      0.06237804	      0.35926438
      0.45945388	      0.21262496	      0.32773416	      0.06237888	      0.35926437
      0.45958636	      0.21262495	      0.32773457	      0.06237971	      0.35926436
      0.45976485	      0.21262493	      0.32773512	      0.06238084	      0.35926435
      0.45990538	      0.21262491	      0.32773555	      0.06238172	      0.35926434
      0.46004591	      0.21262490	      0.32773599	      0.06238261	      0.35926433
      0.46018644	      0.21262488	      0.32773641	      0.06238349	      0.35926432
      0.46032697	      0.21262487	      0.32773684	      0.06238437	      0.35926431
      0.46046750	      0.21262485	      0.32773726	      0.06238525	      0.35926430
      0.46063112	      0.21262483	      0.32773775	      0.06238628	      0.35926428
      0.46077547	      0.21262481	      0.32773818	      0.06238718	      0.35926427
      0.46091982	      0.21262479	      0.32773861	      0.06238809	      0.35926426
      0.46106417	      0.21262478	      0.32773904	      0.06238899	      0.35926425
      0.46120852	      0.21262476	      0.32773946	      0.06238989	      0.35926424
      0.46135286	      0.21262474	      0.32773988	      0.06239079	      0.35926423
      0.46149721	      0.21262472	      0.32774030	      0.06239169	      0.35926422
      0.46164156	      0.21262470	      0.32774072	      0.06239259	      0.35926421
      0.46178591	      0.21262468	      0.32774113	      0.06239349	      0.35926420
      0.46193026	      0.21262466	      0.32774154	      0.06239438	      0.35926420
      0.46207461	      0.21262464	      0.32774195	      0.06239528	      0.35926419
      0.46221896	      0.21262462	      0.32774236	      0.06239618	      0.35926418
      0.46234531	      0.21262460	      0.32774272	      0.06239696	      0.35926417
      0.46247165	      0.21262458	      0.32774307	      0.06239774	      0.35926416
      0.46264006	      0.21262456	      0.32774354	      0.06239879	      0.35926415
      0.46277647	      0.21262454	      0.32774392	      0.06239963	      0.35926414
      0.46291288	      0.21262452	      0.32774429	      0.06240047	      0.35926413
      0.46304929	      0.21262450	      0.32774466	      0.06240131	      0.35926412
      0.46321459	      0.21262448	      0.32774511	      0.06240233	      0.35926411
      0.46334055	      0.21262446	      0.32774546	      0.06240311	      0.35926411
      0.46346650	      0.21262444	      0.32774579	      0.06240389	      0.35926410
      0.46362251	      0.21262441	      0.32774621	      0.06240485	      0.35926409
      0.46377279	      0.21262439	      0.32774661	      0.06240577	      0.35926408
      0.46392308	      0.21262437	      0.32774701	      0.06240669	      0.35926407
      0.46405698	      0.21262434	      0.32774736	      0.06240752	      0.35926407
      0.46419089	      0.21262432	      0.32774771	      0.06240834	      0.35926406
      0.46432480	      0.21262430	      0.32774806	      0.06240916	      0.35926405
      0.46445871	      0.21262428	      0.32774841	      0.06240998	      0.35926404
      0.46462532	      0.21262425	      0.32774884	      0.06241100	      0.35926403
      0.46476037	      0.21262423	      0.32774919	      0.06241182	      0.35926403
      0.46489541	      0.21262421	      0.32774953	      0.06241265	      0.35926402
      0.46503046	      0.21262418	      0.32774987	      0.06241347	      0.35926401
      0.46516550	      0.21262416	      0.32775021	      0.06241430	      0.35926401
      0.46530055	      0.21262414	      0.32775055	      0.06241512	      0.35926400
      0.46546346	      0.21262411	      0.32775096	      0.06241611	      0.35926399
      0.46559881	      0.21262409	      0.32775129	      0.06241694	      0.35926398
      0.46573416	      0.21262406	      0.32775163	      0.06241776	      0.35926398
      0.46586952	      0.21262404	      0.32775196	      0.06241858	      0.35926397
      0.46600487	      0.21262401	      0.32775229	      0.06241941	      0.35926397
      0.46614022	      0.21262399	      0.32775262	      0.06242023	      0.35926396
      0.46631063	      0.21262396	      0.32775303	      0.06242126	      0.35926395
      0.46642616	      0.21262394	      0.32775331	      0.06242196	      0.35926395
      0.46654168	      0.21262392	      0.32775359	      0.06242266	      0.35926394
      0.46670713	      0.21262389	      0.32775398	      0.06242366	      0.35926393
      0.46686550	      0.21262386	      0.32775435	      0.06242462	      0.35926393
      0.46702387	      0.21262383	      0.32775473	      0.06242558	      0.35926392
      0.46714674	      0.21262381	      0.32775501	      0.06242632	      0.35926391
      0.46726961	      0.21262378	      0.32775530	      0.06242706	      0.35926391
      0.46743555	      0.21262375	      0.32775568	      0.06242806	      0.35926390
      0.46756551	      0.21262373	      0.32775598	      0.06242885	      0.35926390
      0.46769547	      0.21262370	      0.32775628	      0.06242963	      0.35926389
      0.46782544	      0.21262368	      0.32775657	      0.06243041	      0.35926389
      0.46799290	      0.21262365	      0.32775695	      0.06243142	      0.35926388
      0.46811215	      0.21262362	      0.32775722	      0.06243214	      0.35926388
      0.46823141	      0.21262360	      0.32775749	      0.06243285	      0.35926387
      0.46838833	      0.21262357	      0.32775784	      0.06243379	      0.35926386
      0.46853554	      0.21262354	      0.32775816	      0.06243468	      0.35926386
      0.46868274	      0.21262351	      0.32775849	      0.06243556	      0.35926385
      0.46881104	      0.21262349	      0.32775877	      0.06243633	      0.35926385
      0.46893934	      0.21262346	      0.32775904	      0.06243710	      0.35926385
      0.46906764	      0.21262343	      0.32775932	      0.06243786	      0.35926384
      0.46922628	      0.21262340	      0.32775966	      0.06243881	      0.35926384
      0.46936180	      0.21262337	      0.32775995	      0.06243962	      0.35926383
      0.46949733	      0.21262335	      0.32776024	      0.06244043	      0.35926383
      0.46963285	      0.21262332	      0.32776053	      0.06244124	      0.35926382
      0.46976838	      0.21262329	      0.32776081	      0.06244205	      0.35926382
      0.46990391	      0.21262326	      0.32776110	      0.06244286	      0.35926381
      0.47003943	      0.21262324	      0.32776138	      0.06244367	      0.35926381
      0.47017496	      0.21262321	      0.32776166	      0.06244447	      0.35926381
      0.47031048	      0.21262318	      0.32776194	      0.06244528	      0.35926380
      0.47044601	      0.21262315	      0.32776222	      0.06244609	      0.35926380
      0.47058153	      0.21262312	      0.32776249	      0.06244689	      0.35926379
      0.47071706	      0.21262309	      0.32776277	      0.06244770	      0.35926379
      0.47085258	      0.21262306	      0.32776304	      0.06244850	      0.35926379
      0.47098811	      0.21262304	      0.32776331	      0.06244931	      0.35926378
      0.47112364	      0.21262301	      0.32776358	      0.06245011	      0.35926378
      0.47125916	      0.21262298	      0.32776385	      0.06245091	      0.35926378
      0.47139469	      0.21262295	      0.32776412	      0.06245172	      0.35926377
      0.47153021	      0.21262292	      0.32776438	      0.06245252	      0.35926377
      0.47165153	      0.21262289	      0.32776462	      0.06245324	      0.35926377
      0.47177285	      0.21262287	      0.32776486	      0.06245396	      0.35926376
      0.47189418	      0.21262284	      0.32776509	      0.06245467	      0.35926376
      0.47207057	      0.21262280	      0.32776543	      0.06245572	      0.35926376
      0.47218360	      0.21262278	      0.32776564	      0.06245638	      0.35926376
      0.47229662	      0.21262275	      0.32776586	      0.06245705	      0.35926375
      0.47245741	      0.21262272	      0.32776616	      0.06245800	      0.35926375
      0.47260407	      0.21262268	      0.32776644	      0.06245886	      0.35926375
      0.47275074	      0.21262265	      0.32776671	      0.06245973	      0.35926374
      0.47287331	      0.21262262	      0.32776694	      0.06246045	      0.35926374
      0.47299589	      0.21262260	      0.32776716	      0.06246117	      0.35926374
      0.47314627	      0.21262256	      0.32776744	      0.06246206	      0.35926374
      0.47327574	      0.21262253	      0.32776767	      0.06246282	      0.35926373
      0.47340521	      0.21262250	      0.32776791	      0.06246358	      0.35926373
      0.47353468	      0.21262247	      0.32776814	      0.06246434	      0.35926373
      0.47366415	      0.21262245	      0.32776837	      0.06246510	      0.35926373
      0.47379362	      0.21262242	      0.32776860	      0.06246586	      0.35926373
      0.47392309	      0.21262239	      0.32776883	      0.06246662	      0.35926372
      0.47405256	      0.21262236	      0.32776906	      0.06246738	      0.35926372
      0.47421657	      0.21262232	      0.32776935	      0.06246834	      0.35926372
      0.47432552	      0.21262229	      0.32776954	      0.06246898	      0.35926372
      0.47443447	      0.21262227	      0.32776973	      0.06246962	      0.35926372
      0.47459577	      0.21262223	      0.32777001	      0.06247057	      0.35926372
      0.47474530	      0.21262220	      0.32777026	      0.06247144	      0.35926371
      0.47489483	      0.21262216	      0.32777052	      0.06247232	      0.35926371
      0.47501006	      0.21262213	      0.32777071	      0.06247299	      0.35926371
      0.47512528	      0.21262211	      0.32777091	      0.06247366	      0.35926371
      0.47528282	      0.21262207	      0.32777117	      0.06247458	      0.35926371
      0.47541109	      0.21262204	      0.32777138	      0.06247533	      0.35926371
      0.47553936	      0.21262201	      0.32777159	      0.06247608	      0.35926371
      0.47566763	      0.21262198	      0.32777181	      0.06247683	      0.35926371
      0.47579590	      0.21262195	      0.32777202	      0.06247758	      0.35926371
      0.47592418	      0.21262192	      0.32777222	      0.06247833	      0.35926371
      0.47605245	      0.21262189	      0.32777243	      0.06247907	      0.35926370
      0.47618072	      0.21262186	      0.32777264	      0.06247982	      0.35926370
      0.47633894	      0.21262182	      0.32777289	      0.06248074	      0.35926370
      0.47644868	      0.21262179	      0.32777307	      0.06248138	      0.35926370
      0.47655842	      0.21262177	      0.32777324	      0.06248202	      0.35926370
      0.47671385	      0.21262173	      0.32777348	      0.06248292	      0.35926370
      0.47685630	      0.21262169	      0.32777371	      0.06248375	      0.35926370
      0.47699875	      0.21262166	      0.32777393	      0.06248458	      0.35926370
      0.47711727	      0.21262163	      0.32777411	      0.06248527	      0.35926370
      0.47723580	      0.21262160	      0.32777429	      0.06248596	      0.35926370
      0.47738256	      0.21262157	      0.32777452	      0.06248681	      0.35926370
      0.47751043	      0.21262154	      0.32777471	      0.06248755	      0.35926370
      0.47763830	      0.21262150	      0.32777490	      0.06248829	      0.35926370
      0.47776616	      0.21262147	      0.32777509	      0.06248903	      0.35926370
      0.47789403	      0.21262144	      0.32777528	      0.06248977	      0.35926370
      0.47802189	      0.21262141	      0.32777547	      0.06249052	      0.35926370
      0.47814976	      0.21262138	      0.32777566	      0.06249126	      0.35926370
      0.47827763	      0.21262135	      0.32777585	      0.06249200	      0.35926370
      0.47840549	      0.21262131	      0.32777604	      0.06249274	      0.35926370
      0.47853336	      0.21262128	      0.32777622	      0.06249348	      0.35926370
      0.47866122	      0.21262125	      0.32777640	      0.06249422	      0.35926370
      0.47878909	      0.21262122	      0.32777659	      0.06249496	      0.35926371
      0.47891696	      0.21262119	      0.32777677	      0.06249570	      0.35926371
      0.47904482	      0.21262116	      0.32777695	      0.06249643	      0.35926371
      0.47917269	      0.21262112	      0.32777713	      0.06249717	      0.35926371
      0.47930056	      0.21262109	      0.32777731	      0.06249791	      0.35926371
      0.47942842	      0.21262106	      0.32777749	      0.06249865	      0.35926371
      0.47955629	      0.21262103	      0.32777766	      0.06249939	      0.35926371
      0.47968415	      0.21262099	      0.32777784	      0.06250013	      0.35926371
      0.47981202	      0.21262096	      0.32777801	      0.06250086	      0.35926371
      0.47993989	      0.21262093	      0.32777819	      0.06250160	      0.35926371
      0.48006775	      0.21262090	      0.32777836	      0.06250234	      0.35926372
      0.48019562	      0.21262087	      0.32777853	      0.06250308	      0.35926372
      0.48032348	      0.21262083	      0.32777870	      0.06250381	      0.35926372
      0.48045135	      0.21262080	      0.32777887	      0.06250455	      0.35926372
      0.48057922	      0.21262077	      0.32777904	      0.06250529	      0.35926372
      0.48070708	      0.21262073	      0.32777921	      0.06250602	      0.35926372
      0.48083495	      0.21262070	      0.32777937	      0.06250676	      0.35926373
      0.48096281	      0.21262067	      0.32777954	      0.06250749	      0.35926373
      0.48109068	      0.21262064	      0.32777970	      0.06250823	      0.35926373
      0.48121855	      0.21262060	      0.32777987	      0.06250896	      0.35926373
      0.48134641	      0.21262057	      0.32778003	      0.06250970	      0.35926373
      0.48145826	      0.21262054	      0.32778017	      0.06251034	      0.35926373
      0.48157012	      0.21262051	      0.32778031	      0.06251099	      0.35926374
      0.48171438	      0.21262048	      0.32778049	      0.06251181	      0.35926374
      0.48185865	      0.21262044	      0.32778067	      0.06251264	      0.35926374
      0.48196278	      0.21262041	      0.32778080	      0.06251324	      0.35926374
      0.48206690	      0.21262038	      0.32778092	      0.06251384	      0.35926375
      0.48222902	      0.21262034	      0.32778112	      0.06251477	      0.35926375
      0.48235458	      0.21262031	      0.32778127	      0.06251549	      0.35926375
      0.48248013	      0.21262028	      0.32778142	      0.06251621	      0.35926375
      0.48260568	      0.21262024	      0.32778157	      0.06251693	      0.35926376
      0.48273123	      0.21262021	      0.32778172	      0.06251765	      0.35926376
      0.48285678	      0.21262018	      0.32778187	      0.06251837	      0.35926376
      0.48298233	      0.21262015	      0.32778202	      0.06251909	      0.35926376
      0.48310788	      0.21262011	      0.32778216	      0.06251981	      0.35926377
      0.48323343	      0.21262008	      0.32778231	      0.06252053	      0.35926377
      0.48335898	      0.21262005	      0.32778245	      0.06252125	      0.35926377
      0.48348453	      0.21262001	      0.32778260	      0.06252197	      0.35926378
      0.48361009	      0.21261998	      0.32778274	      0.06252269	      0.35926378
      0.48373564	      0.21261995	      0.32778288	      0.06252341	      0.35926378
      0.48386119	      0.21261991	      0.32778302	      0.06252412	      0.35926379
      0.48398674	      0.21261988	      0.32778316	      0.06252484	      0.35926379
      0.48411229	      0.21261985	      0.32778330	      0.06252556	      0.35926379
      0.48423784	      0.21261981	      0.32778344	      0.06252628	      0.35926380
      0.48435004	      0.21261978	      0.32778356	      0.06252692	      0.35926380
      0.48446223	      0.21261975	      0.32778368	      0.06252756	      0.35926380
      0.48457443	      0.21261972	      0.32778380	      0.06252820	      0.35926380
      0.48473782	      0.21261968	      0.32778398	      0.06252914	      0.35926381
      0.48484683	      0.21261965	      0.32778409	      0.06252976	      0.35926381
      0.48495584	      0.21261962	      0.32778421	      0.06253038	      0.35926382
      0.48510174	      0.21261958	      0.32778436	      0.06253122	      0.35926382
      0.48522932	      0.21261955	      0.32778450	      0.06253195	      0.35926382
      0.48535689	      0.21261952	      0.32778463	      0.06253268	      0.35926383
      0.48548447	      0.21261948	      0.32778476	      0.06253341	      0.35926383
      0.48561204	      0.21261945	      0.32778489	      0.06253413	      0.35926384
      0.48572417	      0.21261942	      0.32778500	      0.06253477	      0.35926384
      0.48583630	      0.21261939	      0.32778512	      0.06253541	      0.35926384
      0.48597369	      0.21261935	      0.32778525	      0.06253620	      0.35926385
      0.48611108	      0.21261931	      0.32778539	      0.06253698	      0.35926385
      0.48621609	      0.21261928	      0.32778550	      0.06253758	      0.35926386
      0.48632109	      0.21261926	      0.32778560	      0.06253818	      0.35926386
      0.48647118	      0.21261922	      0.32778575	      0.06253904	      0.35926387
      0.48659693	      0.21261918	      0.32778587	      0.06253975	      0.35926387
      0.48672268	      0.21261915	      0.32778599	      0.06254047	      0.35926388
      0.48684843	      0.21261911	      0.32778611	      0.06254119	      0.35926388
      0.48697419	      0.21261908	      0.32778623	      0.06254191	      0.35926389
      0.48708438	      0.21261905	      0.32778633	      0.06254253	      0.35926389
      0.48719457	      0.21261902	      0.32778643	      0.06254316	      0.35926389
      0.48732787	      0.21261898	      0.32778656	      0.06254392	      0.35926390
      0.48746118	      0.21261895	      0.32778668	      0.06254468	      0.35926390
      0.48757801	      0.21261892	      0.32778679	      0.06254535	      0.35926391
      0.48769485	      0.21261888	      0.32778690	      0.06254601	      0.35926391
      0.48781168	      0.21261885	      0.32778700	      0.06254668	      0.35926392
      0.48792852	      0.21261882	      0.32778711	      0.06254735	      0.35926392
      0.48807376	      0.21261878	      0.32778724	      0.06254817	      0.35926393
      0.48818752	      0.21261875	      0.32778734	      0.06254882	      0.35926394
      0.48830129	      0.21261872	      0.32778744	      0.06254947	      0.35926394
      0.48843813	      0.21261868	      0.32778756	      0.06255025	      0.35926395
      0.48855708	      0.21261865	      0.32778766	      0.06255093	      0.35926395
      0.48867603	      0.21261861	      0.32778776	      0.06255160	      0.35926396
      0.48879498	      0.21261858	      0.32778786	      0.06255228	      0.35926396
      0.48891393	      0.21261855	      0.32778796	      0.06255296	      0.35926397
      0.48903288	      0.21261852	      0.32778806	      0.06255364	      0.35926397
      0.48915183	      0.21261848	      0.32778816	      0.06255431	      0.35926398
      0.48927079	      0.21261845	      0.32778826	      0.06255499	      0.35926398
      0.48941774	      0.21261841	      0.32778838	      0.06255583	      0.35926399
      0.48952150	      0.21261838	      0.32778847	      0.06255642	      0.35926400
      0.48962527	      0.21261835	      0.32778855	      0.06255701	      0.35926400
      0.48976915	      0.21261831	      0.32778867	      0.06255783	      0.35926401
      0.48989660	      0.21261828	      0.32778877	      0.06255855	      0.35926402
      0.49002405	      0.21261824	      0.32778887	      0.06255928	      0.35926402
      0.49015149	      0.21261821	      0.32778897	      0.06256000	      0.35926403
      0.49025886	      0.21261818	      0.32778906	      0.06256061	      0.35926403
      0.49036623	      0.21261815	      0.32778914	      0.06256123	      0.35926404
      0.49049977	      0.21261811	      0.32778924	      0.06256199	      0.35926405
      0.49063331	      0.21261807	      0.32778934	      0.06256275	      0.35926405
      0.49074511	      0.21261804	      0.32778943	      0.06256338	      0.35926406
      0.49085691	      0.21261801	      0.32778951	      0.06256402	      0.35926407
      0.49096871	      0.21261798	      0.32778960	      0.06256465	      0.35926407
      0.49111677	      0.21261794	      0.32778970	      0.06256550	      0.35926408
      0.49122560	      0.21261791	      0.32778978	      0.06256612	      0.35926409
      0.49133442	      0.21261788	      0.32778986	      0.06256674	      0.35926409
      0.49146992	      0.21261784	      0.32778996	      0.06256751	      0.35926410
      0.49160541	      0.21261780	      0.32779006	      0.06256828	      0.35926411
      0.49170875	      0.21261777	      0.32779013	      0.06256887	      0.35926411
      0.49181208	      0.21261775	      0.32779021	      0.06256945	      0.35926412
      0.49195125	      0.21261771	      0.32779030	      0.06257025	      0.35926413
      0.49207739	      0.21261767	      0.32779039	      0.06257096	      0.35926414
      0.49220353	      0.21261764	      0.32779048	      0.06257168	      0.35926414
      0.49232966	      0.21261760	      0.32779056	      0.06257240	      0.35926415
      0.49243438	      0.21261757	      0.32779063	      0.06257299	      0.35926416
      0.49253910	      0.21261754	      0.32779070	      0.06257359	      0.35926416
      0.49267324	      0.21261750	      0.32779079	      0.06257435	      0.35926417
      0.49279857	      0.21261747	      0.32779088	      0.06257507	      0.35926418
      0.49292389	      0.21261743	      0.32779096	      0.06257578	      0.35926419
      0.49303660	      0.21261740	      0.32779103	      0.06257642	      0.35926419
      0.49314930	      0.21261737	      0.32779110	      0.06257706	      0.35926420
      0.49326201	      0.21261734	      0.32779118	      0.06257770	      0.35926421
      0.49339780	      0.21261730	      0.32779126	      0.06257848	      0.35926422
      0.49351258	      0.21261727	      0.32779133	      0.06257913	      0.35926423
      0.49362736	      0.21261723	      0.32779140	      0.06257978	      0.35926423
      0.49374214	      0.21261720	      0.32779148	      0.06258044	      0.35926424
      0.49385692	      0.21261717	      0.32779155	      0.06258109	      0.35926425
      0.49399691	      0.21261713	      0.32779163	      0.06258189	      0.35926426
      0.49410260	      0.21261710	      0.32779169	      0.06258249	      0.35926427
      0.49420830	      0.21261707	      0.32779176	      0.06258309	      0.35926427
      0.49434271	      0.21261703	      0.32779184	      0.06258386	      0.35926428
      0.49447712	      0.21261699	      0.32779191	      0.06258462	      0.35926429
      0.49457987	      0.21261697	      0.32779197	      0.06258521	      0.35926430
      0.49468262	      0.21261694	      0.32779203	      0.06258579	      0.35926431
      0.49481906	      0.21261690	      0.32779211	      0.06258657	      0.35926432
      0.49494232	      0.21261686	      0.32779218	      0.06258727	      0.35926432
      0.49506557	      0.21261683	      0.32779225	      0.06258797	      0.35926433
      0.49518882	      0.21261679	      0.32779232	      0.06258868	      0.35926434
      0.49529505	      0.21261676	      0.32779237	      0.06258928	      0.35926435
      0.49540128	      0.21261673	      0.32779243	      0.06258989	      0.35926436
      0.49552983	      0.21261670	      0.32779250	      0.06259062	      0.35926437
      0.49565838	      0.21261666	      0.32779257	      0.06259135	      0.35926438
      0.49576778	      0.21261663	      0.32779263	      0.06259198	      0.35926439
      0.49587719	      0.21261660	      0.32779268	      0.06259260	      0.35926439
      0.49598659	      0.21261657	      0.32779274	      0.06259322	      0.35926440
      0.49612919	      0.21261652	      0.32779281	      0.06259404	      0.35926441
      0.49623665	      0.21261649	      0.32779287	      0.06259465	      0.35926442
      0.49634410	      0.21261646	      0.32779292	      0.06259526	      0.35926443
      0.49647482	      0.21261643	      0.32779299	      0.06259601	      0.35926444
      0.49660555	      0.21261639	      0.32779305	      0.06259675	      0.35926445
      0.49670673	      0.21261636	      0.32779310	      0.06259733	      0.35926446
      0.49680792	      0.21261633	      0.32779315	      0.06259791	      0.35926447
      0.49694331	      0.21261629	      0.32779321	      0.06259868	      0.35926448
      0.49706583	      0.21261626	      0.32779327	      0.06259938	      0.35926449
      0.49718836	      0.21261622	      0.32779333	      0.06260008	      0.35926450
      0.49731088	      0.21261619	      0.32779338	      0.06260078	      0.35926451
      0.49741447	      0.21261616	      0.32779343	      0.06260137	      0.35926452
      0.49751806	      0.21261613	      0.32779348	      0.06260196	      0.35926452
      0.49764747	      0.21261609	      0.32779353	      0.06260270	      0.35926454
      0.49777688	      0.21261605	      0.32779359	      0.06260344	      0.35926455
      0.49788361	      0.21261602	      0.32779364	      0.06260405	      0.35926456
      0.49799034	      0.21261599	      0.32779368	      0.06260466	      0.35926456
      0.49809707	      0.21261596	      0.32779373	      0.06260527	      0.35926457
      0.49824471	      0.21261592	      0.32779379	      0.06260611	      0.35926459
      0.49834932	      0.21261589	      0.32779383	      0.06260671	      0.35926460
      0.49845392	      0.21261586	      0.32779388	      0.06260731	      0.35926461
      0.49858699	      0.21261582	      0.32779393	      0.06260807	      0.35926462
      0.49872006	      0.21261578	      0.32779398	      0.06260883	      0.35926463
      0.49881669	      0.21261575	      0.32779402	      0.06260938	      0.35926464
      0.49891332	      0.21261573	      0.32779406	      0.06260994	      0.35926465
      0.49905403	      0.21261569	      0.32779412	      0.06261074	      0.35926466
      0.49917796	      0.21261565	      0.32779416	      0.06261145	      0.35926467
      0.49930190	      0.21261562	      0.32779421	      0.06261216	      0.35926468
      0.49941068	      0.21261558	      0.32779425	      0.06261278	      0.35926469
      0.49951947	      0.21261555	      0.32779429	      0.06261340	      0.35926470
      0.49962825	      0.21261552	      0.32779433	      0.06261403	      0.35926471
      0.49976249	      0.21261548	      0.32779438	      0.06261480	      0.35926472
      0.49987301	      0.21261545	      0.32779442	      0.06261543	      0.35926473
      0.49998353	      0.21261542	      0.32779445	      0.06261606	      0.35926475
      0.50009404	      0.21261539	      0.32779449	      0.06261670	      0.35926476
      0.50020456	      0.21261535	      0.32779453	      0.06261733	      0.35926477
      0.50034531	      0.21261531	      0.32779458	      0.06261814	      0.35926478
      0.50044633	      0.21261528	      0.32779461	      0.06261872	      0.35926479
      0.50054734	      0.21261526	      0.32779464	      0.06261930	      0.35926480
      0.50068140	      0.21261522	      0.32779469	      0.06262006	      0.35926481
      0.50081546	      0.21261518	      0.32779473	      0.06262083	      0.35926483
      0.50091142	      0.21261515	      0.32779476	      0.06262138	      0.35926484
      0.50100739	      0.21261512	      0.32779479	      0.06262194	      0.35926485
      0.50114705	      0.21261508	      0.32779483	      0.06262274	      0.35926486
      0.50126899	      0.21261505	      0.32779486	      0.06262344	      0.35926487
      0.50139094	      0.21261501	      0.32779490	      0.06262414	      0.35926488
      0.50150011	      0.21261498	      0.32779493	      0.06262477	      0.35926490
      0.50160928	      0.21261495	      0.32779496	      0.06262539	      0.35926491
      0.50171845	      0.21261492	      0.32779499	      0.06262602	      0.35926492
      0.50182763	      0.21261488	      0.32779502	      0.06262665	      0.35926493
      0.50196697	      0.21261484	      0.32779506	      0.06262745	      0.35926494
      0.50206823	      0.21261482	      0.32779509	      0.06262803	      0.35926495
      0.50216949	      0.21261479	      0.32779511	      0.06262861	      0.35926497
      0.50230129	      0.21261475	      0.32779515	      0.06262937	      0.35926498
      0.50243308	      0.21261471	      0.32779518	      0.06263013	      0.35926499
      0.50252873	      0.21261468	      0.32779520	      0.06263068	      0.35926500
      0.50262438	      0.21261465	      0.32779523	      0.06263123	      0.35926501
      0.50276218	      0.21261461	      0.32779526	      0.06263203	      0.35926503
      0.50288283	      0.21261458	      0.32779529	      0.06263272	      0.35926504
      0.50300348	      0.21261454	      0.32779532	      0.06263342	      0.35926506
      0.50312413	      0.21261451	      0.32779534	      0.06263411	      0.35926507
      0.50322275	      0.21261448	      0.32779536	      0.06263468	      0.35926508
      0.50332138	      0.21261445	      0.32779538	      0.06263525	      0.35926509
      0.50345106	      0.21261441	      0.32779541	      0.06263600	      0.35926511
      0.50357009	      0.21261438	      0.32779544	      0.06263669	      0.35926512
      0.50368912	      0.21261434	      0.32779546	      0.06263737	      0.35926513
      0.50380815	      0.21261431	      0.32779548	      0.06263806	      0.35926515
      0.50390763	      0.21261428	      0.32779550	      0.06263864	      0.35926516
      0.50400710	      0.21261425	      0.32779552	      0.06263921	      0.35926517
      0.50413455	      0.21261421	      0.32779555	      0.06263995	      0.35926518
      0.50426200	      0.21261418	      0.32779557	      0.06264069	      0.35926520
      0.50436388	      0.21261415	      0.32779559	      0.06264127	      0.35926521
      0.50446576	      0.21261412	      0.32779560	      0.06264186	      0.35926522
      0.50459186	      0.21261408	      0.32779562	      0.06264259	      0.35926524
      0.50471796	      0.21261404	      0.32779564	      0.06264332	      0.35926525
      0.50481740	      0.21261401	      0.32779566	      0.06264390	      0.35926526
      0.50491685	      0.21261399	      0.32779568	      0.06264448	      0.35926528
      0.50504526	      0.21261395	      0.32779569	      0.06264522	      0.35926529
      0.50517368	      0.21261391	      0.32779571	      0.06264596	      0.35926531
      0.50527194	      0.21261388	      0.32779573	      0.06264653	      0.35926532
      0.50537020	      0.21261385	      0.32779574	      0.06264710	      0.35926533
      0.50550035	      0.21261382	      0.32779576	      0.06264786	      0.35926535
      0.50563051	      0.21261378	      0.32779577	      0.06264861	      0.35926536
      0.50572684	      0.21261375	      0.32779579	      0.06264917	      0.35926538
      0.50582317	      0.21261372	      0.32779580	      0.06264973	      0.35926539
      0.50595610	      0.21261368	      0.32779581	      0.06265051	      0.35926540
      0.50607306	      0.21261365	      0.32779583	      0.06265119	      0.35926542
      0.50619002	      0.21261361	      0.32779584	      0.06265187	      0.35926543
      0.50630698	      0.21261358	      0.32779585	      0.06265255	      0.35926545
      0.50640931	      0.21261355	      0.32779586	      0.06265314	      0.35926546
      0.50651163	      0.21261352	      0.32779587	      0.06265374	      0.35926548
      0.50661396	      0.21261349	      0.32779588	      0.06265433	      0.35926549
      0.50675519	      0.21261345	      0.32779589	      0.06265515	      0.35926551
      0.50685783	      0.21261342	      0.32779590	      0.06265575	      0.35926552
      0.50696046	      0.21261339	      0.32779591	      0.06265635	      0.35926553
      0.50708662	      0.21261335	      0.32779592	      0.06265709	      0.35926555
      0.50719986	      0.21261332	      0.32779592	      0.06265775	      0.35926557
      0.50731311	      0.21261328	      0.32779593	      0.06265841	      0.35926558
      0.50742635	      0.21261325	      0.32779594	      0.06265907	      0.35926560
      0.50753959	      0.21261322	      0.32779594	      0.06265973	      0.35926561
      0.50765283	      0.21261319	      0.32779595	      0.06266039	      0.35926563
      0.50775283	      0.21261316	      0.32779595	      0.06266097	      0.35926564
      0.50785282	      0.21261313	      0.32779596	      0.06266156	      0.35926565
      0.50797466	      0.21261309	      0.32779596	      0.06266227	      0.35926567
      0.50809649	      0.21261305	      0.32779597	      0.06266298	      0.35926569
      0.50819960	      0.21261302	      0.32779597	      0.06266359	      0.35926570
      0.50830271	      0.21261299	      0.32779597	      0.06266419	      0.35926572
      0.50840582	      0.21261296	      0.32779598	      0.06266479	      0.35926573
      0.50854191	      0.21261292	      0.32779598	      0.06266559	      0.35926575
      0.50864424	      0.21261289	      0.32779598	      0.06266619	      0.35926576
      0.50874657	      0.21261286	      0.32779598	      0.06266679	      0.35926578
      0.50887044	      0.21261283	      0.32779598	      0.06266752	      0.35926580
      0.50899432	      0.21261279	      0.32779598	      0.06266824	      0.35926581
      0.50908842	      0.21261276	      0.32779598	      0.06266880	      0.35926583
      0.50918252	      0.21261274	      0.32779598	      0.06266935	      0.35926584
      0.50931401	      0.21261270	      0.32779598	      0.06267012	      0.35926586
      0.50943033	      0.21261266	      0.32779598	      0.06267081	      0.35926588
      0.50954664	      0.21261263	      0.32779598	      0.06267149	      0.35926589
      0.50966296	      0.21261259	      0.32779597	      0.06267217	      0.35926591
      0.50976081	      0.21261257	      0.32779597	      0.06267275	      0.35926593
      0.50985867	      0.21261254	      0.32779597	      0.06267333	      0.35926594
      0.50998224	      0.21261250	      0.32779596	      0.06267405	      0.35926596
      0.51010581	      0.21261246	      0.32779596	      0.06267478	      0.35926598
      0.51020493	      0.21261244	      0.32779595	      0.06267537	      0.35926599
      0.51030405	      0.21261241	      0.32779595	      0.06267595	      0.35926601
      0.51042749	      0.21261237	      0.32779594	      0.06267668	      0.35926603
      0.51055093	      0.21261233	      0.32779594	      0.06267741	      0.35926605
      0.51064744	      0.21261231	      0.32779593	      0.06267798	      0.35926606
      0.51074394	      0.21261228	      0.32779592	      0.06267855	      0.35926607
      0.51087035	      0.21261224	      0.32779592	      0.06267929	      0.35926609
      0.51099675	      0.21261220	      0.32779591	      0.06268004	      0.35926611
      0.51109136	      0.21261217	      0.32779590	      0.06268060	      0.35926613
      0.51118597	      0.21261215	      0.32779589	      0.06268116	      0.35926614
      0.51131542	      0.21261211	      0.32779588	      0.06268193	      0.35926616
      0.51142924	      0.21261208	      0.32779587	      0.06268260	      0.35926618
      0.51154306	      0.21261204	      0.32779586	      0.06268328	      0.35926620
      0.51165688	      0.21261201	      0.32779585	      0.06268395	      0.35926622
      0.51175840	      0.21261198	      0.32779584	      0.06268455	      0.35926623
      0.51185993	      0.21261195	      0.32779583	      0.06268516	      0.35926625
      0.51196145	      0.21261192	      0.32779582	      0.06268576	      0.35926627
      0.51209403	      0.21261188	      0.32779580	      0.06268655	      0.35926629
      0.51219616	      0.21261185	      0.32779579	      0.06268715	      0.35926631
      0.51229830	      0.21261182	      0.32779578	      0.06268776	      0.35926632
      0.51240044	      0.21261179	      0.32779577	      0.06268837	      0.35926634
      0.51253520	      0.21261175	      0.32779575	      0.06268917	      0.35926636
      0.51263464	      0.21261172	      0.32779574	      0.06268976	      0.35926638
      0.51273407	      0.21261169	      0.32779572	      0.06269036	      0.35926639
      0.51285775	      0.21261165	      0.32779571	      0.06269109	      0.35926642
      0.51298144	      0.21261162	      0.32779569	      0.06269183	      0.35926644
      0.51307257	      0.21261159	      0.32779567	      0.06269237	      0.35926645
      0.51316370	      0.21261156	      0.32779566	      0.06269292	      0.35926647
      0.51329620	      0.21261153	      0.32779564	      0.06269371	      0.35926649
      0.51341122	      0.21261149	      0.32779562	      0.06269440	      0.35926651
      0.51352624	      0.21261146	      0.32779560	      0.06269509	      0.35926653
      0.51364126	      0.21261142	      0.32779558	      0.06269577	      0.35926655
      0.51373675	      0.21261140	      0.32779557	      0.06269635	      0.35926657
      0.51383224	      0.21261137	      0.32779555	      0.06269692	      0.35926658
      0.51395521	      0.21261133	      0.32779553	      0.06269765	      0.35926660
      0.51407818	      0.21261129	      0.32779551	      0.06269839	      0.35926663
      0.51417444	      0.21261127	      0.32779549	      0.06269897	      0.35926664
      0.51427069	      0.21261124	      0.32779547	      0.06269955	      0.35926666
      0.51439432	      0.21261120	      0.32779545	      0.06270029	      0.35926668
      0.51451794	      0.21261117	      0.32779542	      0.06270103	      0.35926670
      0.51461106	      0.21261114	      0.32779540	      0.06270159	      0.35926672
      0.51470417	      0.21261111	      0.32779538	      0.06270215	      0.35926674
      0.51483199	      0.21261107	      0.32779536	      0.06270292	      0.35926676
      0.51494427	      0.21261104	      0.32779533	      0.06270360	      0.35926678
      0.51505656	      0.21261101	      0.32779531	      0.06270427	      0.35926680
      0.51516884	      0.21261097	      0.32779528	      0.06270495	      0.35926682
      0.51526880	      0.21261094	      0.32779526	      0.06270555	      0.35926684
      0.51536875	      0.21261091	      0.32779524	      0.06270616	      0.35926686
      0.51546871	      0.21261088	      0.32779521	      0.06270676	      0.35926688
      0.51560001	      0.21261085	      0.32779518	      0.06270755	      0.35926690
      0.51570083	      0.21261082	      0.32779516	      0.06270816	      0.35926692
      0.51580166	      0.21261079	      0.32779513	      0.06270877	      0.35926694
      0.51590248	      0.21261076	      0.32779511	      0.06270938	      0.35926696
      0.51603519	      0.21261072	      0.32779507	      0.06271019	      0.35926698
      0.51613346	      0.21261069	      0.32779505	      0.06271078	      0.35926700
      0.51623174	      0.21261066	      0.32779502	      0.06271138	      0.35926702
      0.51635360	      0.21261062	      0.32779499	      0.06271212	      0.35926705
      0.51646317	      0.21261059	      0.32779496	      0.06271278	      0.35926707
      0.51657275	      0.21261056	      0.32779493	      0.06271345	      0.35926709
      0.51668233	      0.21261053	      0.32779490	      0.06271411	      0.35926711
      0.51679191	      0.21261049	      0.32779487	      0.06271478	      0.35926713
      0.51688889	      0.21261047	      0.32779484	      0.06271537	      0.35926715
      0.51698587	      0.21261044	      0.32779481	      0.06271596	      0.35926717
      0.51710388	      0.21261040	      0.32779478	      0.06271668	      0.35926719
      0.51722190	      0.21261037	      0.32779474	      0.06271740	      0.35926722
      0.51731807	      0.21261034	      0.32779471	      0.06271798	      0.35926724
      0.51741425	      0.21261031	      0.32779468	      0.06271857	      0.35926725
      0.51753516	      0.21261027	      0.32779465	      0.06271931	      0.35926728
      0.51765608	      0.21261024	      0.32779461	      0.06272005	      0.35926730
      0.51774738	      0.21261021	      0.32779458	      0.06272061	      0.35926732
      0.51783868	      0.21261018	      0.32779455	      0.06272116	      0.35926734
      0.51796700	      0.21261015	      0.32779451	      0.06272195	      0.35926737
      0.51808119	      0.21261011	      0.32779447	      0.06272265	      0.35926739
      0.51819539	      0.21261008	      0.32779443	      0.06272335	      0.35926741
      0.51828948	      0.21261005	      0.32779440	      0.06272393	      0.35926743
      0.51838356	      0.21261002	      0.32779437	      0.06272450	      0.35926745
      0.51850453	      0.21260999	      0.32779433	      0.06272525	      0.35926748
      0.51862550	      0.21260995	      0.32779428	      0.06272599	      0.35926750
      0.51871926	      0.21260992	      0.32779425	      0.06272657	      0.35926752
      0.51881302	      0.21260990	      0.32779422	      0.06272714	      0.35926754
      0.51893583	      0.21260986	      0.32779417	      0.06272790	      0.35926757
      0.51905863	      0.21260982	      0.32779413	      0.06272866	      0.35926760
      0.51914903	      0.21260980	      0.32779410	      0.06272921	      0.35926761
      0.51923942	      0.21260977	      0.32779406	      0.06272977	      0.35926763
      0.51936735	      0.21260973	      0.32779401	      0.06273056	      0.35926766
      0.51947796	      0.21260970	      0.32779397	      0.06273124	      0.35926769
      0.51958857	      0.21260967	      0.32779393	      0.06273193	      0.35926771
      0.51969919	      0.21260964	      0.32779389	      0.06273261	      0.35926773
      0.51979726	      0.21260961	      0.32779385	      0.06273322	      0.35926776
      0.51989533	      0.21260958	      0.32779381	      0.06273383	      0.35926778
      0.51999341	      0.21260955	      0.32779377	      0.06273443	      0.35926780
      0.52012312	      0.21260951	      0.32779372	      0.06273524	      0.35926783
      0.52022233	      0.21260948	      0.32779368	      0.06273585	      0.35926785
      0.52032154	      0.21260945	      0.32779364	      0.06273647	      0.35926787
      0.52042075	      0.21260942	      0.32779359	      0.06273709	      0.35926789
      0.52055099	      0.21260938	      0.32779354	      0.06273790	      0.35926792
      0.52064783	      0.21260936	      0.32779350	      0.06273850	      0.35926795
      0.52074467	      0.21260933	      0.32779346	      0.06273910	      0.35926797
      0.52086433	      0.21260929	      0.32779340	      0.06273985	      0.35926800
      0.52097169	      0.21260926	      0.32779336	      0.06274052	      0.35926802
      0.52107904	      0.21260923	      0.32779331	      0.06274119	      0.35926805
      0.52118640	      0.21260920	      0.32779326	      0.06274186	      0.35926807
      0.52129376	      0.21260916	      0.32779321	      0.06274253	      0.35926810
      0.52140111	      0.21260913	      0.32779317	      0.06274320	      0.35926812
      0.52149533	      0.21260911	      0.32779312	      0.06274379	      0.35926814
      0.52158954	      0.21260908	      0.32779308	      0.06274438	      0.35926816
      0.52170613	      0.21260904	      0.32779303	      0.06274511	      0.35926819
      0.52182273	      0.21260901	      0.32779297	      0.06274584	      0.35926822
      0.52191871	      0.21260898	      0.32779293	      0.06274645	      0.35926824
      0.52201469	      0.21260895	      0.32779288	      0.06274705	      0.35926827
      0.52213123	      0.21260892	      0.32779282	      0.06274778	      0.35926829
      0.52224778	      0.21260888	      0.32779277	      0.06274851	      0.35926832
      0.52234049	      0.21260886	      0.32779272	      0.06274910	      0.35926834
      0.52243320	      0.21260883	      0.32779268	      0.06274968	      0.35926837
      0.52255353	      0.21260879	      0.32779262	      0.06275044	      0.35926840
      0.52267386	      0.21260876	      0.32779256	      0.06275120	      0.35926843
      0.52276405	      0.21260873	      0.32779251	      0.06275177	      0.35926845
      0.52285424	      0.21260870	      0.32779247	      0.06275234	      0.35926847
      0.52297886	      0.21260867	      0.32779240	      0.06275313	      0.35926850
      0.52310347	      0.21260863	      0.32779234	      0.06275392	      0.35926853
      0.52318997	      0.21260860	      0.32779229	      0.06275446	      0.35926855
      0.52327647	      0.21260858	      0.32779225	      0.06275501	      0.35926858
      0.52340824	      0.21260854	      0.32779218	      0.06275585	      0.35926861
      0.52351817	      0.21260851	      0.32779212	      0.06275655	      0.35926864
      0.52362810	      0.21260848	      0.32779206	      0.06275725	      0.35926866
      0.52373803	      0.21260844	      0.32779200	      0.06275794	      0.35926869
      0.52383340	      0.21260841	      0.32779195	      0.06275855	      0.35926872
      0.52392878	      0.21260839	      0.32779190	      0.06275916	      0.35926874
      0.52402416	      0.21260836	      0.32779184	      0.06275977	      0.35926877
      0.52415683	      0.21260832	      0.32779177	      0.06276061	      0.35926880
      0.52425387	      0.21260829	      0.32779171	      0.06276123	      0.35926883
      0.52435091	      0.21260826	      0.32779166	      0.06276185	      0.35926885
      0.52446839	      0.21260823	      0.32779159	      0.06276260	      0.35926888
      0.52457239	      0.21260820	      0.32779153	      0.06276327	      0.35926891
      0.52467639	      0.21260817	      0.32779147	      0.06276394	      0.35926894
      0.52478039	      0.21260814	      0.32779141	      0.06276460	      0.35926897
      0.52488438	      0.21260810	      0.32779135	      0.06276527	      0.35926899
      0.52498838	      0.21260807	      0.32779129	      0.06276594	      0.35926902
      0.52509238	      0.21260804	      0.32779123	      0.06276661	      0.35926905
      0.52519638	      0.21260801	      0.32779117	      0.06276727	      0.35926908
      0.52530038	      0.21260798	      0.32779110	      0.06276794	      0.35926911
      0.52540438	      0.21260795	      0.32779104	      0.06276861	      0.35926913
      0.52550838	      0.21260792	      0.32779098	      0.06276928	      0.35926916
      0.52561237	      0.21260789	      0.32779091	      0.06276996	      0.35926919
      0.52571637	      0.21260786	      0.32779085	      0.06277063	      0.35926922
      0.52582037	      0.21260783	      0.32779078	      0.06277130	      0.35926925
      0.52592437	      0.21260780	      0.32779072	      0.06277197	      0.35926928
      0.52602837	      0.21260777	      0.32779065	      0.06277265	      0.35926931
      0.52613237	      0.21260774	      0.32779059	      0.06277332	      0.35926934
      0.52623637	      0.21260771	      0.32779052	      0.06277399	      0.35926936
      0.52634036	      0.21260768	      0.32779045	      0.06277467	      0.35926939
      0.52644436	      0.21260765	      0.32779038	      0.06277535	      0.35926942
      0.52654836	      0.21260761	      0.32779032	      0.06277602	      0.35926945
      0.52665236	      0.21260758	      0.32779025	      0.06277670	      0.35926948
      0.52675636	      0.21260755	      0.32779018	      0.06277738	      0.35926951
      0.52684888	      0.21260753	      0.32779012	      0.06277798	      0.35926954
      0.52694139	      0.21260750	      0.32779006	      0.06277858	      0.35926957
      0.52705574	      0.21260747	      0.32778998	      0.06277933	      0.35926960
      0.52717009	      0.21260743	      0.32778990	      0.06278008	      0.35926963
      0.52726377	      0.21260740	      0.32778984	      0.06278069	      0.35926966
      0.52735746	      0.21260738	      0.32778977	      0.06278130	      0.35926969
      0.52747280	      0.21260734	      0.32778969	      0.06278206	      0.35926972
      0.52758815	      0.21260731	      0.32778961	      0.06278282	      0.35926976
      0.52767767	      0.21260728	      0.32778955	      0.06278340	      0.35926978
      0.52776718	      0.21260726	      0.32778949	      0.06278399	      0.35926981
      0.52788805	      0.21260722	      0.32778940	      0.06278479	      0.35926985
      0.52800892	      0.21260718	      0.32778932	      0.06278558	      0.35926988
      0.52809451	      0.21260716	      0.32778926	      0.06278615	      0.35926991
      0.52818011	      0.21260713	      0.32778919	      0.06278671	      0.35926993
      0.52830866	      0.21260710	      0.32778910	      0.06278756	      0.35926997
      0.52841547	      0.21260706	      0.32778902	      0.06278827	      0.35927001
      0.52852227	      0.21260703	      0.32778894	      0.06278897	      0.35927004
      0.52862907	      0.21260700	      0.32778887	      0.06278968	      0.35927007
      0.52873588	      0.21260697	      0.32778879	      0.06279039	      0.35927011
      0.52882692	      0.21260694	      0.32778872	      0.06279099	      0.35927013
      0.52891796	      0.21260692	      0.32778865	      0.06279160	      0.35927016
      0.52903339	      0.21260688	      0.32778856	      0.06279236	      0.35927020
      0.52914881	      0.21260685	      0.32778848	      0.06279313	      0.35927023
      0.52924000	      0.21260682	      0.32778841	      0.06279374	      0.35927026
      0.52933118	      0.21260680	      0.32778834	      0.06279435	      0.35927029
      0.52944840	      0.21260676	      0.32778824	      0.06279513	      0.35927033
      0.52956561	      0.21260673	      0.32778815	      0.06279591	      0.35927037
      0.52965282	      0.21260670	      0.32778809	      0.06279649	      0.35927040
      0.52974003	      0.21260668	      0.32778802	      0.06279708	      0.35927042
      0.52986325	      0.21260664	      0.32778792	      0.06279790	      0.35927046
      0.52996923	      0.21260661	      0.32778783	      0.06279861	      0.35927050
      0.53007522	      0.21260658	      0.32778775	      0.06279932	      0.35927053
      0.53018120	      0.21260655	      0.32778766	      0.06280004	      0.35927057
      0.53028719	      0.21260651	      0.32778758	      0.06280075	      0.35927060
      0.53037761	      0.21260649	      0.32778751	      0.06280136	      0.35927063
      0.53046804	      0.21260646	      0.32778743	      0.06280197	      0.35927066
      0.53058309	      0.21260643	      0.32778734	      0.06280274	      0.35927070
      0.53069813	      0.21260639	      0.32778724	      0.06280352	      0.35927074
      0.53078854	      0.21260637	      0.32778717	      0.06280413	      0.35927077
      0.53087895	      0.21260634	      0.32778709	      0.06280474	      0.35927080
      0.53099611	      0.21260631	      0.32778699	      0.06280553	      0.35927084
      0.53111326	      0.21260627	      0.32778689	      0.06280633	      0.35927088
      0.53119945	      0.21260625	      0.32778682	      0.06280691	      0.35927091
      0.53128564	      0.21260622	      0.32778675	      0.06280750	      0.35927094
      0.53140939	      0.21260619	      0.32778664	      0.06280834	      0.35927098
      0.53151494	      0.21260615	      0.32778655	      0.06280906	      0.35927102
      0.53162049	      0.21260612	      0.32778646	      0.06280978	      0.35927105
      0.53172604	      0.21260609	      0.32778636	      0.06281050	      0.35927109
      0.53183159	      0.21260606	      0.32778627	      0.06281122	      0.35927113
      0.53192141	      0.21260604	      0.32778619	      0.06281183	      0.35927116
      0.53201124	      0.21260601	      0.32778611	      0.06281245	      0.35927119
      0.53212590	      0.21260598	      0.32778601	      0.06281323	      0.35927123
      0.53224057	      0.21260594	      0.32778591	      0.06281402	      0.35927127
      0.53233038	      0.21260592	      0.32778583	      0.06281463	      0.35927130
      0.53242018	      0.21260589	      0.32778575	      0.06281525	      0.35927134
      0.53253701	      0.21260585	      0.32778564	      0.06281605	      0.35927138
      0.53265384	      0.21260582	      0.32778553	      0.06281686	      0.35927142
      0.53273933	      0.21260580	      0.32778545	      0.06281745	      0.35927145
      0.53282482	      0.21260577	      0.32778537	      0.06281804	      0.35927148
      0.53294854	      0.21260573	      0.32778526	      0.06281889	      0.35927153
      0.53305356	      0.21260570	      0.32778516	      0.06281962	      0.35927157
      0.53315857	      0.21260567	      0.32778506	      0.06282035	      0.35927161
      0.53326359	      0.21260564	      0.32778496	      0.06282107	      0.35927165
      0.53336860	      0.21260561	      0.32778486	      0.06282180	      0.35927168
      0.53345814	      0.21260558	      0.32778478	      0.06282242	      0.35927172
      0.53354768	      0.21260556	      0.32778469	      0.06282305	      0.35927175
      0.53366147	      0.21260553	      0.32778458	      0.06282384	      0.35927179
      0.53377526	      0.21260549	      0.32778447	      0.06282463	      0.35927184
      0.53386504	      0.21260547	      0.32778439	      0.06282526	      0.35927187
      0.53395482	      0.21260544	      0.32778430	      0.06282588	      0.35927191
      0.53407031	      0.21260541	      0.32778418	      0.06282669	      0.35927195
      0.53418580	      0.21260537	      0.32778407	      0.06282750	      0.35927199
      0.53427170	      0.21260535	      0.32778398	      0.06282810	      0.35927203
      0.53435760	      0.21260532	      0.32778390	      0.06282870	      0.35927206
      0.53447891	      0.21260529	      0.32778378	      0.06282956	      0.35927211
      0.53458339	      0.21260526	      0.32778367	      0.06283029	      0.35927215
      0.53468788	      0.21260523	      0.32778357	      0.06283103	      0.35927219
      0.53479237	      0.21260519	      0.32778346	      0.06283176	      0.35927223
      0.53489686	      0.21260516	      0.32778335	      0.06283250	      0.35927227
      0.53498556	      0.21260514	      0.32778326	      0.06283313	      0.35927231
      0.53507426	      0.21260511	      0.32778317	      0.06283375	      0.35927234
      0.53518821	      0.21260508	      0.32778305	      0.06283456	      0.35927239
      0.53530216	      0.21260505	      0.32778293	      0.06283537	      0.35927243
      0.53539058	      0.21260502	      0.32778284	      0.06283600	      0.35927247
      0.53547901	      0.21260499	      0.32778275	      0.06283662	      0.35927251
      0.53559559	      0.21260496	      0.32778262	      0.06283745	      0.35927255
      0.53571218	      0.21260493	      0.32778250	      0.06283828	      0.35927260
      0.53579594	      0.21260490	      0.32778241	      0.06283888	      0.35927264
      0.53587970	      0.21260488	      0.32778232	      0.06283948	      0.35927267
      0.53600420	      0.21260484	      0.32778219	      0.06284037	      0.35927272
      0.53610826	      0.21260481	      0.32778207	      0.06284111	      0.35927277
      0.53621231	      0.21260478	      0.32778196	      0.06284186	      0.35927281
      0.53631637	      0.21260475	      0.32778185	      0.06284260	      0.35927285
      0.53642043	      0.21260472	      0.32778173	      0.06284335	      0.35927290
      0.53650936	      0.21260469	      0.32778163	      0.06284399	      0.35927293
      0.53659830	      0.21260467	      0.32778153	      0.06284463	      0.35927297
      0.53671056	      0.21260464	      0.32778141	      0.06284544	      0.35927302
      0.53682283	      0.21260460	      0.32778128	      0.06284625	      0.35927307
      0.53691224	      0.21260458	      0.32778118	      0.06284690	      0.35927311
      0.53700166	      0.21260455	      0.32778108	      0.06284754	      0.35927314
      0.53711517	      0.21260452	      0.32778095	      0.06284837	      0.35927319
      0.53722869	      0.21260448	      0.32778082	      0.06284919	      0.35927324
      0.53731464	      0.21260446	      0.32778072	      0.06284981	      0.35927328
      0.53740059	      0.21260443	      0.32778062	      0.06285044	      0.35927332
      0.53751900	      0.21260440	      0.32778049	      0.06285130	      0.35927337
      0.53763741	      0.21260437	      0.32778035	      0.06285216	      0.35927342
      0.53772010	      0.21260434	      0.32778025	      0.06285277	      0.35927346
      0.53780279	      0.21260432	      0.32778016	      0.06285337	      0.35927350
      0.53792776	      0.21260428	      0.32778001	      0.06285429	      0.35927355
      0.53803225	      0.21260425	      0.32777988	      0.06285505	      0.35927360
      0.53813673	      0.21260422	      0.32777976	      0.06285582	      0.35927365
      0.53824122	      0.21260419	      0.32777963	      0.06285659	      0.35927370
      0.53833278	      0.21260416	      0.32777952	      0.06285726	      0.35927374
      0.53842434	      0.21260414	      0.32777941	      0.06285793	      0.35927378
      0.53851590	      0.21260411	      0.32777930	      0.06285861	      0.35927382
      0.53863985	      0.21260407	      0.32777915	      0.06285952	      0.35927388
      0.53873283	      0.21260405	      0.32777904	      0.06286021	      0.35927392
      0.53882580	      0.21260402	      0.32777892	      0.06286090	      0.35927396
      0.53891878	      0.21260399	      0.32777881	      0.06286159	      0.35927401
      0.53904248	      0.21260396	      0.32777865	      0.06286251	      0.35927407
      0.53913322	      0.21260393	      0.32777854	      0.06286318	      0.35927411
      0.53922395	      0.21260390	      0.32777843	      0.06286385	      0.35927415
      0.53933712	      0.21260387	      0.32777828	      0.06286470	      0.35927421
      0.53943800	      0.21260384	      0.32777816	      0.06286545	      0.35927425
      0.53953888	      0.21260381	      0.32777803	      0.06286620	      0.35927430
      0.53963976	      0.21260378	      0.32777790	      0.06286696	      0.35927435
      0.53974064	      0.21260376	      0.32777777	      0.06286771	      0.35927440
      0.53984153	      0.21260373	      0.32777764	      0.06286847	      0.35927445
      0.53993064	      0.21260370	      0.32777752	      0.06286914	      0.35927449
      0.54001976	      0.21260367	      0.32777741	      0.06286981	      0.35927454
      0.54012878	      0.21260364	      0.32777727	      0.06287063	      0.35927459
      0.54023780	      0.21260361	      0.32777712	      0.06287145	      0.35927464
      0.54032856	      0.21260358	      0.32777700	      0.06287214	      0.35927469
      0.54041933	      0.21260356	      0.32777688	      0.06287283	      0.35927473
      0.54052826	      0.21260353	      0.32777674	      0.06287365	      0.35927479
      0.54063718	      0.21260350	      0.32777659	      0.06287448	      0.35927484
      0.54072516	      0.21260347	      0.32777647	      0.06287515	      0.35927489
      0.54081314	      0.21260344	      0.32777636	      0.06287581	      0.35927493
      0.54092519	      0.21260341	      0.32777620	      0.06287667	      0.35927499
      0.54103725	      0.21260338	      0.32777605	      0.06287752	      0.35927505
      0.54112321	      0.21260336	      0.32777593	      0.06287818	      0.35927509
      0.54120917	      0.21260333	      0.32777582	      0.06287884	      0.35927513
      0.54132452	      0.21260330	      0.32777566	      0.06287972	      0.35927519
      0.54143987	      0.21260326	      0.32777550	      0.06288060	      0.35927525
      0.54152294	      0.21260324	      0.32777538	      0.06288124	      0.35927530
      0.54160601	      0.21260322	      0.32777527	      0.06288188	      0.35927534
      0.54172648	      0.21260318	      0.32777510	      0.06288281	      0.35927541
      0.54182946	      0.21260315	      0.32777495	      0.06288360	      0.35927546
      0.54193244	      0.21260312	      0.32777481	      0.06288440	      0.35927551
      0.54203542	      0.21260309	      0.32777466	      0.06288519	      0.35927557
      0.54212608	      0.21260307	      0.32777453	      0.06288590	      0.35927562
      0.54221675	      0.21260304	      0.32777440	      0.06288660	      0.35927567
      0.54230742	      0.21260301	      0.32777427	      0.06288730	      0.35927572
      0.54242940	      0.21260298	      0.32777409	      0.06288825	      0.35927578
      0.54252122	      0.21260295	      0.32777396	      0.06288897	      0.35927583
      0.54261304	      0.21260293	      0.32777383	      0.06288968	      0.35927588
      0.54270485	      0.21260290	      0.32777369	      0.06289040	      0.35927593
      0.54282745	      0.21260286	      0.32777351	      0.06289136	      0.35927600
      0.54291694	      0.21260284	      0.32777338	      0.06289206	      0.35927605
      0.54300644	      0.21260281	      0.32777324	      0.06289276	      0.35927610
      0.54311851	      0.21260278	      0.32777308	      0.06289365	      0.35927616
      0.54321863	      0.21260275	      0.32777293	      0.06289443	      0.35927622
      0.54331874	      0.21260272	      0.32777278	      0.06289522	      0.35927628
      0.54341886	      0.21260269	      0.32777262	      0.06289601	      0.35927633
      0.54351898	      0.21260267	      0.32777247	      0.06289681	      0.35927639
      0.54360803	      0.21260264	      0.32777234	      0.06289751	      0.35927644
      0.54369707	      0.21260261	      0.32777220	      0.06289822	      0.35927649
      0.54380451	      0.21260258	      0.32777203	      0.06289907	      0.35927655
      0.54391195	      0.21260255	      0.32777187	      0.06289992	      0.35927662
      0.54400041	      0.21260253	      0.32777173	      0.06290063	      0.35927667
      0.54408887	      0.21260250	      0.32777159	      0.06290134	      0.35927672
      0.54419876	      0.21260247	      0.32777142	      0.06290221	      0.35927678
      0.54430866	      0.21260244	      0.32777125	      0.06290309	      0.35927685
      0.54439290	      0.21260241	      0.32777111	      0.06290377	      0.35927690
      0.54447715	      0.21260239	      0.32777098	      0.06290445	      0.35927695
      0.54459335	      0.21260236	      0.32777080	      0.06290538	      0.35927702
      0.54469744	      0.21260233	      0.32777063	      0.06290622	      0.35927708
      0.54480154	      0.21260230	      0.32777046	      0.06290706	      0.35927714
      0.54488838	      0.21260227	      0.32777032	      0.06290776	      0.35927720
      0.54497522	      0.21260225	      0.32777018	      0.06290846	      0.35927725
      0.54508494	      0.21260222	      0.32777000	      0.06290935	      0.35927732
      0.54519465	      0.21260218	      0.32776982	      0.06291024	      0.35927738
      0.54528158	      0.21260216	      0.32776968	      0.06291095	      0.35927744
      0.54536852	      0.21260214	      0.32776953	      0.06291166	      0.35927749
      0.54547930	      0.21260210	      0.32776935	      0.06291256	      0.35927756
      0.54559009	      0.21260207	      0.32776917	      0.06291347	      0.35927763
      0.54567454	      0.21260205	      0.32776902	      0.06291416	      0.35927768
      0.54575899	      0.21260202	      0.32776888	      0.06291485	      0.35927774
      0.54587320	      0.21260199	      0.32776869	      0.06291579	      0.35927781
      0.54598741	      0.21260196	      0.32776850	      0.06291673	      0.35927788
      0.54606963	      0.21260193	      0.32776836	      0.06291740	      0.35927793
      0.54615186	      0.21260191	      0.32776822	      0.06291808	      0.35927799
      0.54627017	      0.21260188	      0.32776801	      0.06291906	      0.35927806
      0.54637198	      0.21260185	      0.32776784	      0.06291990	      0.35927813
      0.54647380	      0.21260182	      0.32776766	      0.06292075	      0.35927819
      0.54657562	      0.21260179	      0.32776748	      0.06292159	      0.35927826
      0.54666448	      0.21260177	      0.32776733	      0.06292233	      0.35927832
      0.54675334	      0.21260174	      0.32776717	      0.06292307	      0.35927838
      0.54684220	      0.21260171	      0.32776701	      0.06292382	      0.35927844
      0.54696506	      0.21260168	      0.32776680	      0.06292484	      0.35927852
      0.54705483	      0.21260165	      0.32776664	      0.06292559	      0.35927858
      0.54714461	      0.21260163	      0.32776648	      0.06292635	      0.35927864
      0.54725398	      0.21260160	      0.32776628	      0.06292727	      0.35927871
      0.54735175	      0.21260157	      0.32776610	      0.06292809	      0.35927878
      0.54744951	      0.21260154	      0.32776593	      0.06292892	      0.35927884
      0.54754728	      0.21260151	      0.32776575	      0.06292974	      0.35927891
      0.54764504	      0.21260149	      0.32776557	      0.06293057	      0.35927898
      0.54774280	      0.21260146	      0.32776539	      0.06293140	      0.35927905
      0.54784057	      0.21260143	      0.32776521	      0.06293223	      0.35927911
      0.54793833	      0.21260140	      0.32776503	      0.06293306	      0.35927918
      0.54803610	      0.21260138	      0.32776485	      0.06293389	      0.35927925
      0.54812289	      0.21260135	      0.32776469	      0.06293463	      0.35927931
      0.54820968	      0.21260133	      0.32776452	      0.06293538	      0.35927937
      0.54831696	      0.21260130	      0.32776432	      0.06293629	      0.35927945
      0.54842424	      0.21260127	      0.32776412	      0.06293721	      0.35927952
      0.54851067	      0.21260124	      0.32776395	      0.06293796	      0.35927959
      0.54859710	      0.21260122	      0.32776379	      0.06293870	      0.35927965
      0.54870723	      0.21260119	      0.32776358	      0.06293965	      0.35927973
      0.54881736	      0.21260115	      0.32776337	      0.06294060	      0.35927981
      0.54889870	      0.21260113	      0.32776321	      0.06294131	      0.35927987
      0.54898005	      0.21260111	      0.32776305	      0.06294201	      0.35927993
      0.54909850	      0.21260107	      0.32776282	      0.06294304	      0.35928001
      0.54920174	      0.21260105	      0.32776262	      0.06294394	      0.35928009
      0.54930498	      0.21260102	      0.32776241	      0.06294484	      0.35928017
      0.54939046	      0.21260099	      0.32776225	      0.06294559	      0.35928023
      0.54947593	      0.21260097	      0.32776208	      0.06294634	      0.35928029
      0.54958455	      0.21260094	      0.32776186	      0.06294729	      0.35928038
      0.54969316	      0.21260091	      0.32776164	      0.06294824	      0.35928046
      0.54977914	      0.21260088	      0.32776147	      0.06294900	      0.35928052
      0.54986511	      0.21260086	      0.32776130	      0.06294976	      0.35928059
      0.54997421	      0.21260083	      0.32776107	      0.06295072	      0.35928067
      0.55008331	      0.21260080	      0.32776085	      0.06295169	      0.35928076
      0.55016722	      0.21260077	      0.32776068	      0.06295243	      0.35928082
      0.55025114	      0.21260075	      0.32776051	      0.06295317	      0.35928089
      0.55036289	      0.21260072	      0.32776028	      0.06295417	      0.35928097
      0.55047464	      0.21260069	      0.32776005	      0.06295517	      0.35928106
      0.55055695	      0.21260066	      0.32775987	      0.06295590	      0.35928113
      0.55063927	      0.21260064	      0.32775970	      0.06295664	      0.35928119
      0.55075380	      0.21260061	      0.32775946	      0.06295766	      0.35928128
      0.55085406	      0.21260058	      0.32775925	      0.06295856	      0.35928136
      0.55095431	      0.21260055	      0.32775904	      0.06295947	      0.35928144
      0.55105457	      0.21260052	      0.32775882	      0.06296037	      0.35928152
      0.55114269	      0.21260050	      0.32775864	      0.06296117	      0.35928160
      0.55123081	      0.21260047	      0.32775845	      0.06296197	      0.35928167
      0.55131893	      0.21260045	      0.32775826	      0.06296276	      0.35928174
      0.55143894	      0.21260042	      0.32775800	      0.06296385	      0.35928184
      0.55152760	      0.21260039	      0.32775780	      0.06296466	      0.35928191
      0.55161625	      0.21260037	      0.32775761	      0.06296547	      0.35928199
      0.55172382	      0.21260034	      0.32775737	      0.06296645	      0.35928208
      0.55183139	      0.21260031	      0.32775714	      0.06296744	      0.35928217
      0.55191224	      0.21260028	      0.32775696	      0.06296818	      0.35928223
      0.55199310	      0.21260026	      0.32775678	      0.06296892	      0.35928230
      0.55210803	      0.21260023	      0.32775652	      0.06296998	      0.35928240
      0.55220944	      0.21260020	      0.32775629	      0.06297092	      0.35928249
      0.55231084	      0.21260017	      0.32775606	      0.06297186	      0.35928257
      0.55241224	      0.21260014	      0.32775583	      0.06297280	      0.35928266
      0.55249573	      0.21260012	      0.32775564	      0.06297357	      0.35928273
      0.55257922	      0.21260010	      0.32775545	      0.06297435	      0.35928281
      0.55268822	      0.21260007	      0.32775520	      0.06297537	      0.35928290
      0.55279723	      0.21260004	      0.32775495	      0.06297638	      0.35928300
      0.55288244	      0.21260001	      0.32775475	      0.06297718	      0.35928307
      0.55296765	      0.21259999	      0.32775456	      0.06297798	      0.35928315
      0.55307608	      0.21259996	      0.32775430	      0.06297900	      0.35928324
      0.55318451	      0.21259993	      0.32775405	      0.06298002	      0.35928334
      0.55326753	      0.21259991	      0.32775385	      0.06298081	      0.35928342
      0.55335055	      0.21259988	      0.32775366	      0.06298159	      0.35928349
      0.55346156	      0.21259985	      0.32775339	      0.06298264	      0.35928359
      0.55357257	      0.21259982	      0.32775313	      0.06298370	      0.35928369
      0.55365441	      0.21259980	      0.32775293	      0.06298448	      0.35928377
      0.55373625	      0.21259978	      0.32775273	      0.06298526	      0.35928384
      0.55384939	      0.21259974	      0.32775246	      0.06298634	      0.35928395
      0.55394887	      0.21259972	      0.32775222	      0.06298729	      0.35928404
      0.55404835	      0.21259969	      0.32775197	      0.06298825	      0.35928413
      0.55414783	      0.21259966	      0.32775173	      0.06298920	      0.35928423
      0.55423502	      0.21259964	      0.32775151	      0.06299004	      0.35928431
      0.55432222	      0.21259961	      0.32775130	      0.06299088	      0.35928439
      0.55440942	      0.21259959	      0.32775108	      0.06299173	      0.35928448
      0.55452929	      0.21259956	      0.32775078	      0.06299289	      0.35928459
      0.55461677	      0.21259953	      0.32775056	      0.06299374	      0.35928468
      0.55470426	      0.21259951	      0.32775034	      0.06299459	      0.35928476
      0.55481150	      0.21259948	      0.32775007	      0.06299564	      0.35928487
      0.55491874	      0.21259945	      0.32774980	      0.06299669	      0.35928497
      0.55499872	      0.21259943	      0.32774959	      0.06299747	      0.35928505
      0.55507870	      0.21259941	      0.32774939	      0.06299826	      0.35928513
      0.55519304	      0.21259937	      0.32774909	      0.06299939	      0.35928524
      0.55529399	      0.21259935	      0.32774883	      0.06300038	      0.35928534
      0.55539495	      0.21259932	      0.32774857	      0.06300138	      0.35928544
      0.55548540	      0.21259929	      0.32774833	      0.06300228	      0.35928553
      0.55557584	      0.21259927	      0.32774810	      0.06300318	      0.35928563
      0.55566628	      0.21259924	      0.32774786	      0.06300408	      0.35928572
      0.55575672	      0.21259922	      0.32774762	      0.06300498	      0.35928581
      0.55587355	      0.21259919	      0.32774731	      0.06300615	      0.35928593
      0.55595758	      0.21259916	      0.32774708	      0.06300699	      0.35928602
      0.55604162	      0.21259914	      0.32774686	      0.06300783	      0.35928610
      0.55615171	      0.21259911	      0.32774656	      0.06300894	      0.35928622
      0.55626179	      0.21259908	      0.32774626	      0.06301005	      0.35928633
      0.55634088	      0.21259906	      0.32774605	      0.06301085	      0.35928642
      0.55641997	      0.21259904	      0.32774583	      0.06301165	      0.35928650
      0.55653571	      0.21259901	      0.32774551	      0.06301283	      0.35928662
      0.55663662	      0.21259898	      0.32774523	      0.06301386	      0.35928673
      0.55673752	      0.21259895	      0.32774495	      0.06301489	      0.35928684
      0.55682778	      0.21259893	      0.32774470	      0.06301581	      0.35928694
      0.55691804	      0.21259890	      0.32774445	      0.06301673	      0.35928704
      0.55700829	      0.21259888	      0.32774420	      0.06301766	      0.35928713
      0.55709855	      0.21259885	      0.32774394	      0.06301859	      0.35928723
      0.55721440	      0.21259882	      0.32774361	      0.06301979	      0.35928736
      0.55729827	      0.21259880	      0.32774337	      0.06302066	      0.35928745
      0.55738215	      0.21259877	      0.32774313	      0.06302152	      0.35928755
      0.55749151	      0.21259874	      0.32774282	      0.06302266	      0.35928767
      0.55760086	      0.21259872	      0.32774250	      0.06302380	      0.35928779
      0.55768010	      0.21259869	      0.32774227	      0.06302463	      0.35928788
      0.55775933	      0.21259867	      0.32774204	      0.06302546	      0.35928797
      0.55787381	      0.21259864	      0.32774171	      0.06302666	      0.35928810
      0.55797411	      0.21259861	      0.32774141	      0.06302771	      0.35928822
      0.55807441	      0.21259859	      0.32774112	      0.06302877	      0.35928833
      0.55816455	      0.21259856	      0.32774085	      0.06302973	      0.35928844
      0.55825468	      0.21259854	      0.32774058	      0.06303068	      0.35928854
      0.55834482	      0.21259851	      0.32774031	      0.06303164	      0.35928865
      0.55843496	      0.21259849	      0.32774004	      0.06303260	      0.35928875
      0.55854934	      0.21259846	      0.32773969	      0.06303382	      0.35928889
      0.55863330	      0.21259844	      0.32773944	      0.06303472	      0.35928899
      0.55871726	      0.21259841	      0.32773918	      0.06303562	      0.35928909
      0.55882548	      0.21259838	      0.32773885	      0.06303678	      0.35928922
      0.55893370	      0.21259835	      0.32773851	      0.06303795	      0.35928935
      0.55901338	      0.21259833	      0.32773827	      0.06303881	      0.35928944
      0.55909306	      0.21259831	      0.32773802	      0.06303967	      0.35928954
      0.55920574	      0.21259828	      0.32773767	      0.06304089	      0.35928968
      0.55930521	      0.21259826	      0.32773736	      0.06304197	      0.35928980
      0.55940469	      0.21259823	      0.32773704	      0.06304306	      0.35928992
      0.55950417	      0.21259820	      0.32773673	      0.06304415	      0.35929005
      0.55958652	      0.21259818	      0.32773646	      0.06304505	      0.35929015
      0.55966887	      0.21259816	      0.32773620	      0.06304596	      0.35929025
      0.55977511	      0.21259813	      0.32773586	      0.06304713	      0.35929039
      0.55988136	      0.21259810	      0.32773552	      0.06304830	      0.35929052
      0.55996608	      0.21259808	      0.32773524	      0.06304924	      0.35929063
      0.56005080	      0.21259806	      0.32773496	      0.06305018	      0.35929074
      0.56015554	      0.21259803	      0.32773462	      0.06305134	      0.35929088
      0.56026029	      0.21259800	      0.32773428	      0.06305251	      0.35929101
      0.56034345	      0.21259798	      0.32773400	      0.06305344	      0.35929112
      0.56042660	      0.21259796	      0.32773373	      0.06305438	      0.35929123
      0.56053274	      0.21259793	      0.32773337	      0.06305557	      0.35929137
      0.56063888	      0.21259790	      0.32773302	      0.06305677	      0.35929151
      0.56072169	      0.21259788	      0.32773274	      0.06305770	      0.35929162
      0.56080449	      0.21259785	      0.32773246	      0.06305864	      0.35929173
      0.56091124	      0.21259783	      0.32773209	      0.06305985	      0.35929187
      0.56101800	      0.21259780	      0.32773173	      0.06306107	      0.35929202
      0.56109995	      0.21259778	      0.32773145	      0.06306201	      0.35929213
      0.56118191	      0.21259775	      0.32773117	      0.06306294	      0.35929224
      0.56128976	      0.21259773	      0.32773079	      0.06306418	      0.35929239
      0.56139761	      0.21259770	      0.32773042	      0.06306542	      0.35929254
      0.56147876	      0.21259768	      0.32773013	      0.06306636	      0.35929265
      0.56155991	      0.21259765	      0.32772985	      0.06306730	      0.35929276
      0.56166896	      0.21259763	      0.32772946	      0.06306856	      0.35929291
      0.56176626	      0.21259760	      0.32772912	      0.06306969	      0.35929305
      0.56186355	      0.21259757	      0.32772877	      0.06307083	      0.35929319
      0.56196084	      0.21259755	      0.32772842	      0.06307197	      0.35929333
      0.56204657	      0.21259753	      0.32772811	      0.06307297	      0.35929345
      0.56213230	      0.21259750	      0.32772780	      0.06307398	      0.35929357
      0.56221803	      0.21259748	      0.32772749	      0.06307499	      0.35929370
      0.56233465	      0.21259745	      0.32772707	      0.06307637	      0.35929387
      0.56242035	      0.21259743	      0.32772675	      0.06307739	      0.35929399
      0.56250606	      0.21259741	      0.32772644	      0.06307840	      0.35929412
      0.56261091	      0.21259738	      0.32772605	      0.06307965	      0.35929427
      0.56271576	      0.21259735	      0.32772566	      0.06308091	      0.35929443
      0.56279493	      0.21259733	      0.32772536	      0.06308186	      0.35929455
      0.56287410	      0.21259731	      0.32772506	      0.06308281	      0.35929466
      0.56298473	      0.21259728	      0.32772465	      0.06308414	      0.35929483
      0.56308342	      0.21259725	      0.32772427	      0.06308533	      0.35929498
      0.56318210	      0.21259723	      0.32772390	      0.06308653	      0.35929513
      0.56327091	      0.21259721	      0.32772356	      0.06308761	      0.35929527
      0.56335972	      0.21259718	      0.32772321	      0.06308869	      0.35929540
      0.56344853	      0.21259716	      0.32772287	      0.06308977	      0.35929554
      0.56353734	      0.21259714	      0.32772252	      0.06309086	      0.35929568
      0.56365128	      0.21259711	      0.32772208	      0.06309226	      0.35929586
      0.56373381	      0.21259709	      0.32772176	      0.06309328	      0.35929599
      0.56381633	      0.21259706	      0.32772143	      0.06309430	      0.35929612
      0.56392390	      0.21259704	      0.32772100	      0.06309563	      0.35929629
      0.56403148	      0.21259701	      0.32772058	      0.06309696	      0.35929646
      0.56410963	      0.21259699	      0.32772026	      0.06309794	      0.35929659
      0.56418779	      0.21259697	      0.32771995	      0.06309891	      0.35929671
      0.56430011	      0.21259694	      0.32771950	      0.06310032	      0.35929689
      0.56439874	      0.21259691	      0.32771910	      0.06310156	      0.35929705
      0.56449736	      0.21259689	      0.32771869	      0.06310280	      0.35929722
      0.56459598	      0.21259686	      0.32771829	      0.06310405	      0.35929738
      0.56467650	      0.21259684	      0.32771796	      0.06310507	      0.35929751
      0.56475701	      0.21259682	      0.32771762	      0.06310610	      0.35929765
      0.56486320	      0.21259679	      0.32771718	      0.06310745	      0.35929782
      0.56496080	      0.21259677	      0.32771677	      0.06310870	      0.35929799
      0.56505841	      0.21259674	      0.32771636	      0.06310995	      0.35929815
      0.56515601	      0.21259672	      0.32771595	      0.06311120	      0.35929832
      0.56523704	      0.21259670	      0.32771561	      0.06311225	      0.35929846
      0.56531807	      0.21259668	      0.32771526	      0.06311330	      0.35929860
      0.56542306	      0.21259665	      0.32771481	      0.06311466	      0.35929878
      0.56552805	      0.21259663	      0.32771436	      0.06311603	      0.35929896
      0.56561147	      0.21259660	      0.32771400	      0.06311711	      0.35929911
      0.56569490	      0.21259658	      0.32771364	      0.06311821	      0.35929925
      0.56579853	      0.21259656	      0.32771318	      0.06311957	      0.35929944
      0.56590216	      0.21259653	      0.32771273	      0.06312093	      0.35929962
      0.56598372	      0.21259651	      0.32771237	      0.06312201	      0.35929977
      0.56606527	      0.21259649	      0.32771201	      0.06312309	      0.35929991
      0.56617080	      0.21259646	      0.32771154	      0.06312449	      0.35930010
      0.56627633	      0.21259644	      0.32771107	      0.06312590	      0.35930030
      0.56635715	      0.21259642	      0.32771070	      0.06312698	      0.35930044
      0.56643797	      0.21259639	      0.32771034	      0.06312806	      0.35930059
      0.56654483	      0.21259637	      0.32770985	      0.06312950	      0.35930079
      0.56665168	      0.21259634	      0.32770936	      0.06313094	      0.35930099
      0.56673110	      0.21259632	      0.32770900	      0.06313201	      0.35930113
      0.56681051	      0.21259630	      0.32770863	      0.06313309	      0.35930128
      0.56691958	      0.21259627	      0.32770813	      0.06313458	      0.35930149
      0.56701579	      0.21259625	      0.32770768	      0.06313589	      0.35930167
      0.56711199	      0.21259623	      0.32770723	      0.06313721	      0.35930185
      0.56720820	      0.21259620	      0.32770677	      0.06313853	      0.35930204
      0.56729268	      0.21259618	      0.32770637	      0.06313969	      0.35930220
      0.56737716	      0.21259616	      0.32770597	      0.06314086	      0.35930236
      0.56746165	      0.21259614	      0.32770557	      0.06314203	      0.35930253
      0.56757731	      0.21259611	      0.32770501	      0.06314364	      0.35930275
      0.56766235	      0.21259609	      0.32770460	      0.06314483	      0.35930292
      0.56774739	      0.21259607	      0.32770419	      0.06314602	      0.35930309
      0.56785091	      0.21259604	      0.32770369	      0.06314747	      0.35930330
      0.56794407	      0.21259602	      0.32770323	      0.06314878	      0.35930348
      0.56803723	      0.21259600	      0.32770277	      0.06315010	      0.35930367
      0.56813040	      0.21259597	      0.32770231	      0.06315142	      0.35930386
      0.56822356	      0.21259595	      0.32770185	      0.06315275	      0.35930405
      0.56831672	      0.21259593	      0.32770138	      0.06315407	      0.35930424
      0.56840988	      0.21259590	      0.32770092	      0.06315541	      0.35930443
      0.56849228	      0.21259588	      0.32770050	      0.06315659	      0.35930460
      0.56857468	      0.21259586	      0.32770008	      0.06315778	      0.35930477
      0.56867660	      0.21259584	      0.32769956	      0.06315925	      0.35930498
      0.56877853	      0.21259581	      0.32769904	      0.06316073	      0.35930519
      0.56886055	      0.21259579	      0.32769862	      0.06316192	      0.35930537
      0.56894258	      0.21259577	      0.32769819	      0.06316311	      0.35930554
      0.56904714	      0.21259575	      0.32769765	      0.06316464	      0.35930576
      0.56915170	      0.21259572	      0.32769711	      0.06316618	      0.35930599
      0.56922926	      0.21259570	      0.32769670	      0.06316732	      0.35930615
      0.56930682	      0.21259568	      0.32769629	      0.06316847	      0.35930632
      0.56941854	      0.21259566	      0.32769570	      0.06317012	      0.35930656
      0.56951714	      0.21259563	      0.32769517	      0.06317159	      0.35930678
      0.56961575	      0.21259561	      0.32769464	      0.06317306	      0.35930700
      0.56969586	      0.21259559	      0.32769421	      0.06317426	      0.35930717
      0.56977596	      0.21259557	      0.32769378	      0.06317546	      0.35930735
      0.56988109	      0.21259554	      0.32769321	      0.06317704	      0.35930759
      0.56998622	      0.21259552	      0.32769263	      0.06317863	      0.35930782
      0.57006590	      0.21259550	      0.32769219	      0.06317984	      0.35930800
      0.57014558	      0.21259548	      0.32769175	      0.06318105	      0.35930818
      0.57025293	      0.21259545	      0.32769116	      0.06318269	      0.35930843
      0.57036028	      0.21259543	      0.32769056	      0.06318434	      0.35930868
      0.57043650	      0.21259541	      0.32769013	      0.06318551	      0.35930885
      0.57051272	      0.21259539	      0.32768970	      0.06318668	      0.35930903
      0.57062626	      0.21259537	      0.32768906	      0.06318844	      0.35930929
      0.57072174	      0.21259534	      0.32768851	      0.06318992	      0.35930952
      0.57081722	      0.21259532	      0.32768797	      0.06319141	      0.35930974
      0.57091271	      0.21259530	      0.32768742	      0.06319290	      0.35930997
      0.57099725	      0.21259528	      0.32768693	      0.06319423	      0.35931017
      0.57108178	      0.21259526	      0.32768644	      0.06319556	      0.35931037
      0.57116632	      0.21259524	      0.32768594	      0.06319689	      0.35931057
      0.57127774	      0.21259521	      0.32768529	      0.06319866	      0.35931084
      0.57136399	      0.21259519	      0.32768478	      0.06320003	      0.35931105
      0.57145024	      0.21259517	      0.32768427	      0.06320140	      0.35931126
      0.57153650	      0.21259515	      0.32768376	      0.06320278	      0.35931148
      0.57164604	      0.21259512	      0.32768310	      0.06320454	      0.35931175
      0.57173080	      0.21259510	      0.32768259	      0.06320591	      0.35931196
      0.57181557	      0.21259508	      0.32768208	      0.06320728	      0.35931217
      0.57191731	      0.21259506	      0.32768146	      0.06320893	      0.35931242
      0.57200869	      0.21259504	      0.32768090	      0.06321041	      0.35931265
      0.57210007	      0.21259502	      0.32768034	      0.06321191	      0.35931289
      0.57219145	      0.21259499	      0.32767978	      0.06321340	      0.35931312
      0.57228284	      0.21259497	      0.32767921	      0.06321491	      0.35931335
      0.57237422	      0.21259495	      0.32767864	      0.06321641	      0.35931359
      0.57246560	      0.21259493	      0.32767807	      0.06321793	      0.35931383
      0.57255698	      0.21259491	      0.32767749	      0.06321945	      0.35931406
      0.57264836	      0.21259489	      0.32767691	      0.06322097	      0.35931430
      0.57273975	      0.21259487	      0.32767633	      0.06322250	      0.35931454
      0.57283113	      0.21259485	      0.32767575	      0.06322403	      0.35931478
      0.57292251	      0.21259482	      0.32767516	      0.06322557	      0.35931503
      0.57301389	      0.21259480	      0.32767457	      0.06322712	      0.35931527
      0.57310528	      0.21259478	      0.32767397	      0.06322867	      0.35931552
      0.57318721	      0.21259476	      0.32767344	      0.06323006	      0.35931574
      0.57326914	      0.21259474	      0.32767290	      0.06323146	      0.35931596
      0.57336952	      0.21259472	      0.32767224	      0.06323318	      0.35931623
      0.57346989	      0.21259470	      0.32767158	      0.06323490	      0.35931651
      0.57355101	      0.21259468	      0.32767104	      0.06323630	      0.35931673
      0.57363213	      0.21259466	      0.32767049	      0.06323771	      0.35931695
      0.57373604	      0.21259464	      0.32766980	      0.06323951	      0.35931724
      0.57383996	      0.21259461	      0.32766909	      0.06324133	      0.35931753
      0.57391533	      0.21259460	      0.32766858	      0.06324264	      0.35931774
      0.57399070	      0.21259458	      0.32766807	      0.06324397	      0.35931796
      0.57410506	      0.21259455	      0.32766728	      0.06324598	      0.35931828
      0.57420023	      0.21259453	      0.32766663	      0.06324767	      0.35931855
      0.57429541	      0.21259451	      0.32766597	      0.06324936	      0.35931882
      0.57438005	      0.21259449	      0.32766538	      0.06325086	      0.35931907
      0.57446469	      0.21259447	      0.32766478	      0.06325238	      0.35931931
      0.57454933	      0.21259445	      0.32766419	      0.06325389	      0.35931956
      0.57465828	      0.21259443	      0.32766342	      0.06325586	      0.35931988
      0.57474205	      0.21259441	      0.32766282	      0.06325737	      0.35932012
      0.57482582	      0.21259439	      0.32766223	      0.06325889	      0.35932037
      0.57490959	      0.21259437	      0.32766163	      0.06326041	      0.35932062
      0.57502553	      0.21259435	      0.32766079	      0.06326253	      0.35932096
      0.57510537	      0.21259433	      0.32766021	      0.06326399	      0.35932120
      0.57518522	      0.21259431	      0.32765963	      0.06326546	      0.35932144
      0.57529088	      0.21259429	      0.32765886	      0.06326741	      0.35932176
      0.57538406	      0.21259426	      0.32765817	      0.06326913	      0.35932205
      0.57547724	      0.21259424	      0.32765748	      0.06327087	      0.35932233
      0.57557043	      0.21259422	      0.32765679	      0.06327261	      0.35932262
      0.57566361	      0.21259420	      0.32765609	      0.06327435	      0.35932290
      0.57574601	      0.21259418	      0.32765547	      0.06327590	      0.35932316
      0.57582841	      0.21259417	      0.32765485	      0.06327745	      0.35932341
      0.57592892	      0.21259414	      0.32765409	      0.06327936	      0.35932373
      0.57602943	      0.21259412	      0.32765332	      0.06328127	      0.35932404
      0.57610629	      0.21259410	      0.32765273	      0.06328273	      0.35932429
      0.57618315	      0.21259409	      0.32765214	      0.06328420	      0.35932453
      0.57629433	      0.21259406	      0.32765128	      0.06328633	      0.35932488
      0.57638506	      0.21259404	      0.32765058	      0.06328808	      0.35932518
      0.57647578	      0.21259402	      0.32764987	      0.06328984	      0.35932547
      0.57656651	      0.21259400	      0.32764916	      0.06329160	      0.35932576
      0.57665723	      0.21259398	      0.32764844	      0.06329337	      0.35932605
      0.57674796	      0.21259396	      0.32764772	      0.06329514	      0.35932635
      0.57683868	      0.21259394	      0.32764700	      0.06329692	      0.35932665
      0.57692941	      0.21259392	      0.32764627	      0.06329871	      0.35932695
      0.57702013	      0.21259390	      0.32764554	      0.06330050	      0.35932725
      0.57711085	      0.21259388	      0.32764481	      0.06330230	      0.35932755
      0.57720158	      0.21259386	      0.32764407	      0.06330411	      0.35932785
      0.57729230	      0.21259384	      0.32764333	      0.06330592	      0.35932815
      0.57737295	      0.21259383	      0.32764267	      0.06330754	      0.35932843
      0.57745360	      0.21259381	      0.32764201	      0.06330916	      0.35932870
      0.57755607	      0.21259379	      0.32764116	      0.06331123	      0.35932905
      0.57764699	      0.21259377	      0.32764040	      0.06331307	      0.35932936
      0.57773791	      0.21259375	      0.32763964	      0.06331492	      0.35932967
      0.57782882	      0.21259373	      0.32763888	      0.06331677	      0.35932998
      0.57791974	      0.21259371	      0.32763811	      0.06331864	      0.35933029
      0.57801066	      0.21259369	      0.32763734	      0.06332051	      0.35933061
      0.57810158	      0.21259367	      0.32763657	      0.06332238	      0.35933093
      0.57819249	      0.21259365	      0.32763579	      0.06332427	      0.35933124
      0.57827182	      0.21259363	      0.32763511	      0.06332591	      0.35933152
      0.57835114	      0.21259361	      0.32763442	      0.06332757	      0.35933180
      0.57845594	      0.21259359	      0.32763351	      0.06332976	      0.35933217
      0.57854532	      0.21259357	      0.32763273	      0.06333164	      0.35933249
      0.57863470	      0.21259355	      0.32763195	      0.06333352	      0.35933281
      0.57872408	      0.21259353	      0.32763116	      0.06333541	      0.35933313
      0.57881346	      0.21259352	      0.32763037	      0.06333731	      0.35933345
      0.57890284	      0.21259350	      0.32762958	      0.06333922	      0.35933378
      0.57899222	      0.21259348	      0.32762878	      0.06334113	      0.35933410
      0.57908160	      0.21259346	      0.32762798	      0.06334305	      0.35933443
      0.57917098	      0.21259344	      0.32762717	      0.06334497	      0.35933475
      0.57926036	      0.21259342	      0.32762636	      0.06334690	      0.35933508
      0.57934975	      0.21259340	      0.32762555	      0.06334884	      0.35933541
      0.57943913	      0.21259338	      0.32762473	      0.06335079	      0.35933574
      0.57952851	      0.21259336	      0.32762391	      0.06335274	      0.35933607
      0.57961789	      0.21259334	      0.32762309	      0.06335470	      0.35933641
      0.57970727	      0.21259332	      0.32762226	      0.06335667	      0.35933674
      0.57979665	      0.21259331	      0.32762143	      0.06335864	      0.35933708
      0.57988603	      0.21259329	      0.32762059	      0.06336062	      0.35933742
      0.57997541	      0.21259327	      0.32761975	      0.06336261	      0.35933776
      0.58006479	      0.21259325	      0.32761891	      0.06336461	      0.35933810
      0.58015418	      0.21259323	      0.32761806	      0.06336661	      0.35933844
      0.58024356	      0.21259321	      0.32761721	      0.06336862	      0.35933878
      0.58033294	      0.21259319	      0.32761636	      0.06337063	      0.35933912
      0.58042232	      0.21259317	      0.32761550	      0.06337266	      0.35933947
      0.58051170	      0.21259315	      0.32761464	      0.06337469	      0.35933981
      0.58060108	      0.21259313	      0.32761377	      0.06337673	      0.35934016
      0.58069046	      0.21259312	      0.32761290	      0.06337877	      0.35934051
      0.58077984	      0.21259310	      0.32761203	      0.06338082	      0.35934086
      0.58086922	      0.21259308	      0.32761115	      0.06338288	      0.35934121
      0.58095860	      0.21259306	      0.32761027	      0.06338495	      0.35934156
      0.58104799	      0.21259304	      0.32760938	      0.06338702	      0.35934191
      0.58113737	      0.21259302	      0.32760849	      0.06338910	      0.35934227
      0.58122675	      0.21259300	      0.32760760	      0.06339119	      0.35934262
      0.58131613	      0.21259298	      0.32760670	      0.06339329	      0.35934298
      0.58140551	      0.21259296	      0.32760580	      0.06339539	      0.35934334
      0.58149489	      0.21259294	      0.32760490	      0.06339750	      0.35934370
      0.58158427	      0.21259293	      0.32760399	      0.06339962	      0.35934406
      0.58167365	      0.21259291	      0.32760308	      0.06340175	      0.35934442
      0.58176303	      0.21259289	      0.32760216	      0.06340388	      0.35934478
      0.58185241	      0.21259287	      0.32760124	      0.06340602	      0.35934515
      0.58194180	      0.21259285	      0.32760031	      0.06340817	      0.35934551
      0.58203118	      0.21259283	      0.32759939	      0.06341032	      0.35934588
      0.58212056	      0.21259281	      0.32759845	      0.06341249	      0.35934624
      0.58220994	      0.21259279	      0.32759752	      0.06341466	      0.35934661
      0.58229932	      0.21259277	      0.32759658	      0.06341684	      0.35934698
      0.58238870	      0.21259276	      0.32759563	      0.06341902	      0.35934735
      0.58247808	      0.21259274	      0.32759469	      0.06342121	      0.35934772
      0.58255829	      0.21259272	      0.32759383	      0.06342319	      0.35934806
      0.58263849	      0.21259270	      0.32759298	      0.06342517	      0.35934839
      0.58274212	      0.21259268	      0.32759186	      0.06342774	      0.35934882
      0.58282660	      0.21259266	      0.32759095	      0.06342984	      0.35934918
      0.58291107	      0.21259264	      0.32759004	      0.06343194	      0.35934953
      0.58299554	      0.21259263	      0.32758912	      0.06343406	      0.35934989
      0.58310226	      0.21259260	      0.32758796	      0.06343674	      0.35935034
      0.58317907	      0.21259259	      0.32758712	      0.06343868	      0.35935067
      0.58325588	      0.21259257	      0.32758627	      0.06344062	      0.35935099
      0.58335597	      0.21259255	      0.32758517	      0.06344316	      0.35935142
      0.58345370	      0.21259253	      0.32758409	      0.06344564	      0.35935184
      0.58355143	      0.21259251	      0.32758300	      0.06344814	      0.35935226
      0.58363449	      0.21259249	      0.32758207	      0.06345027	      0.35935261
      0.58371755	      0.21259247	      0.32758114	      0.06345241	      0.35935297
      0.58381937	      0.21259245	      0.32758000	      0.06345503	      0.35935341
      0.58390172	      0.21259243	      0.32757907	      0.06345717	      0.35935376
      0.58398407	      0.21259242	      0.32757813	      0.06345931	      0.35935412
      0.58406643	      0.21259240	      0.32757719	      0.06346145	      0.35935448
      0.58418053	      0.21259237	      0.32757589	      0.06346443	      0.35935497
      0.58425312	      0.21259236	      0.32757506	      0.06346634	      0.35935529
      0.58432572	      0.21259234	      0.32757422	      0.06346825	      0.35935561
      0.58443298	      0.21259232	      0.32757298	      0.06347108	      0.35935608
      0.58453350	      0.21259230	      0.32757182	      0.06347374	      0.35935652
      0.58467981	      0.21259227	      0.32757011	      0.06347764	      0.35935716
      0.58474266	      0.21259225	      0.32756938	      0.06347932	      0.35935744
      0.58482036	      0.21259224	      0.32756846	      0.06348140	      0.35935778
      0.58493698	      0.21259221	      0.32756709	      0.06348453	      0.35935829
      0.58503025	      0.21259219	      0.32756599	      0.06348705	      0.35935871
      0.58512351	      0.21259217	      0.32756488	      0.06348957	      0.35935912
      0.58521677	      0.21259215	      0.32756377	      0.06349211	      0.35935953
      0.58529392	      0.21259213	      0.32756284	      0.06349421	      0.35935988
      0.58537107	      0.21259212	      0.32756192	      0.06349632	      0.35936022
      0.58547792	      0.21259209	      0.32756063	      0.06349925	      0.35936070
      0.58556309	      0.21259207	      0.32755960	      0.06350159	      0.35936108
      0.58564826	      0.21259206	      0.32755857	      0.06350394	      0.35936146
      0.58573342	      0.21259204	      0.32755753	      0.06350629	      0.35936184
      0.58581859	      0.21259202	      0.32755649	      0.06350866	      0.35936222
      0.58592152	      0.21259200	      0.32755523	      0.06351152	      0.35936268
      0.58600632	      0.21259198	      0.32755419	      0.06351389	      0.35936307
      0.58609111	      0.21259196	      0.32755314	      0.06351627	      0.35936345
      0.58617591	      0.21259194	      0.32755209	      0.06351865	      0.35936383
      0.58626071	      0.21259192	      0.32755104	      0.06352104	      0.35936421
      0.58637218	      0.21259190	      0.32754965	      0.06352419	      0.35936471
      0.58644649	      0.21259188	      0.32754872	      0.06352630	      0.35936505
      0.58652079	      0.21259186	      0.32754779	      0.06352841	      0.35936539
      0.58662836	      0.21259184	      0.32754644	      0.06353148	      0.35936587
      0.58672427	      0.21259182	      0.32754523	      0.06353422	      0.35936631
      0.58682018	      0.21259180	      0.32754402	      0.06353698	      0.35936674
      0.58690201	      0.21259178	      0.32754298	      0.06353934	      0.35936712
      0.58698384	      0.21259176	      0.32754193	      0.06354170	      0.35936749
      0.58706567	      0.21259174	      0.32754089	      0.06354407	      0.35936786
      0.58717376	      0.21259172	      0.32753950	      0.06354721	      0.35936835
      0.58725684	      0.21259170	      0.32753844	      0.06354963	      0.35936873
      0.58733993	      0.21259168	      0.32753736	      0.06355206	      0.35936911
      0.58742301	      0.21259166	      0.32753629	      0.06355449	      0.35936949
      0.58752976	      0.21259164	      0.32753491	      0.06355763	      0.35936997
      0.58761145	      0.21259162	      0.32753384	      0.06356004	      0.35937035
      0.58769314	      0.21259160	      0.32753278	      0.06356246	      0.35937072
      0.58779178	      0.21259158	      0.32753149	      0.06356538	      0.35937117
      0.58788019	      0.21259156	      0.32753033	      0.06356801	      0.35937157
      0.58796860	      0.21259154	      0.32752916	      0.06357065	      0.35937198
      0.58805702	      0.21259152	      0.32752799	      0.06357329	      0.35937238
      0.58814543	      0.21259150	      0.32752682	      0.06357595	      0.35937279
      0.58823384	      0.21259148	      0.32752565	      0.06357861	      0.35937319
      0.58832225	      0.21259146	      0.32752447	      0.06358127	      0.35937360
      0.58841067	      0.21259144	      0.32752329	      0.06358395	      0.35937400
      0.58849908	      0.21259142	      0.32752211	      0.06358663	      0.35937441
      0.58858749	      0.21259140	      0.32752092	      0.06358932	      0.35937481
      0.58867590	      0.21259138	      0.32751973	      0.06359202	      0.35937522
      0.58876432	      0.21259136	      0.32751854	      0.06359472	      0.35937562
      0.58884388	      0.21259134	      0.32751746	      0.06359716	      0.35937599
      0.58892345	      0.21259132	      0.32751638	      0.06359961	      0.35937635
      0.58901952	      0.21259130	      0.32751508	      0.06360257	      0.35937679
      0.58911559	      0.21259128	      0.32751376	      0.06360555	      0.35937724
      0.58919604	      0.21259126	      0.32751266	      0.06360804	      0.35937760
      0.58927649	      0.21259124	      0.32751156	      0.06361054	      0.35937797
      0.58937341	      0.21259122	      0.32751023	      0.06361357	      0.35937842
      0.58947033	      0.21259120	      0.32750889	      0.06361660	      0.35937886
      0.58954761	      0.21259118	      0.32750782	      0.06361902	      0.35937922
      0.58962489	      0.21259116	      0.32750675	      0.06362145	      0.35937957
      0.58972592	      0.21259114	      0.32750535	      0.06362463	      0.35938004
      0.58982695	      0.21259112	      0.32750394	      0.06362783	      0.35938050
      0.58990124	      0.21259110	      0.32750291	      0.06363018	      0.35938084
      0.58997552	      0.21259108	      0.32750187	      0.06363254	      0.35938118
      0.59008209	      0.21259106	      0.32750037	      0.06363594	      0.35938167
      0.59017253	      0.21259104	      0.32749910	      0.06363883	      0.35938208
      0.59026298	      0.21259102	      0.32749783	      0.06364172	      0.35938250
      0.59035342	      0.21259099	      0.32749655	      0.06364463	      0.35938291
      0.59044387	      0.21259097	      0.32749526	      0.06364754	      0.35938333
      0.59052317	      0.21259095	      0.32749414	      0.06365011	      0.35938369
      0.59060248	      0.21259094	      0.32749301	      0.06365267	      0.35938405
      0.59069856	      0.21259091	      0.32749164	      0.06365579	      0.35938449
      0.59079464	      0.21259089	      0.32749026	      0.06365892	      0.35938493
      0.59087443	      0.21259087	      0.32748912	      0.06366152	      0.35938530
      0.59095422	      0.21259085	      0.32748797	      0.06366413	      0.35938566
      0.59105106	      0.21259083	      0.32748658	      0.06366731	      0.35938611
      0.59114789	      0.21259081	      0.32748518	      0.06367049	      0.35938655
      0.59122527	      0.21259079	      0.32748406	      0.06367304	      0.35938690
      0.59130265	      0.21259077	      0.32748294	      0.06367560	      0.35938726
      0.59140257	      0.21259075	      0.32748149	      0.06367891	      0.35938771
      0.59150249	      0.21259073	      0.32748003	      0.06368223	      0.35938817
      0.59157767	      0.21259071	      0.32747893	      0.06368473	      0.35938851
      0.59165285	      0.21259069	      0.32747783	      0.06368724	      0.35938886
      0.59175658	      0.21259067	      0.32747631	      0.06369071	      0.35938933
      0.59186032	      0.21259064	      0.32747478	      0.06369419	      0.35938980
      0.59193240	      0.21259063	      0.32747372	      0.06369662	      0.35939013
      0.59200448	      0.21259061	      0.32747266	      0.06369905	      0.35939046
      0.59211445	      0.21259058	      0.32747103	      0.06370277	      0.35939096
      0.59220600	      0.21259056	      0.32746967	      0.06370587	      0.35939138
      0.59229755	      0.21259054	      0.32746831	      0.06370898	      0.35939179
      0.59238910	      0.21259052	      0.32746695	      0.06371210	      0.35939221
      0.59246918	      0.21259050	      0.32746575	      0.06371484	      0.35939257
      0.59254926	      0.21259048	      0.32746455	      0.06371758	      0.35939294
      0.59262934	      0.21259046	      0.32746335	      0.06372032	      0.35939330
      0.59273826	      0.21259044	      0.32746172	      0.06372407	      0.35939380
      0.59281980	      0.21259042	      0.32746049	      0.06372688	      0.35939417
      0.59290134	      0.21259040	      0.32745926	      0.06372970	      0.35939454
      0.59298288	      0.21259038	      0.32745803	      0.06373253	      0.35939490
      0.59309106	      0.21259035	      0.32745639	      0.06373628	      0.35939539
      0.59317075	      0.21259033	      0.32745518	      0.06373906	      0.35939576
      0.59325045	      0.21259031	      0.32745397	      0.06374184	      0.35939612
      0.59334950	      0.21259029	      0.32745246	      0.06374531	      0.35939656
      0.59343777	      0.21259027	      0.32745111	      0.06374840	      0.35939696
      0.59352604	      0.21259025	      0.32744976	      0.06375150	      0.35939736
      0.59361432	      0.21259023	      0.32744841	      0.06375462	      0.35939776
      0.59370259	      0.21259021	      0.32744705	      0.06375773	      0.35939816
      0.59379086	      0.21259019	      0.32744569	      0.06376086	      0.35939855
      0.59387914	      0.21259017	      0.32744433	      0.06376399	      0.35939895
      0.59395641	      0.21259015	      0.32744314	      0.06376674	      0.35939930
      0.59403368	      0.21259013	      0.32744194	      0.06376950	      0.35939965
      0.59413078	      0.21259011	      0.32744044	      0.06377296	      0.35940008
      0.59422787	      0.21259008	      0.32743893	      0.06377644	      0.35940052
      0.59430583	      0.21259006	      0.32743772	      0.06377924	      0.35940087
      0.59438379	      0.21259005	      0.32743650	      0.06378205	      0.35940122
      0.59448221	      0.21259002	      0.32743496	      0.06378559	      0.35940166
      0.59458064	      0.21259000	      0.32743342	      0.06378915	      0.35940210
      0.59465493	      0.21258998	      0.32743226	      0.06379185	      0.35940243
      0.59472921	      0.21258996	      0.32743109	      0.06379454	      0.35940277
      0.59483310	      0.21258994	      0.32742945	      0.06379832	      0.35940323
      0.59492659	      0.21258992	      0.32742798	      0.06380173	      0.35940365
      0.59502007	      0.21258989	      0.32742650	      0.06380515	      0.35940406
      0.59509540	      0.21258988	      0.32742531	      0.06380791	      0.35940440
      0.59517073	      0.21258986	      0.32742412	      0.06381068	      0.35940474
      0.59527121	      0.21258983	      0.32742252	      0.06381438	      0.35940518
      0.59537168	      0.21258981	      0.32742092	      0.06381808	      0.35940563
      0.59544623	      0.21258979	      0.32741974	      0.06382084	      0.35940596
      0.59552079	      0.21258977	      0.32741855	      0.06382360	      0.35940629
      0.59562412	      0.21258975	      0.32741689	      0.06382744	      0.35940675
      0.59572746	      0.21258972	      0.32741524	      0.06383129	      0.35940721
      0.59579839	      0.21258971	      0.32741410	      0.06383394	      0.35940752
      0.59586932	      0.21258969	      0.32741296	      0.06383659	      0.35940784
      0.59597975	      0.21258966	      0.32741118	      0.06384073	      0.35940833
      0.59607092	      0.21258964	      0.32740971	      0.06384415	      0.35940873
      0.59616209	      0.21258962	      0.32740824	      0.06384758	      0.35940913
      0.59625326	      0.21258960	      0.32740676	      0.06385102	      0.35940953
      0.59633207	      0.21258958	      0.32740548	      0.06385400	      0.35940988
      0.59641088	      0.21258956	      0.32740420	      0.06385699	      0.35941023
      0.59650579	      0.21258954	      0.32740266	      0.06386059	      0.35941065
      0.59660071	      0.21258951	      0.32740111	      0.06386421	      0.35941107
      0.59667898	      0.21258950	      0.32739983	      0.06386719	      0.35941141
      0.59675726	      0.21258948	      0.32739856	      0.06387018	      0.35941175
      0.59685366	      0.21258945	      0.32739698	      0.06387388	      0.35941218
      0.59695005	      0.21258943	      0.32739540	      0.06387758	      0.35941260
      0.59702610	      0.21258941	      0.32739415	      0.06388050	      0.35941293
      0.59710214	      0.21258939	      0.32739290	      0.06388343	      0.35941327
      0.59720167	      0.21258937	      0.32739126	      0.06388728	      0.35941370
      0.59730121	      0.21258934	      0.32738961	      0.06389113	      0.35941414
      0.59737484	      0.21258933	      0.32738840	      0.06389399	      0.35941446
      0.59744848	      0.21258931	      0.32738718	      0.06389685	      0.35941478
      0.59755228	      0.21258928	      0.32738546	      0.06390089	      0.35941523
      0.59764177	      0.21258926	      0.32738397	      0.06390439	      0.35941562
      0.59773126	      0.21258924	      0.32738248	      0.06390789	      0.35941601
      0.59782075	      0.21258922	      0.32738099	      0.06391140	      0.35941640
      0.59791024	      0.21258920	      0.32737950	      0.06391492	      0.35941679
      0.59798638	      0.21258918	      0.32737823	      0.06391791	      0.35941712
      0.59806251	      0.21258916	      0.32737695	      0.06392092	      0.35941745
      0.59816004	      0.21258914	      0.32737532	      0.06392477	      0.35941787
      0.59825756	      0.21258911	      0.32737368	      0.06392863	      0.35941829
      0.59833350	      0.21258910	      0.32737241	      0.06393165	      0.35941862
      0.59840943	      0.21258908	      0.32737113	      0.06393467	      0.35941895
      0.59850924	      0.21258905	      0.32736945	      0.06393865	      0.35941938
      0.59860906	      0.21258903	      0.32736776	      0.06394263	      0.35941981
      0.59868110	      0.21258901	      0.32736654	      0.06394552	      0.35942012
      0.59875314	      0.21258899	      0.32736532	      0.06394840	      0.35942043
      0.59885962	      0.21258897	      0.32736352	      0.06395268	      0.35942089
      0.59894890	      0.21258895	      0.32736200	      0.06395628	      0.35942127
      0.59903818	      0.21258892	      0.32736048	      0.06395988	      0.35942166
      0.59912746	      0.21258890	      0.32735896	      0.06396349	      0.35942204
      0.59921674	      0.21258888	      0.32735744	      0.06396711	      0.35942242
      0.59929332	      0.21258886	      0.32735613	      0.06397022	      0.35942275
      0.59936990	      0.21258884	      0.32735482	      0.06397333	      0.35942308
      0.59946608	      0.21258882	      0.32735318	      0.06397725	      0.35942349
      0.59956226	      0.21258880	      0.32735153	      0.06398118	      0.35942390
      0.59963935	      0.21258878	      0.32735020	      0.06398433	      0.35942423
      0.59971644	      0.21258876	      0.32734888	      0.06398749	      0.35942456
      0.59981365	      0.21258874	      0.32734721	      0.06399148	      0.35942497
      0.59991086	      0.21258871	      0.32734553	      0.06399548	      0.35942539
      0.59998509	      0.21258869	      0.32734425	      0.06399854	      0.35942570
      0.60005932	      0.21258868	      0.32734297	      0.06400161	      0.35942602
      0.60016062	      0.21258865	      0.32734121	      0.06400580	      0.35942645
      0.60026192	      0.21258863	      0.32733946	      0.06401001	      0.35942688
      0.60033343	      0.21258861	      0.32733822	      0.06401298	      0.35942718
      0.60040493	      0.21258859	      0.32733697	      0.06401595	      0.35942749
      0.60051173	      0.21258857	      0.32733512	      0.06402041	      0.35942794
      0.60060140	      0.21258854	      0.32733355	      0.06402416	      0.35942832
      0.60069107	      0.21258852	      0.32733199	      0.06402791	      0.35942869
      0.60078075	      0.21258850	      0.32733042	      0.06403168	      0.35942907
      0.60086021	      0.21258848	      0.32732903	      0.06403502	      0.35942941
      0.60093968	      0.21258846	      0.32732764	      0.06403837	      0.35942974
      0.60101915	      0.21258844	      0.32732625	      0.06404172	      0.35943008
      0.60112362	      0.21258842	      0.32732442	      0.06404614	      0.35943052
      0.60120434	      0.21258840	      0.32732300	      0.06404956	      0.35943085
      0.60128507	      0.21258838	      0.32732158	      0.06405298	      0.35943119
      0.60136579	      0.21258836	      0.32732015	      0.06405642	      0.35943153
      0.60146973	      0.21258833	      0.32731832	      0.06406084	      0.35943197
      0.60154882	      0.21258831	      0.32731692	      0.06406422	      0.35943230
      0.60162791	      0.21258829	      0.32731553	      0.06406760	      0.35943263
      0.60172396	      0.21258827	      0.32731382	      0.06407172	      0.35943303
      0.60182002	      0.21258825	      0.32731212	      0.06407584	      0.35943343
      0.60189217	      0.21258823	      0.32731084	      0.06407894	      0.35943373
      0.60196433	      0.21258821	      0.32730956	      0.06408205	      0.35943403
      0.60206795	      0.21258819	      0.32730772	      0.06408652	      0.35943446
      0.60215754	      0.21258816	      0.32730612	      0.06409040	      0.35943484
      0.60224714	      0.21258814	      0.32730452	      0.06409428	      0.35943521
      0.60233673	      0.21258812	      0.32730292	      0.06409817	      0.35943558
      0.60241447	      0.21258810	      0.32730153	      0.06410155	      0.35943590
      0.60249221	      0.21258808	      0.32730014	      0.06410494	      0.35943622
      0.60258606	      0.21258806	      0.32729846	      0.06410903	      0.35943661
      0.60267990	      0.21258804	      0.32729678	      0.06411314	      0.35943700
      0.60275738	      0.21258802	      0.32729539	      0.06411653	      0.35943732
      0.60283486	      0.21258800	      0.32729399	      0.06411993	      0.35943764
      0.60293000	      0.21258798	      0.32729228	      0.06412411	      0.35943803
      0.60302514	      0.21258795	      0.32729057	      0.06412830	      0.35943843
      0.60310034	      0.21258793	      0.32728921	      0.06413162	      0.35943873
      0.60317554	      0.21258792	      0.32728785	      0.06413494	      0.35943904
      0.60327383	      0.21258789	      0.32728608	      0.06413929	      0.35943945
      0.60337212	      0.21258787	      0.32728430	      0.06414365	      0.35943985
      0.60344496	      0.21258785	      0.32728298	      0.06414689	      0.35944015
      0.60351779	      0.21258783	      0.32728166	      0.06415013	      0.35944045
      0.60362028	      0.21258781	      0.32727980	      0.06415470	      0.35944087
      0.60370869	      0.21258779	      0.32727819	      0.06415865	      0.35944123
      0.60379710	      0.21258776	      0.32727658	      0.06416261	      0.35944159
      0.60388550	      0.21258774	      0.32727497	      0.06416657	      0.35944195
      0.60397391	      0.21258772	      0.32727336	      0.06417054	      0.35944231
      0.60404932	      0.21258770	      0.32727198	      0.06417393	      0.35944262
      0.60412472	      0.21258768	      0.32727060	      0.06417733	      0.35944293
      0.60422089	      0.21258766	      0.32726884	      0.06418167	      0.35944332
      0.60431705	      0.21258764	      0.32726708	      0.06418602	      0.35944371
      0.60439230	      0.21258762	      0.32726570	      0.06418943	      0.35944401
      0.60446755	      0.21258760	      0.32726432	      0.06419285	      0.35944432
      0.60456588	      0.21258758	      0.32726252	      0.06419732	      0.35944472
      0.60466420	      0.21258755	      0.32726071	      0.06420179	      0.35944512
      0.60473571	      0.21258753	      0.32725939	      0.06420506	      0.35944541
      0.60480722	      0.21258752	      0.32725807	      0.06420832	      0.35944569
      0.60491182	      0.21258749	      0.32725614	      0.06421311	      0.35944612
      0.60500001	      0.21258747	      0.32725452	      0.06421715	      0.35944647
      0.60508820	      0.21258745	      0.32725289	      0.06422121	      0.35944683
      0.60517638	      0.21258743	      0.32725125	      0.06422526	      0.35944718
      0.60526457	      0.21258740	      0.32724962	      0.06422933	      0.35944754
      0.60534039	      0.21258739	      0.32724822	      0.06423283	      0.35944784
      0.60541622	      0.21258737	      0.32724681	      0.06423634	      0.35944815
      0.60551113	      0.21258734	      0.32724505	      0.06424073	      0.35944853
      0.60560605	      0.21258732	      0.32724328	      0.06424514	      0.35944891
      0.60568237	      0.21258730	      0.32724186	      0.06424868	      0.35944921
      0.60575868	      0.21258728	      0.32724044	      0.06425224	      0.35944952
      0.60585462	      0.21258726	      0.32723865	      0.06425671	      0.35944990
      0.60595055	      0.21258724	      0.32723686	      0.06426119	      0.35945029
      0.60602406	      0.21258722	      0.32723549	      0.06426463	      0.35945058
      0.60609757	      0.21258720	      0.32723411	      0.06426808	      0.35945087
      0.60619750	      0.21258718	      0.32723224	      0.06427277	      0.35945127
      0.60629742	      0.21258715	      0.32723037	      0.06427747	      0.35945167
      0.60636826	      0.21258713	      0.32722904	      0.06428080	      0.35945195
      0.60643910	      0.21258712	      0.32722771	      0.06428415	      0.35945223
      0.60654437	      0.21258709	      0.32722574	      0.06428912	      0.35945265
      0.60663294	      0.21258707	      0.32722407	      0.06429331	      0.35945300
      0.60672151	      0.21258705	      0.32722240	      0.06429751	      0.35945335
      0.60681008	      0.21258703	      0.32722074	      0.06430172	      0.35945370
      0.60688882	      0.21258701	      0.32721925	      0.06430547	      0.35945402
      0.60696757	      0.21258699	      0.32721776	      0.06430922	      0.35945433
      0.60704631	      0.21258697	      0.32721628	      0.06431298	      0.35945464
      0.60714897	      0.21258694	      0.32721434	      0.06431789	      0.35945504
      0.60722892	      0.21258692	      0.32721282	      0.06432171	      0.35945536
      0.60730887	      0.21258690	      0.32721131	      0.06432555	      0.35945567
      0.60738882	      0.21258688	      0.32720979	      0.06432939	      0.35945599
      0.60749098	      0.21258686	      0.32720786	      0.06433430	      0.35945639
      0.60756937	      0.21258684	      0.32720637	      0.06433808	      0.35945670
      0.60764775	      0.21258682	      0.32720488	      0.06434187	      0.35945700
      0.60774238	      0.21258680	      0.32720308	      0.06434644	      0.35945738
      0.60783702	      0.21258677	      0.32720128	      0.06435102	      0.35945775
      0.60790872	      0.21258676	      0.32719991	      0.06435450	      0.35945803
      0.60798042	      0.21258674	      0.32719854	      0.06435798	      0.35945831
      0.60808220	      0.21258671	      0.32719660	      0.06436293	      0.35945870
      0.60817062	      0.21258669	      0.32719491	      0.06436724	      0.35945905
      0.60825904	      0.21258667	      0.32719322	      0.06437156	      0.35945939
      0.60834746	      0.21258665	      0.32719153	      0.06437588	      0.35945974
      0.60842467	      0.21258663	      0.32719005	      0.06437966	      0.35946004
      0.60850188	      0.21258661	      0.32718857	      0.06438345	      0.35946034
      0.60857909	      0.21258659	      0.32718709	      0.06438724	      0.35946064
      0.60868622	      0.21258657	      0.32718503	      0.06439251	      0.35946106
      0.60876515	      0.21258655	      0.32718352	      0.06439640	      0.35946136
      0.60884408	      0.21258653	      0.32718200	      0.06440030	      0.35946167
      0.60893887	      0.21258650	      0.32718017	      0.06440498	      0.35946204
      0.60902291	      0.21258648	      0.32717856	      0.06440914	      0.35946236
      0.60910695	      0.21258646	      0.32717694	      0.06441331	      0.35946269
      0.60919100	      0.21258644	      0.32717531	      0.06441748	      0.35946301
      0.60927504	      0.21258642	      0.32717369	      0.06442166	      0.35946333
      0.60935908	      0.21258640	      0.32717207	      0.06442585	      0.35946366
      0.60944312	      0.21258638	      0.32717044	      0.06443004	      0.35946398
      0.60952717	      0.21258636	      0.32716882	      0.06443424	      0.35946431
      0.60961121	      0.21258634	      0.32716719	      0.06443844	      0.35946463
      0.60969525	      0.21258632	      0.32716556	      0.06444265	      0.35946495
      0.60977930	      0.21258630	      0.32716393	      0.06444687	      0.35946528
      0.60986334	      0.21258628	      0.32716230	      0.06445109	      0.35946560
      0.60994738	      0.21258626	      0.32716067	      0.06445532	      0.35946592
      0.61003142	      0.21258624	      0.32715903	      0.06445956	      0.35946624
      0.61011547	      0.21258622	      0.32715740	      0.06446380	      0.35946656
      0.61019951	      0.21258620	      0.32715576	      0.06446805	      0.35946688
      0.61028355	      0.21258618	      0.32715412	      0.06447231	      0.35946721
      0.61036759	      0.21258615	      0.32715249	      0.06447657	      0.35946753
      0.61045164	      0.21258613	      0.32715085	      0.06448084	      0.35946785
      0.61053568	      0.21258611	      0.32714921	      0.06448511	      0.35946817
      0.61061972	      0.21258609	      0.32714756	      0.06448939	      0.35946849
      0.61070376	      0.21258607	      0.32714592	      0.06449368	      0.35946881
      0.61078781	      0.21258605	      0.32714428	      0.06449797	      0.35946913
      0.61087185	      0.21258603	      0.32714263	      0.06450227	      0.35946945
      0.61095589	      0.21258601	      0.32714098	      0.06450658	      0.35946976
      0.61103993	      0.21258599	      0.32713933	      0.06451089	      0.35947008
      0.61112398	      0.21258597	      0.32713769	      0.06451521	      0.35947040
      0.61120802	      0.21258595	      0.32713604	      0.06451953	      0.35947072
      0.61129206	      0.21258593	      0.32713438	      0.06452386	      0.35947104
      0.61137610	      0.21258591	      0.32713273	      0.06452820	      0.35947136
      0.61146015	      0.21258589	      0.32713108	      0.06453254	      0.35947167
      0.61154419	      0.21258587	      0.32712942	      0.06453689	      0.35947199
      0.61162823	      0.21258585	      0.32712777	      0.06454125	      0.35947231
      0.61171228	      0.21258583	      0.32712611	      0.06454561	      0.35947262
      0.61179632	      0.21258580	      0.32712445	      0.06454998	      0.35947294
      0.61188036	      0.21258578	      0.32712279	      0.06455436	      0.35947326
      0.61196440	      0.21258576	      0.32712113	      0.06455874	      0.35947357
      0.61204845	      0.21258574	      0.32711947	      0.06456313	      0.35947389
      0.61213249	      0.21258572	      0.32711781	      0.06456752	      0.35947420
      0.61221653	      0.21258570	      0.32711614	      0.06457192	      0.35947452
      0.61230057	      0.21258568	      0.32711448	      0.06457633	      0.35947483
      0.61238462	      0.21258566	      0.32711281	      0.06458074	      0.35947515
      0.61246866	      0.21258564	      0.32711114	      0.06458516	      0.35947546
      0.61255270	      0.21258562	      0.32710948	      0.06458958	      0.35947577
      0.61263674	      0.21258560	      0.32710781	      0.06459401	      0.35947609
      0.61272079	      0.21258558	      0.32710614	      0.06459845	      0.35947640
      0.61280483	      0.21258556	      0.32710446	      0.06460289	      0.35947671
      0.61288887	      0.21258554	      0.32710279	      0.06460735	      0.35947703
      0.61297291	      0.21258552	      0.32710112	      0.06461180	      0.35947734
      0.61305696	      0.21258550	      0.32709944	      0.06461626	      0.35947765
      0.61314100	      0.21258548	      0.32709777	      0.06462073	      0.35947796
      0.61322504	      0.21258546	      0.32709609	      0.06462521	      0.35947828
      0.61330908	      0.21258543	      0.32709441	      0.06462969	      0.35947859
      0.61339313	      0.21258541	      0.32709273	      0.06463418	      0.35947890
      0.61347717	      0.21258539	      0.32709105	      0.06463867	      0.35947921
      0.61356121	      0.21258537	      0.32708937	      0.06464317	      0.35947952
      0.61364526	      0.21258535	      0.32708769	      0.06464768	      0.35947983
      0.61372930	      0.21258533	      0.32708601	      0.06465219	      0.35948014
      0.61380470	      0.21258531	      0.32708450	      0.06465624	      0.35948042
      0.61388011	      0.21258530	      0.32708298	      0.06466030	      0.35948070
      0.61397193	      0.21258527	      0.32708114	      0.06466525	      0.35948104
      0.61406375	      0.21258525	      0.32707930	      0.06467021	      0.35948137
      0.61414091	      0.21258523	      0.32707775	      0.06467438	      0.35948166
      0.61421808	      0.21258521	      0.32707620	      0.06467856	      0.35948194
      0.61429525	      0.21258519	      0.32707465	      0.06468274	      0.35948223
      0.61439981	      0.21258517	      0.32707254	      0.06468841	      0.35948261
      0.61447770	      0.21258515	      0.32707097	      0.06469265	      0.35948289
      0.61455558	      0.21258513	      0.32706940	      0.06469689	      0.35948318
      0.61464937	      0.21258511	      0.32706751	      0.06470200	      0.35948352
      0.61473297	      0.21258509	      0.32706583	      0.06470656	      0.35948383
      0.61481657	      0.21258507	      0.32706414	      0.06471113	      0.35948413
      0.61490017	      0.21258505	      0.32706245	      0.06471570	      0.35948444
      0.61498377	      0.21258503	      0.32706076	      0.06472028	      0.35948474
      0.61506736	      0.21258501	      0.32705907	      0.06472487	      0.35948505
      0.61515096	      0.21258498	      0.32705738	      0.06472947	      0.35948535
      0.61523456	      0.21258496	      0.32705569	      0.06473406	      0.35948566
      0.61531816	      0.21258494	      0.32705400	      0.06473867	      0.35948596
      0.61540176	      0.21258492	      0.32705230	      0.06474328	      0.35948627
      0.61548536	      0.21258490	      0.32705061	      0.06474790	      0.35948657
      0.61556896	      0.21258488	      0.32704891	      0.06475252	      0.35948687
      0.61565256	      0.21258486	      0.32704722	      0.06475715	      0.35948718
      0.61573616	      0.21258484	      0.32704552	      0.06476179	      0.35948748
      0.61581976	      0.21258482	      0.32704382	      0.06476643	      0.35948778
      0.61590336	      0.21258480	      0.32704212	      0.06477108	      0.35948808
      0.61598696	      0.21258478	      0.32704042	      0.06477573	      0.35948839
      0.61607056	      0.21258476	      0.32703872	      0.06478039	      0.35948869
      0.61615416	      0.21258474	      0.32703702	      0.06478506	      0.35948899
      0.61623775	      0.21258472	      0.32703531	      0.06478973	      0.35948929
      0.61632135	      0.21258470	      0.32703361	      0.06479441	      0.35948959
      0.61640495	      0.21258468	      0.32703190	      0.06479910	      0.35948989
      0.61648855	      0.21258466	      0.32703020	      0.06480379	      0.35949019
      0.61657215	      0.21258464	      0.32702849	      0.06480848	      0.35949049
      0.61664709	      0.21258462	      0.32702696	      0.06481270	      0.35949076
      0.61672203	      0.21258460	      0.32702543	      0.06481692	      0.35949103
      0.61681351	      0.21258458	      0.32702356	      0.06482208	      0.35949136
      0.61690498	      0.21258456	      0.32702169	      0.06482724	      0.35949169
      0.61698170	      0.21258454	      0.32702012	      0.06483158	      0.35949196
      0.61705842	      0.21258452	      0.32701855	      0.06483592	      0.35949224
      0.61713514	      0.21258450	      0.32701698	      0.06484027	      0.35949251
      0.61723948	      0.21258448	      0.32701484	      0.06484619	      0.35949288
      0.61731692	      0.21258446	      0.32701325	      0.06485060	      0.35949316
      0.61739437	      0.21258444	      0.32701166	      0.06485500	      0.35949344
      0.61748783	      0.21258441	      0.32700974	      0.06486033	      0.35949377
      0.61757101	      0.21258439	      0.32700803	      0.06486507	      0.35949407
      0.61765419	      0.21258437	      0.32700632	      0.06486983	      0.35949436
      0.61773737	      0.21258435	      0.32700461	      0.06487458	      0.35949466
      0.61782055	      0.21258433	      0.32700290	      0.06487935	      0.35949495
      0.61790374	      0.21258431	      0.32700119	      0.06488412	      0.35949525
      0.61798692	      0.21258429	      0.32699948	      0.06488889	      0.35949554
      0.61807010	      0.21258427	      0.32699777	      0.06489367	      0.35949584
      0.61815328	      0.21258425	      0.32699605	      0.06489846	      0.35949613
      0.61823646	      0.21258423	      0.32699434	      0.06490325	      0.35949643
      0.61831964	      0.21258421	      0.32699262	      0.06490805	      0.35949672
      0.61840282	      0.21258419	      0.32699090	      0.06491286	      0.35949702
      0.61848600	      0.21258417	      0.32698919	      0.06491767	      0.35949731
      0.61856918	      0.21258415	      0.32698747	      0.06492249	      0.35949760
      0.61865236	      0.21258413	      0.32698575	      0.06492731	      0.35949790
      0.61873555	      0.21258411	      0.32698403	      0.06493214	      0.35949819
      0.61881873	      0.21258409	      0.32698231	      0.06493698	      0.35949848
      0.61890191	      0.21258407	      0.32698059	      0.06494182	      0.35949877
      0.61898509	      0.21258405	      0.32697887	      0.06494667	      0.35949907
      0.61906827	      0.21258403	      0.32697714	      0.06495152	      0.35949936
      0.61915145	      0.21258401	      0.32697542	      0.06495638	      0.35949965
      0.61923463	      0.21258399	      0.32697370	      0.06496124	      0.35949994
      0.61931781	      0.21258397	      0.32697197	      0.06496611	      0.35950023
      0.61940099	      0.21258395	      0.32697024	      0.06497099	      0.35950052
      0.61948417	      0.21258393	      0.32696852	      0.06497587	      0.35950082
      0.61955852	      0.21258391	      0.32696697	      0.06498024	      0.35950108
      0.61963287	      0.21258389	      0.32696543	      0.06498462	      0.35950134
      0.61972434	      0.21258387	      0.32696353	      0.06499001	      0.35950165
      0.61981581	      0.21258385	      0.32696163	      0.06499540	      0.35950197
      0.61989140	      0.21258383	      0.32696005	      0.06499987	      0.35950224
      0.61996700	      0.21258381	      0.32695848	      0.06500433	      0.35950250
      0.62005905	      0.21258379	      0.32695656	      0.06500978	      0.35950282
      0.62015111	      0.21258377	      0.32695465	      0.06501524	      0.35950314
      0.62022358	      0.21258375	      0.32695314	      0.06501954	      0.35950339
      0.62029606	      0.21258373	      0.32695163	      0.06502385	      0.35950364
      0.62039222	      0.21258371	      0.32694962	      0.06502956	      0.35950398
      0.62048838	      0.21258369	      0.32694761	      0.06503529	      0.35950431
      0.62055804	      0.21258367	      0.32694616	      0.06503945	      0.35950455
      0.62062770	      0.21258365	      0.32694471	      0.06504360	      0.35950479
      0.62072931	      0.21258363	      0.32694258	      0.06504968	      0.35950515
      0.62081498	      0.21258361	      0.32694079	      0.06505480	      0.35950544
      0.62090065	      0.21258359	      0.32693900	      0.06505994	      0.35950574
      0.62098631	      0.21258356	      0.32693721	      0.06506507	      0.35950603
      0.62107198	      0.21258354	      0.32693542	      0.06507022	      0.35950633
      0.62114611	      0.21258353	      0.32693387	      0.06507468	      0.35950658
      0.62122023	      0.21258351	      0.32693231	      0.06507914	      0.35950684
      0.62131205	      0.21258349	      0.32693039	      0.06508467	      0.35950715
      0.62140387	      0.21258346	      0.32692847	      0.06509021	      0.35950747
      0.62147840	      0.21258345	      0.32692690	      0.06509471	      0.35950773
      0.62155293	      0.21258343	      0.32692534	      0.06509922	      0.35950798
      0.62164575	      0.21258340	      0.32692339	      0.06510484	      0.35950830
      0.62173858	      0.21258338	      0.32692144	      0.06511047	      0.35950862
      0.62181048	      0.21258336	      0.32691994	      0.06511483	      0.35950887
      0.62188237	      0.21258335	      0.32691843	      0.06511920	      0.35950911
      0.62197888	      0.21258332	      0.32691640	      0.06512507	      0.35950944
      0.62207539	      0.21258330	      0.32691437	      0.06513095	      0.35950977
      0.62214477	      0.21258328	      0.32691291	      0.06513518	      0.35951001
      0.62221414	      0.21258327	      0.32691145	      0.06513942	      0.35951025
      0.62231555	      0.21258324	      0.32690932	      0.06514561	      0.35951059
      0.62240147	      0.21258322	      0.32690751	      0.06515087	      0.35951088
      0.62248739	      0.21258320	      0.32690570	      0.06515613	      0.35951118
      0.62257331	      0.21258318	      0.32690389	      0.06516140	      0.35951147
      0.62265038	      0.21258316	      0.32690226	      0.06516614	      0.35951173
      0.62272745	      0.21258314	      0.32690064	      0.06517087	      0.35951199
      0.62280452	      0.21258312	      0.32689901	      0.06517562	      0.35951225
      0.62290276	      0.21258310	      0.32689694	      0.06518167	      0.35951259
      0.62298090	      0.21258308	      0.32689529	      0.06518649	      0.35951285
      0.62305904	      0.21258306	      0.32689364	      0.06519132	      0.35951312
      0.62313718	      0.21258304	      0.32689199	      0.06519615	      0.35951338
      0.62323501	      0.21258302	      0.32688993	      0.06520220	      0.35951371
      0.62331175	      0.21258300	      0.32688830	      0.06520696	      0.35951397
      0.62338850	      0.21258298	      0.32688668	      0.06521172	      0.35951423
      0.62346524	      0.21258296	      0.32688506	      0.06521648	      0.35951449
      0.62356748	      0.21258294	      0.32688290	      0.06522284	      0.35951484
      0.62364348	      0.21258292	      0.32688129	      0.06522757	      0.35951509
      0.62371949	      0.21258290	      0.32687968	      0.06523231	      0.35951535
      0.62381246	      0.21258288	      0.32687771	      0.06523810	      0.35951566
      0.62389540	      0.21258286	      0.32687595	      0.06524328	      0.35951594
      0.62397835	      0.21258284	      0.32687419	      0.06524847	      0.35951622
      0.62406129	      0.21258282	      0.32687244	      0.06525366	      0.35951650
      0.62414424	      0.21258280	      0.32687068	      0.06525886	      0.35951677
      0.62422718	      0.21258278	      0.32686892	      0.06526406	      0.35951705
      0.62431013	      0.21258276	      0.32686716	      0.06526927	      0.35951733
      0.62439307	      0.21258274	      0.32686540	      0.06527449	      0.35951761
      0.62447602	      0.21258272	      0.32686364	      0.06527971	      0.35951789
      0.62455896	      0.21258270	      0.32686187	      0.06528494	      0.35951816
      0.62463257	      0.21258268	      0.32686031	      0.06528958	      0.35951841
      0.62470618	      0.21258266	      0.32685875	      0.06529423	      0.35951866
      0.62479699	      0.21258264	      0.32685682	      0.06529997	      0.35951896
      0.62488780	      0.21258262	      0.32685488	      0.06530571	      0.35951926
      0.62496296	      0.21258260	      0.32685329	      0.06531047	      0.35951951
      0.62503812	      0.21258258	      0.32685169	      0.06531524	      0.35951976
      0.62512902	      0.21258256	      0.32684975	      0.06532101	      0.35952006
      0.62521993	      0.21258254	      0.32684782	      0.06532679	      0.35952037
      0.62529241	      0.21258252	      0.32684627	      0.06533140	      0.35952061
      0.62536489	      0.21258251	      0.32684473	      0.06533602	      0.35952085
      0.62545910	      0.21258248	      0.32684272	      0.06534203	      0.35952116
      0.62555331	      0.21258246	      0.32684071	      0.06534804	      0.35952147
      0.62562368	      0.21258244	      0.32683921	      0.06535254	      0.35952171
      0.62569405	      0.21258243	      0.32683771	      0.06535704	      0.35952194
      0.62579211	      0.21258240	      0.32683562	      0.06536332	      0.35952226
      0.62589016	      0.21258238	      0.32683352	      0.06536961	      0.35952259
      0.62595739	      0.21258236	      0.32683209	      0.06537392	      0.35952281
      0.62602461	      0.21258235	      0.32683065	      0.06537824	      0.35952303
      0.62612927	      0.21258232	      0.32682842	      0.06538497	      0.35952338
      0.62621544	      0.21258230	      0.32682658	      0.06539052	      0.35952366
      0.62630160	      0.21258228	      0.32682474	      0.06539607	      0.35952394
      0.62638777	      0.21258226	      0.32682289	      0.06540164	      0.35952423
      0.62646306	      0.21258224	      0.32682128	      0.06540650	      0.35952447
      0.62653834	      0.21258222	      0.32681967	      0.06541137	      0.35952472
      0.62661362	      0.21258220	      0.32681806	      0.06541624	      0.35952497
      0.62671605	      0.21258218	      0.32681587	      0.06542288	      0.35952531
      0.62679282	      0.21258216	      0.32681423	      0.06542786	      0.35952556
      0.62686959	      0.21258214	      0.32681258	      0.06543284	      0.35952581
      0.62694635	      0.21258212	      0.32681094	      0.06543783	      0.35952606
      0.62704774	      0.21258210	      0.32680877	      0.06544443	      0.35952639
      0.62712284	      0.21258208	      0.32680716	      0.06544933	      0.35952664
      0.62719794	      0.21258206	      0.32680555	      0.06545422	      0.35952688
      0.62729089	      0.21258204	      0.32680355	      0.06546029	      0.35952719
      0.62737379	      0.21258202	      0.32680177	      0.06546571	      0.35952746
      0.62745669	      0.21258200	      0.32680000	      0.06547113	      0.35952773
      0.62753960	      0.21258198	      0.32679822	      0.06547656	      0.35952800
      0.62762250	      0.21258196	      0.32679644	      0.06548200	      0.35952827
      0.62770540	      0.21258194	      0.32679466	      0.06548744	      0.35952854
      0.62778830	      0.21258192	      0.32679288	      0.06549289	      0.35952881
      0.62786206	      0.21258190	      0.32679129	      0.06549774	      0.35952905
      0.62793582	      0.21258189	      0.32678971	      0.06550259	      0.35952929
      0.62802576	      0.21258186	      0.32678777	      0.06550852	      0.35952958
      0.62811570	      0.21258184	      0.32678584	      0.06551445	      0.35952987
      0.62819022	      0.21258183	      0.32678424	      0.06551937	      0.35953011
      0.62826474	      0.21258181	      0.32678264	      0.06552430	      0.35953035
      0.62835554	      0.21258179	      0.32678068	      0.06553031	      0.35953064
      0.62844634	      0.21258176	      0.32677873	      0.06553632	      0.35953094
      0.62851796	      0.21258175	      0.32677719	      0.06554107	      0.35953117
      0.62858959	      0.21258173	      0.32677564	      0.06554582	      0.35953140
      0.62868427	      0.21258171	      0.32677361	      0.06555211	      0.35953171
      0.62877894	      0.21258168	      0.32677157	      0.06555841	      0.35953201
      0.62884782	      0.21258167	      0.32677008	      0.06556300	      0.35953223
      0.62891670	      0.21258165	      0.32676860	      0.06556759	      0.35953246
      0.62901662	      0.21258163	      0.32676644	      0.06557425	      0.35953278
      0.62910112	      0.21258161	      0.32676462	      0.06557989	      0.35953305
      0.62918562	      0.21258159	      0.32676280	      0.06558554	      0.35953332
      0.62927012	      0.21258157	      0.32676098	      0.06559120	      0.35953359
      0.62935462	      0.21258155	      0.32675915	      0.06559686	      0.35953386
      0.62942777	      0.21258153	      0.32675758	      0.06560176	      0.35953410
      0.62950091	      0.21258151	      0.32675600	      0.06560667	      0.35953433
      0.62959150	      0.21258149	      0.32675404	      0.06561276	      0.35953462
      0.62968209	      0.21258147	      0.32675209	      0.06561885	      0.35953491
      0.62975562	      0.21258145	      0.32675050	      0.06562380	      0.35953515
      0.62982915	      0.21258143	      0.32674891	      0.06562875	      0.35953538
      0.62992076	      0.21258141	      0.32674693	      0.06563493	      0.35953567
      0.63001236	      0.21258139	      0.32674495	      0.06564112	      0.35953597
      0.63008328	      0.21258137	      0.32674342	      0.06564591	      0.35953619
      0.63015421	      0.21258135	      0.32674188	      0.06565071	      0.35953642
      0.63024948	      0.21258133	      0.32673982	      0.06565716	      0.35953672
      0.63034476	      0.21258131	      0.32673776	      0.06566362	      0.35953702
      0.63041316	      0.21258129	      0.32673628	      0.06566826	      0.35953724
      0.63048157	      0.21258128	      0.32673480	      0.06567291	      0.35953746
      0.63058175	      0.21258125	      0.32673263	      0.06567972	      0.35953778
      0.63066654	      0.21258123	      0.32673080	      0.06568549	      0.35953805
      0.63075132	      0.21258121	      0.32672896	      0.06569127	      0.35953831
      0.63083611	      0.21258119	      0.32672713	      0.06569705	      0.35953858
      0.63091219	      0.21258117	      0.32672548	      0.06570224	      0.35953882
      0.63098827	      0.21258115	      0.32672383	      0.06570744	      0.35953906
      0.63106434	      0.21258114	      0.32672218	      0.06571264	      0.35953931
      0.63116121	      0.21258111	      0.32672008	      0.06571927	      0.35953961
      0.63123835	      0.21258109	      0.32671841	      0.06572456	      0.35953985
      0.63131550	      0.21258108	      0.32671674	      0.06572985	      0.35954010
      0.63139264	      0.21258106	      0.32671507	      0.06573515	      0.35954034
      0.63148907	      0.21258103	      0.32671297	      0.06574177	      0.35954064
      0.63156485	      0.21258102	      0.32671133	      0.06574699	      0.35954088
      0.63164063	      0.21258100	      0.32670969	      0.06575220	      0.35954112
      0.63171641	      0.21258098	      0.32670804	      0.06575743	      0.35954136
      0.63181713	      0.21258096	      0.32670585	      0.06576437	      0.35954168
      0.63189220	      0.21258094	      0.32670422	      0.06576956	      0.35954191
      0.63196727	      0.21258092	      0.32670259	      0.06577475	      0.35954215
      0.63205893	      0.21258090	      0.32670060	      0.06578109	      0.35954244
      0.63214077	      0.21258088	      0.32669883	      0.06578676	      0.35954269
      0.63222260	      0.21258086	      0.32669705	      0.06579243	      0.35954295
      0.63230444	      0.21258084	      0.32669527	      0.06579811	      0.35954320
      0.63238627	      0.21258082	      0.32669349	      0.06580379	      0.35954346
      0.63246811	      0.21258080	      0.32669171	      0.06580948	      0.35954372
      0.63254994	      0.21258078	      0.32668993	      0.06581517	      0.35954397
      0.63263178	      0.21258076	      0.32668815	      0.06582087	      0.35954423
      0.63271361	      0.21258074	      0.32668637	      0.06582658	      0.35954448
      0.63279545	      0.21258072	      0.32668459	      0.06583229	      0.35954474
      0.63286846	      0.21258071	      0.32668301	      0.06583739	      0.35954496
      0.63294148	      0.21258069	      0.32668142	      0.06584249	      0.35954519
      0.63303066	      0.21258067	      0.32667948	      0.06584873	      0.35954547
      0.63311985	      0.21258065	      0.32667754	      0.06585498	      0.35954575
      0.63319434	      0.21258063	      0.32667591	      0.06586020	      0.35954598
      0.63326882	      0.21258061	      0.32667429	      0.06586543	      0.35954621
      0.63334331	      0.21258059	      0.32667267	      0.06587066	      0.35954644
      0.63344582	      0.21258057	      0.32667044	      0.06587787	      0.35954676
      0.63352116	      0.21258055	      0.32666880	      0.06588317	      0.35954699
      0.63359649	      0.21258053	      0.32666716	      0.06588847	      0.35954722
      0.63368786	      0.21258051	      0.32666516	      0.06589492	      0.35954751
      0.63376882	      0.21258049	      0.32666340	      0.06590063	      0.35954776
      0.63384978	      0.21258047	      0.32666164	      0.06590635	      0.35954801
      0.63393074	      0.21258045	      0.32665987	      0.06591207	      0.35954826
      0.63401170	      0.21258043	      0.32665811	      0.06591780	      0.35954851
      0.63409266	      0.21258041	      0.32665634	      0.06592353	      0.35954875
      0.63417361	      0.21258039	      0.32665458	      0.06592927	      0.35954900
      0.63425457	      0.21258037	      0.32665281	      0.06593502	      0.35954925
      0.63433553	      0.21258036	      0.32665104	      0.06594077	      0.35954950
      0.63441649	      0.21258034	      0.32664928	      0.06594652	      0.35954975
      0.63449745	      0.21258032	      0.32664751	      0.06595228	      0.35955000
      0.63457841	      0.21258030	      0.32664574	      0.06595804	      0.35955025
      0.63465936	      0.21258028	      0.32664398	      0.06596382	      0.35955050
      0.63474032	      0.21258026	      0.32664221	      0.06596959	      0.35955074
      0.63482128	      0.21258024	      0.32664044	      0.06597537	      0.35955099
      0.63490224	      0.21258022	      0.32663867	      0.06598116	      0.35955124
      0.63498320	      0.21258020	      0.32663691	      0.06598695	      0.35955149
      0.63506416	      0.21258018	      0.32663514	      0.06599275	      0.35955174
      0.63514511	      0.21258016	      0.32663337	      0.06599855	      0.35955198
      0.63522607	      0.21258014	      0.32663160	      0.06600435	      0.35955223
      0.63530703	      0.21258012	      0.32662983	      0.06601017	      0.35955248
      0.63538799	      0.21258011	      0.32662806	      0.06601598	      0.35955272
      0.63546895	      0.21258009	      0.32662629	      0.06602181	      0.35955297
      0.63554991	      0.21258007	      0.32662452	      0.06602763	      0.35955322
      0.63563086	      0.21258005	      0.32662275	      0.06603347	      0.35955346
      0.63571182	      0.21258003	      0.32662098	      0.06603931	      0.35955371
      0.63579278	      0.21258001	      0.32661921	      0.06604515	      0.35955396
      0.63587374	      0.21257999	      0.32661744	      0.06605100	      0.35955420
      0.63595470	      0.21257997	      0.32661567	      0.06605685	      0.35955445
      0.63603566	      0.21257995	      0.32661390	      0.06606271	      0.35955469
      0.63611661	      0.21257993	      0.32661213	      0.06606857	      0.35955494
      0.63618903	      0.21257991	      0.32661055	      0.06607382	      0.35955516
      0.63626144	      0.21257990	      0.32660896	      0.06607908	      0.35955538
      0.63635048	      0.21257988	      0.32660701	      0.06608554	      0.35955565
      0.63643952	      0.21257986	      0.32660506	      0.06609201	      0.35955592
      0.63651323	      0.21257984	      0.32660345	      0.06609738	      0.35955614
      0.63658695	      0.21257982	      0.32660184	      0.06610274	      0.35955636
      0.63667646	      0.21257980	      0.32659988	      0.06610927	      0.35955663
      0.63676598	      0.21257978	      0.32659792	      0.06611580	      0.35955690
      0.63683672	      0.21257976	      0.32659637	      0.06612096	      0.35955712
      0.63690746	      0.21257974	      0.32659482	      0.06612613	      0.35955733
      0.63700086	      0.21257972	      0.32659277	      0.06613296	      0.35955761
      0.63709425	      0.21257970	      0.32659073	      0.06613980	      0.35955789
      0.63716236	      0.21257968	      0.32658924	      0.06614479	      0.35955810
      0.63723046	      0.21257967	      0.32658774	      0.06614978	      0.35955830
      0.63732890	      0.21257964	      0.32658559	      0.06615700	      0.35955860
      0.63741231	      0.21257962	      0.32658376	      0.06616313	      0.35955885
      0.63749572	      0.21257960	      0.32658193	      0.06616926	      0.35955910
      0.63757914	      0.21257959	      0.32658010	      0.06617540	      0.35955935
      0.63766255	      0.21257957	      0.32657827	      0.06618154	      0.35955960
      0.63773480	      0.21257955	      0.32657669	      0.06618687	      0.35955982
      0.63780705	      0.21257953	      0.32657511	      0.06619220	      0.35956003
      0.63789645	      0.21257951	      0.32657315	      0.06619880	      0.35956030
      0.63798586	      0.21257949	      0.32657119	      0.06620541	      0.35956057
      0.63805848	      0.21257947	      0.32656959	      0.06621078	      0.35956079
      0.63813111	      0.21257945	      0.32656800	      0.06621615	      0.35956100
      0.63822153	      0.21257943	      0.32656602	      0.06622285	      0.35956127
      0.63831194	      0.21257941	      0.32656403	      0.06622956	      0.35956154
      0.63838199	      0.21257939	      0.32656250	      0.06623476	      0.35956175
      0.63845204	      0.21257938	      0.32656096	      0.06623996	      0.35956196
      0.63854609	      0.21257936	      0.32655890	      0.06624695	      0.35956224
      0.63864014	      0.21257933	      0.32655683	      0.06625395	      0.35956252
      0.63870770	      0.21257932	      0.32655535	      0.06625898	      0.35956273
      0.63877525	      0.21257930	      0.32655387	      0.06626401	      0.35956293
      0.63887417	      0.21257928	      0.32655170	      0.06627139	      0.35956322
      0.63895787	      0.21257926	      0.32654986	      0.06627764	      0.35956347
      0.63904158	      0.21257924	      0.32654802	      0.06628390	      0.35956372
      0.63912529	      0.21257922	      0.32654618	      0.06629016	      0.35956397
      0.63920047	      0.21257920	      0.32654453	      0.06629578	      0.35956419
      0.63927565	      0.21257918	      0.32654288	      0.06630142	      0.35956442
      0.63935082	      0.21257917	      0.32654123	      0.06630705	      0.35956464
      0.63944630	      0.21257914	      0.32653913	      0.06631422	      0.35956492
      0.63952253	      0.21257913	      0.32653746	      0.06631994	      0.35956515
      0.63959876	      0.21257911	      0.32653579	      0.06632567	      0.35956538
      0.63967499	      0.21257909	      0.32653411	      0.06633141	      0.35956560
      0.63977002	      0.21257907	      0.32653202	      0.06633856	      0.35956589
      0.63984492	      0.21257905	      0.32653038	      0.06634420	      0.35956611
      0.63991983	      0.21257903	      0.32652873	      0.06634985	      0.35956633
      0.63999473	      0.21257901	      0.32652709	      0.06635551	      0.35956655
      0.64009393	      0.21257899	      0.32652491	      0.06636300	      0.35956685
      0.64016814	      0.21257897	      0.32652328	      0.06636861	      0.35956707
      0.64024236	      0.21257896	      0.32652165	      0.06637423	      0.35956729
      0.64033274	      0.21257893	      0.32651966	      0.06638107	      0.35956756
      0.64041353	      0.21257891	      0.32651788	      0.06638719	      0.35956780
      0.64049433	      0.21257890	      0.32651611	      0.06639332	      0.35956803
      0.64057512	      0.21257888	      0.32651433	      0.06639946	      0.35956827
      0.64065592	      0.21257886	      0.32651256	      0.06640559	      0.35956851
      0.64073671	      0.21257884	      0.32651078	      0.06641174	      0.35956875
      0.64081751	      0.21257882	      0.32650900	      0.06641789	      0.35956899
      0.64089830	      0.21257880	      0.32650723	      0.06642404	      0.35956923
      0.64097910	      0.21257878	      0.32650545	      0.06643020	      0.35956947
      0.64105989	      0.21257876	      0.32650367	      0.06643636	      0.35956971
      0.64113235	      0.21257875	      0.32650208	      0.06644190	      0.35956993
      0.64120481	      0.21257873	      0.32650049	      0.06644743	      0.35957014
      0.64129249	      0.21257871	      0.32649856	      0.06645414	      0.35957040
      0.64138016	      0.21257869	      0.32649663	      0.06646085	      0.35957066
      0.64145402	      0.21257867	      0.32649501	      0.06646650	      0.35957088
      0.64152787	      0.21257865	      0.32649338	      0.06647216	      0.35957110
      0.64160172	      0.21257863	      0.32649176	      0.06647783	      0.35957132
      0.64170184	      0.21257861	      0.32648956	      0.06648552	      0.35957161
      0.64177649	      0.21257859	      0.32648791	      0.06649125	      0.35957184
      0.64185114	      0.21257858	      0.32648627	      0.06649699	      0.35957206
      0.64194088	      0.21257855	      0.32648430	      0.06650390	      0.35957232
      0.64202083	      0.21257854	      0.32648254	      0.06651006	      0.35957256
      0.64210078	      0.21257852	      0.32648078	      0.06651622	      0.35957280
      0.64218073	      0.21257850	      0.32647902	      0.06652239	      0.35957303
      0.64226068	      0.21257848	      0.32647726	      0.06652856	      0.35957327
      0.64234063	      0.21257846	      0.32647550	      0.06653474	      0.35957351
      0.64242058	      0.21257844	      0.32647374	      0.06654092	      0.35957375
      0.64250053	      0.21257842	      0.32647198	      0.06654711	      0.35957398
      0.64258048	      0.21257840	      0.32647023	      0.06655330	      0.35957422
      0.64266043	      0.21257839	      0.32646847	      0.06655950	      0.35957446
      0.64274038	      0.21257837	      0.32646671	      0.06656570	      0.35957470
      0.64282033	      0.21257835	      0.32646495	      0.06657191	      0.35957494
      0.64290028	      0.21257833	      0.32646319	      0.06657812	      0.35957517
      0.64298023	      0.21257831	      0.32646143	      0.06658434	      0.35957541
      0.64306018	      0.21257829	      0.32645967	      0.06659056	      0.35957565
      0.64314013	      0.21257827	      0.32645791	      0.06659679	      0.35957589
      0.64322008	      0.21257825	      0.32645615	      0.06660302	      0.35957613
      0.64330003	      0.21257824	      0.32645439	      0.06660926	      0.35957637
      0.64337998	      0.21257822	      0.32645263	      0.06661550	      0.35957661
      0.64345993	      0.21257820	      0.32645087	      0.06662174	      0.35957684
      0.64353989	      0.21257818	      0.32644911	      0.06662799	      0.35957708
      0.64361984	      0.21257816	      0.32644735	      0.06663425	      0.35957732
      0.64369979	      0.21257814	      0.32644559	      0.06664051	      0.35957756
      0.64377974	      0.21257812	      0.32644383	      0.06664678	      0.35957780
      0.64385969	      0.21257810	      0.32644207	      0.06665305	      0.35957804
      0.64393964	      0.21257808	      0.32644031	      0.06665932	      0.35957828
      0.64401959	      0.21257807	      0.32643855	      0.06666560	      0.35957852
      0.64409954	      0.21257805	      0.32643679	      0.06667189	      0.35957876
      0.64417949	      0.21257803	      0.32643503	      0.06667818	      0.35957900
      0.64425944	      0.21257801	      0.32643327	      0.06668447	      0.35957924
      0.64433939	      0.21257799	      0.32643151	      0.06669077	      0.35957948
      0.64441934	      0.21257797	      0.32642975	      0.06669707	      0.35957973
      0.64449929	      0.21257795	      0.32642799	      0.06670338	      0.35957997
      0.64457097	      0.21257794	      0.32642641	      0.06670904	      0.35958018
      0.64464264	      0.21257792	      0.32642483	      0.06671471	      0.35958040
      0.64473040	      0.21257790	      0.32642290	      0.06672165	      0.35958067
      0.64481816	      0.21257788	      0.32642097	      0.06672859	      0.35958093
      0.64489114	      0.21257786	      0.32641936	      0.06673437	      0.35958115
      0.64496412	      0.21257784	      0.32641775	      0.06674016	      0.35958137
      0.64505231	      0.21257782	      0.32641581	      0.06674715	      0.35958164
      0.64514049	      0.21257780	      0.32641387	      0.06675416	      0.35958191
      0.64521061	      0.21257779	      0.32641232	      0.06675973	      0.35958213
      0.64528072	      0.21257777	      0.32641078	      0.06676530	      0.35958234
      0.64537259	      0.21257775	      0.32640876	      0.06677261	      0.35958262
      0.64546445	      0.21257773	      0.32640674	      0.06677993	      0.35958290
      0.64553207	      0.21257771	      0.32640525	      0.06678531	      0.35958311
      0.64559968	      0.21257770	      0.32640376	      0.06679071	      0.35958332
      0.64569625	      0.21257767	      0.32640163	      0.06679841	      0.35958361
      0.64577856	      0.21257765	      0.32639982	      0.06680499	      0.35958387
      0.64586087	      0.21257763	      0.32639801	      0.06681157	      0.35958412
      0.64594318	      0.21257762	      0.32639619	      0.06681815	      0.35958437
      0.64602550	      0.21257760	      0.32639438	      0.06682474	      0.35958463
      0.64609709	      0.21257758	      0.32639280	      0.06683048	      0.35958485
      0.64616869	      0.21257756	      0.32639123	      0.06683622	      0.35958507
      0.64625673	      0.21257754	      0.32638929	      0.06684328	      0.35958534
      0.64634477	      0.21257752	      0.32638735	      0.06685035	      0.35958562
      0.64641674	      0.21257750	      0.32638577	      0.06685613	      0.35958584
      0.64648870	      0.21257749	      0.32638418	      0.06686192	      0.35958607
      0.64657771	      0.21257747	      0.32638222	      0.06686908	      0.35958634
      0.64666672	      0.21257745	      0.32638026	      0.06687625	      0.35958662
      0.64673620	      0.21257743	      0.32637873	      0.06688185	      0.35958684
      0.64680568	      0.21257741	      0.32637720	      0.06688745	      0.35958706
      0.64689814	      0.21257739	      0.32637517	      0.06689491	      0.35958735
      0.64699059	      0.21257737	      0.32637313	      0.06690238	      0.35958764
      0.64705768	      0.21257735	      0.32637165	      0.06690780	      0.35958785
      0.64712478	      0.21257734	      0.32637018	      0.06691323	      0.35958807
      0.64722179	      0.21257732	      0.32636804	      0.06692108	      0.35958837
      0.64730435	      0.21257730	      0.32636622	      0.06692777	      0.35958864
      0.64738691	      0.21257728	      0.32636441	      0.06693446	      0.35958890
      0.64746947	      0.21257726	      0.32636259	      0.06694116	      0.35958916
      0.64755203	      0.21257724	      0.32636077	      0.06694787	      0.35958943
      0.64762187	      0.21257722	      0.32635923	      0.06695354	      0.35958965
      0.64769170	      0.21257721	      0.32635770	      0.06695922	      0.35958987
      0.64778189	      0.21257719	      0.32635571	      0.06696655	      0.35959016
      0.64787207	      0.21257716	      0.32635373	      0.06697390	      0.35959045
      0.64794190	      0.21257715	      0.32635219	      0.06697959	      0.35959068
      0.64801173	      0.21257713	      0.32635065	      0.06698528	      0.35959091
      0.64810387	      0.21257711	      0.32634862	      0.06699280	      0.35959121
      0.64819601	      0.21257709	      0.32634660	      0.06700033	      0.35959150
      0.64826235	      0.21257707	      0.32634513	      0.06700575	      0.35959172
      0.64832869	      0.21257706	      0.32634367	      0.06701117	      0.35959194
      0.64842684	      0.21257704	      0.32634151	      0.06701920	      0.35959226
      0.64850928	      0.21257702	      0.32633970	      0.06702596	      0.35959253
      0.64859172	      0.21257700	      0.32633789	      0.06703271	      0.35959280
      0.64867416	      0.21257698	      0.32633607	      0.06703947	      0.35959307
      0.64875659	      0.21257696	      0.32633426	      0.06704624	      0.35959335
      0.64882654	      0.21257694	      0.32633272	      0.06705199	      0.35959358
      0.64889648	      0.21257693	      0.32633118	      0.06705773	      0.35959381
      0.64898608	      0.21257690	      0.32632921	      0.06706510	      0.35959411
      0.64907568	      0.21257688	      0.32632724	      0.06707248	      0.35959441
      0.64914600	      0.21257687	      0.32632569	      0.06707827	      0.35959464
      0.64921633	      0.21257685	      0.32632414	      0.06708407	      0.35959488
      0.64930722	      0.21257683	      0.32632214	      0.06709157	      0.35959519
      0.64939811	      0.21257681	      0.32632014	      0.06709907	      0.35959549
      0.64946545	      0.21257679	      0.32631866	      0.06710463	      0.35959572
      0.64953280	      0.21257678	      0.32631718	      0.06711020	      0.35959595
      0.64962836	      0.21257676	      0.32631508	      0.06711810	      0.35959628
      0.64971056	      0.21257674	      0.32631327	      0.06712491	      0.35959656
      0.64979275	      0.21257672	      0.32631146	      0.06713172	      0.35959684
      0.64987495	      0.21257670	      0.32630965	      0.06713853	      0.35959712
      0.64995715	      0.21257668	      0.32630785	      0.06714535	      0.35959740
      0.65002680	      0.21257666	      0.32630631	      0.06715113	      0.35959764
      0.65009645	      0.21257665	      0.32630478	      0.06715692	      0.35959788
      0.65018624	      0.21257663	      0.32630281	      0.06716438	      0.35959820
      0.65027604	      0.21257660	      0.32630083	      0.06717185	      0.35959851
      0.65034573	      0.21257659	      0.32629930	      0.06717765	      0.35959875
      0.65041541	      0.21257657	      0.32629777	      0.06718346	      0.35959900
      0.65050710	      0.21257655	      0.32629575	      0.06719110	      0.35959932
      0.65059878	      0.21257653	      0.32629374	      0.06719875	      0.35959964
      0.65066502	      0.21257651	      0.32629228	      0.06720428	      0.35959987
      0.65073126	      0.21257650	      0.32629082	      0.06720982	      0.35960011
      0.65082882	      0.21257648	      0.32628868	      0.06721797	      0.35960046
      0.65091095	      0.21257646	      0.32628687	      0.06722484	      0.35960075
      0.65099309	      0.21257644	      0.32628507	      0.06723172	      0.35960104
      0.65107522	      0.21257642	      0.32628326	      0.06723860	      0.35960134
      0.65115735	      0.21257640	      0.32628146	      0.06724548	      0.35960163
      0.65122714	      0.21257638	      0.32627992	      0.06725134	      0.35960188
      0.65129694	      0.21257637	      0.32627839	      0.06725720	      0.35960214
      0.65138612	      0.21257635	      0.32627643	      0.06726469	      0.35960246
      0.65147531	      0.21257633	      0.32627447	      0.06727219	      0.35960279
      0.65154549	      0.21257631	      0.32627293	      0.06727809	      0.35960304
      0.65161566	      0.21257629	      0.32627139	      0.06728400	      0.35960330
      0.65170612	      0.21257627	      0.32626940	      0.06729162	      0.35960363
      0.65179657	      0.21257625	      0.32626741	      0.06729924	      0.35960396
      0.65186380	      0.21257624	      0.32626594	      0.06730491	      0.35960421
      0.65193104	      0.21257622	      0.32626446	      0.06731059	      0.35960447
      0.65202607	      0.21257620	      0.32626237	      0.06731861	      0.35960483
      0.65210796	      0.21257618	      0.32626057	      0.06732553	      0.35960516
      0.65218984	      0.21257616	      0.32625878	      0.06733246	      0.35960551
      0.65227172	      0.21257614	      0.32625698	      0.06733939	      0.35960587
      0.65235361	      0.21257612	      0.32625518	      0.06734633	      0.35960626
      0.65242316	      0.21257611	      0.32625365	      0.06735222	      0.35960660
      0.65249271	      0.21257609	      0.32625213	      0.06735812	      0.35960697
      0.65258203	      0.21257607	      0.32625016	      0.06736570	      0.35960747
      0.65267134	      0.21257605	      0.32624820	      0.06737328	      0.35960801
      0.65274094	      0.21257603	      0.32624668	      0.06737920	      0.35960846
      0.65281054	      0.21257602	      0.32624515	      0.06738512	      0.35960893
      0.65290168	      0.21257600	      0.32624315	      0.06739287	      0.35960960
      0.65299282	      0.21257597	      0.32624115	      0.06740063	      0.35961031
      0.65305905	      0.21257596	      0.32623969	      0.06740628	      0.35961087
      0.65312529	      0.21257594	      0.32623824	      0.06741192	      0.35961145
      0.65322209	      0.21257592	      0.32623612	      0.06742018	      0.35961236
      0.65330389	      0.21257590	      0.32623432	      0.06742717	      0.35961317
      0.65338570	      0.21257588	      0.32623253	      0.06743416	      0.35961404
      0.65346750	      0.21257586	      0.32623073	      0.06744115	      0.35961496
      0.65354930	      0.21257585	      0.32622894	      0.06744815	      0.35961593
      0.65361902	      0.21257583	      0.32622741	      0.06745412	      0.35961680
      0.65368875	      0.21257581	      0.32622588	      0.06746009	      0.35961771
      0.65377743	      0.21257579	      0.32622394	      0.06746769	      0.35961892
      0.65386611	      0.21257577	      0.32622199	      0.06747530	      0.35962020
      0.65393621	      0.21257576	      0.32622045	      0.06748132	      0.35962126
      0.65400631	      0.21257574	      0.32621892	      0.06748734	      0.35962237
      0.65409623	      0.21257572	      0.32621695	      0.06749506	      0.35962385
      0.65418614	      0.21257570	      0.32621498	      0.06750280	      0.35962540
      0.65425335	      0.21257568	      0.32621350	      0.06750858	      0.35962661
      0.65432057	      0.21257567	      0.32621203	      0.06751437	      0.35962786
      0.65441492	      0.21257565	      0.32620996	      0.06752250	      0.35962968
      0.65449646	      0.21257563	      0.32620818	      0.06752953	      0.35963133
      0.65457799	      0.21257561	      0.32620639	      0.06753657	      0.35963303
      0.65465953	      0.21257559	      0.32620460	      0.06754361	      0.35963480
      0.65474106	      0.21257557	      0.32620282	      0.06755065	      0.35963663
      0.65481066	      0.21257555	      0.32620129	      0.06755667	      0.35963824
      0.65488025	      0.21257554	      0.32619977	      0.06756269	      0.35963990
      0.65496889	      0.21257552	      0.32619783	      0.06757036	      0.35964208
      0.65505752	      0.21257550	      0.32619589	      0.06757804	      0.35964434
      0.65512722	      0.21257548	      0.32619436	      0.06758408	      0.35964617
      0.65519691	      0.21257547	      0.32619283	      0.06759013	      0.35964804
      0.65528722	      0.21257544	      0.32619086	      0.06759796	      0.35965054
      0.65537753	      0.21257542	      0.32618888	      0.06760581	      0.35965311
      0.65544402	      0.21257541	      0.32618743	      0.06761158	      0.35965506
      0.65551051	      0.21257539	      0.32618597	      0.06761737	      0.35965704
      0.65560602	      0.21257537	      0.32618388	      0.06762568	      0.35965997
      0.65568744	      0.21257535	      0.32618210	      0.06763276	      0.35966254
      0.65576886	      0.21257533	      0.32618032	      0.06763986	      0.35966517
      0.65585028	      0.21257532	      0.32617854	      0.06764696	      0.35966786
      0.65593170	      0.21257530	      0.32617676	      0.06765406	      0.35967061
      0.65600146	      0.21257528	      0.32617523	      0.06766015	      0.35967302
      0.65607121	      0.21257526	      0.32617371	      0.06766624	      0.35967547
      0.65615927	      0.21257524	      0.32617178	      0.06767394	      0.35967863
      0.65624733	      0.21257522	      0.32616986	      0.06768164	      0.35968186
      0.65631741	      0.21257521	      0.32616832	      0.06768777	      0.35968448
      0.65638750	      0.21257519	      0.32616679	      0.06769391	      0.35968715
      0.65647680	      0.21257517	      0.32616484	      0.06770173	      0.35969061
      0.65656610	      0.21257515	      0.32616289	      0.06770956	      0.35969414
      0.65663334	      0.21257514	      0.32616142	      0.06771546	      0.35969685
      0.65670057	      0.21257512	      0.32615995	      0.06772136	      0.35969960
      0.65679420	      0.21257510	      0.32615791	      0.06772959	      0.35970348
      0.65688783	      0.21257508	      0.32615586	      0.06773782	      0.35970745
      0.65695216	      0.21257506	      0.32615446	      0.06774347	      0.35971022
      0.65701650	      0.21257505	      0.32615305	      0.06774914	      0.35971302
      0.65711644	      0.21257503	      0.32615087	      0.06775794	      0.35971744
      0.65719856	      0.21257501	      0.32614908	      0.06776517	      0.35972114
      0.65728068	      0.21257499	      0.32614729	      0.06777241	      0.35972489
      0.65736280	      0.21257497	      0.32614549	      0.06777966	      0.35972869
      0.65743549	      0.21257495	      0.32614391	      0.06778607	      0.35973211
      0.65750818	      0.21257494	      0.32614232	      0.06779249	      0.35973556
      0.65758087	      0.21257492	      0.32614074	      0.06779892	      0.35973906
      0.65767614	      0.21257490	      0.32613866	      0.06780734	      0.35974370
      0.65775012	      0.21257488	      0.32613705	      0.06781389	      0.35974736
      0.65782409	      0.21257487	      0.32613544	      0.06782044	      0.35975105
      0.65789807	      0.21257485	      0.32613382	      0.06782700	      0.35975479
      0.65799239	      0.21257483	      0.32613177	      0.06783536	      0.35975961
      0.65806499	      0.21257481	      0.32613019	      0.06784180	      0.35976337
      0.65813760	      0.21257479	      0.32612860	      0.06784824	      0.35976716
      0.65822504	      0.21257477	      0.32612670	      0.06785601	      0.35977178
      0.65831247	      0.21257475	      0.32612480	      0.06786378	      0.35977645
      0.65837871	      0.21257474	      0.32612335	      0.06786967	      0.35978003
      0.65844494	      0.21257472	      0.32612191	      0.06787556	      0.35978363
      0.65853933	      0.21257470	      0.32611986	      0.06788396	      0.35978882
      0.65862098	      0.21257469	      0.32611808	      0.06789124	      0.35979335
      0.65870263	      0.21257467	      0.32611630	      0.06789852	      0.35979793
      0.65878429	      0.21257465	      0.32611453	      0.06790580	      0.35980255
      0.65885670	      0.21257463	      0.32611295	      0.06791226	      0.35980669
      0.65892912	      0.21257462	      0.32611138	      0.06791872	      0.35981086
      0.65900154	      0.21257460	      0.32610980	      0.06792517	      0.35981506
      0.65910165	      0.21257458	      0.32610763	      0.06793405	      0.35982091
      0.65916543	      0.21257456	      0.32610624	      0.06793967	      0.35982468
      0.65922921	      0.21257455	      0.32610486	      0.06794524	      0.35982847
      0.65924509	      0.21257454	      0.32610451	      0.06794662	      0.35982941
      0.65925857	      0.21257454	      0.32610422	      0.06794779	      0.35983022
      0.65927205	      0.21257454	      0.32610393	      0.06794896	      0.35983102
      0.65928553	      0.21257454	      0.32610363	      0.06795012	      0.35983183
      0.65929901	      0.21257453	      0.32610334	      0.06795128	      0.35983264
      0.65931578	      0.21257453	      0.32610298	      0.06795271	      0.35983365
      0.65933255	      0.21257453	      0.32610261	      0.06795415	      0.35983465
      0.65934932	      0.21257452	      0.32610225	      0.06795557	      0.35983566
      0.65936609	      0.21257452	      0.32610189	      0.06795699	      0.35983667
      0.65938286	      0.21257452	      0.32610152	      0.06795841	      0.35983769
      0.65939963	      0.21257452	      0.32610116	      0.06795982	      0.35983870
      0.65941975	      0.21257451	      0.32610073	      0.06796150	      0.35983992
      0.65943988	      0.21257451	      0.32610029	      0.06796317	      0.35984114
      0.65946000	      0.21257451	      0.32609986	      0.06796483	      0.35984236
      0.65948013	      0.21257451	      0.32609943	      0.06796648	      0.35984358
      0.65950025	      0.21257451	      0.32609900	      0.06796811	      0.35984480
      0.65952037	      0.21257451	      0.32609857	      0.06796974	      0.35984602
      0.65954050	      0.21257452	      0.32609814	      0.06797135	      0.35984725
      0.65956062	      0.21257452	      0.32609772	      0.06797295	      0.35984847
      0.65958075	      0.21257452	      0.32609729	      0.06797454	      0.35984970
      0.65960087	      0.21257453	      0.32609687	      0.06797611	      0.35985093
      0.65962099	      0.21257453	      0.32609645	      0.06797767	      0.35985216
      0.65964112	      0.21257454	      0.32609603	      0.06797922	      0.35985338
      0.65966124	      0.21257455	      0.32609562	      0.06798075	      0.35985461
      0.65968137	      0.21257455	      0.32609520	      0.06798226	      0.35985584
      0.65970149	      0.21257456	      0.32609479	      0.06798376	      0.35985707
      0.65972162	      0.21257457	      0.32609438	      0.06798524	      0.35985829
      0.65974174	      0.21257459	      0.32609398	      0.06798671	      0.35985952
      0.65976186	      0.21257460	      0.32609357	      0.06798816	      0.35986075
      0.65978199	      0.21257461	      0.32609317	      0.06798960	      0.35986197
      0.65980211	      0.21257463	      0.32609278	      0.06799101	      0.35986320
      0.65982632	      0.21257464	      0.32609230	      0.06799270	      0.35986467
      0.65985052	      0.21257467	      0.32609184	      0.06799435	      0.35986614
      0.65987473	      0.21257469	      0.32609137	      0.06799598	      0.35986760
      0.65989893	      0.21257471	      0.32609092	      0.06799759	      0.35986907
      0.65992314	      0.21257474	      0.32609046	      0.06799917	      0.35987053
      0.65994734	      0.21257476	      0.32609002	      0.06800072	      0.35987199
      0.65997155	      0.21257479	      0.32608958	      0.06800225	      0.35987345
      0.65999575	      0.21257482	      0.32608915	      0.06800374	      0.35987490
      0.66001996	      0.21257486	      0.32608872	      0.06800521	      0.35987635
      0.66004416	      0.21257489	      0.32608831	      0.06800666	      0.35987779
      0.66006837	      0.21257493	      0.32608789	      0.06800808	      0.35987923
      0.66009257	      0.21257497	      0.32608749	      0.06800946	      0.35988067
      0.66011678	      0.21257501	      0.32608710	      0.06801082	      0.35988210
      0.66014098	      0.21257505	      0.32608671	      0.06801216	      0.35988352
      0.66016519	      0.21257509	      0.32608633	      0.06801346	      0.35988494
      0.66018939	      0.21257514	      0.32608597	      0.06801474	      0.35988635
      0.66021360	      0.21257519	      0.32608561	      0.06801599	      0.35988776
      0.66023780	      0.21257524	      0.32608526	      0.06801721	      0.35988916
      0.66026201	      0.21257529	      0.32608492	      0.06801840	      0.35989055
      0.66028621	      0.21257534	      0.32608459	      0.06801957	      0.35989194
      0.66031042	      0.21257540	      0.32608427	      0.06802070	      0.35989332
      0.66033462	      0.21257546	      0.32608396	      0.06802181	      0.35989469
      0.66035883	      0.21257552	      0.32608367	      0.06802289	      0.35989605
      0.66038303	      0.21257558	      0.32608338	      0.06802394	      0.35989740
      0.66040724	      0.21257564	      0.32608311	      0.06802497	      0.35989874
      0.66043145	      0.21257571	      0.32608285	      0.06802596	      0.35990008
      0.66045565	      0.21257578	      0.32608260	      0.06802693	      0.35990140
      0.66047986	      0.21257585	      0.32608237	      0.06802787	      0.35990272
      0.66050406	      0.21257592	      0.32608214	      0.06802878	      0.35990402
      0.66053311	      0.21257601	      0.32608190	      0.06802984	      0.35990557
      0.66056216	      0.21257611	      0.32608167	      0.06803086	      0.35990711
      0.66059121	      0.21257620	      0.32608146	      0.06803184	      0.35990863
      0.66062026	      0.21257630	      0.32608127	      0.06803278	      0.35991013
      0.66064931	      0.21257640	      0.32608110	      0.06803368	      0.35991162
      0.66067836	      0.21257651	      0.32608096	      0.06803454	      0.35991308
      0.66070741	      0.21257662	      0.32608084	      0.06803536	      0.35991453
      0.66073647	      0.21257673	      0.32608074	      0.06803614	      0.35991596
      0.66076552	      0.21257685	      0.32608067	      0.06803689	      0.35991737
      0.66079457	      0.21257697	      0.32608062	      0.06803760	      0.35991876
      0.66082362	      0.21257709	      0.32608060	      0.06803826	      0.35992012
      0.66085267	      0.21257721	      0.32608060	      0.06803890	      0.35992147
      0.66088172	      0.21257734	      0.32608063	      0.06803949	      0.35992279
      0.66091077	      0.21257747	      0.32608069	      0.06804004	      0.35992409
      0.66093982	      0.21257761	      0.32608077	      0.06804056	      0.35992537
      0.66096887	      0.21257774	      0.32608088	      0.06804104	      0.35992662
      0.66099792	      0.21257789	      0.32608102	      0.06804149	      0.35992785
      0.66102397	      0.21257801	      0.32608117	      0.06804186	      0.35992893
      0.66105003	      0.21257815	      0.32608134	      0.06804220	      0.35992999
      0.66107608	      0.21257828	      0.32608154	      0.06804250	      0.35993103
      0.66110213	      0.21257842	      0.32608177	      0.06804279	      0.35993204
      0.66112818	      0.21257856	      0.32608202	      0.06804304	      0.35993304
      0.66115160	      0.21257869	      0.32608226	      0.06804324	      0.35993391
      0.66117501	      0.21257882	      0.32608253	      0.06804342	      0.35993476
      0.66119842	      0.21257895	      0.32608282	      0.06804357	      0.35993560
      0.66122184	      0.21257909	      0.32608313	      0.06804370	      0.35993642
      0.66124525	      0.21257922	      0.32608347	      0.06804381	      0.35993722
      0.66126606	      0.21257935	      0.32608378	      0.06804389	      0.35993791
      0.66128687	      0.21257947	      0.32608412	      0.06804395	      0.35993858
      0.66130768	      0.21257960	      0.32608447	      0.06804399	      0.35993924
      0.66132849	      0.21257973	      0.32608484	      0.06804401	      0.35993988
      0.66134929	      0.21257987	      0.32608523	      0.06804402	      0.35994051
      0.66136782	      0.21257999	      0.32608560	      0.06804401	      0.35994105
      0.66138634	      0.21258011	      0.32608598	      0.06804399	      0.35994158
      0.66140486	      0.21258023	      0.32608637	      0.06804395	      0.35994209
      0.66142339	      0.21258036	      0.32608679	      0.06804389	      0.35994259
      0.66144191	      0.21258048	      0.32608721	      0.06804383	      0.35994308
      0.66145844	      0.21258060	      0.32608761	      0.06804376	      0.35994350
      0.66147497	      0.21258071	      0.32608802	      0.06804367	      0.35994391
      0.66149150	      0.21258083	      0.32608845	      0.06804358	      0.35994430
      0.66150802	      0.21258095	      0.32608888	      0.06804347	      0.35994468
      0.66152455	      0.21258108	      0.32608934	      0.06804336	      0.35994505
      0.66153932	      0.21258119	      0.32608975	      0.06804324	      0.35994537
      0.66155409	      0.21258130	      0.32609018	      0.06804312	      0.35994568
      0.66156886	      0.21258141	      0.32609062	      0.06804298	      0.35994598
      0.66158363	      0.21258153	      0.32609108	      0.06804284	      0.35994627
      0.66159840	      0.21258165	      0.32609154	      0.06804269	      0.35994654
      0.66161162	      0.21258176	      0.32609197	      0.06804255	      0.35994678
      0.66162483	      0.21258186	      0.32609241	      0.06804240	      0.35994701
      0.66163805	      0.21258198	      0.32609286	      0.06804224	      0.35994722
      0.66165127	      0.21258209	      0.32609332	      0.06804207	      0.35994743
      0.66166448	      0.21258220	      0.32609379	      0.06804190	      0.35994763
      0.66167630	      0.21258231	      0.32609422	      0.06804173	      0.35994780
      0.66168812	      0.21258241	      0.32609466	      0.06804156	      0.35994796
      0.66169994	      0.21258252	      0.32609511	      0.06804139	      0.35994811
      0.66171176	      0.21258263	      0.32609557	      0.06804121	      0.35994825
      0.66172358	      0.21258275	      0.32609604	      0.06804102	      0.35994838
      0.66173413	      0.21258285	      0.32609647	      0.06804085	      0.35994849
      0.66174469	      0.21258296	      0.32609691	      0.06804067	      0.35994859
      0.66175524	      0.21258306	      0.32609736	      0.06804048	      0.35994869
      0.66176579	      0.21258317	      0.32609781	      0.06804029	      0.35994877
      0.66177635	      0.21258329	      0.32609828	      0.06804010	      0.35994885
      0.66178635	      0.21258340	      0.32609873	      0.06803991	      0.35994891
      0.66179635	      0.21258351	      0.32609919	      0.06803971	      0.35994897
      0.66180635	      0.21258362	      0.32609966	      0.06803951	      0.35994902
      0.66181635	      0.21258374	      0.32610014	      0.06803930	      0.35994905
      0.66182635	      0.21258387	      0.32610063	      0.06803909	      0.35994908
      0.66183635	      0.21258399	      0.32610113	      0.06803888	      0.35994910
      0.66184635	      0.21258413	      0.32610164	      0.06803865	      0.35994911
      0.66185635	      0.21258426	      0.32610217	      0.06803842	      0.35994910
      0.66186635	      0.21258441	      0.32610271	      0.06803819	      0.35994909
      0.66187635	      0.21258456	      0.32610326	      0.06803795	      0.35994906
      0.66188635	      0.21258471	      0.32610383	      0.06803770	      0.35994901
      0.66189635	      0.21258487	      0.32610441	      0.06803744	      0.35994896
      0.66190635	      0.21258503	      0.32610500	      0.06803718	      0.35994890
      0.66191635	      0.21258518	      0.32610560	      0.06803691	      0.35994883
      0.66192635	      0.21258533	      0.32610620	      0.06803662	      0.35994875
      0.66193635	      0.21258548	      0.32610681	      0.06803634	      0.35994867
      0.66194635	      0.21258563	      0.32610742	      0.06803604	      0.35994857
      0.66195635	      0.21258576	      0.32610804	      0.06803574	      0.35994848
      0.66196635	      0.21258590	      0.32610867	      0.06803542	      0.35994838
      0.66197635	      0.21258602	      0.32610929	      0.06803511	      0.35994827
      0.66198635	      0.21258614	      0.32610992	      0.06803478	      0.35994817
      0.66199635	      0.21258626	      0.32611055	      0.06803445	      0.35994805
      0.66200635	      0.21258637	      0.32611118	      0.06803411	      0.35994794
      0.66201635	      0.21258647	      0.32611182	      0.06803377	      0.35994782
      0.66202635	      0.21258656	      0.32611245	      0.06803342	      0.35994771
      0.66203635	      0.21258665	      0.32611309	      0.06803307	      0.35994759
      0.66204635	      0.21258674	      0.32611372	      0.06803272	      0.35994747
      0.66205635	      0.21258682	      0.32611436	      0.06803236	      0.35994734
      0.66206635	      0.21258689	      0.32611500	      0.06803199	      0.35994722
      0.66207635	      0.21258695	      0.32611563	      0.06803163	      0.35994710
      0.66208635	      0.21258702	      0.32611627	      0.06803126	      0.35994697
      0.66209635	      0.21258707	      0.32611691	      0.06803088	      0.35994685
      0.66210635	      0.21258713	      0.32611754	      0.06803051	      0.35994673
      0.66211635	      0.21258717	      0.32611818	      0.06803014	      0.35994660
      0.66212635	      0.21258722	      0.32611882	      0.06802976	      0.35994648
      0.66213635	      0.21258726	      0.32611945	      0.06802938	      0.35994635
      0.66214635	      0.21258729	      0.32612009	      0.06802900	      0.35994623
      0.66215635	      0.21258732	      0.32612072	      0.06802862	      0.35994611
      0.66216635	      0.21258735	      0.32612136	      0.06802824	      0.35994599
      0.66217635	      0.21258738	      0.32612199	      0.06802786	      0.35994587
      0.66218635	      0.21258740	      0.32612263	      0.06802748	      0.35994574
      0.66219635	      0.21258742	      0.32612326	      0.06802710	      0.35994562
      0.66220635	      0.21258744	      0.32612389	      0.06802672	      0.35994551
      0.66221635	      0.21258745	      0.32612452	      0.06802634	      0.35994539
      0.66222635	      0.21258747	      0.32612516	      0.06802596	      0.35994527
      0.66223635	      0.21258748	      0.32612579	      0.06802558	      0.35994515
      0.66224635	      0.21258749	      0.32612642	      0.06802521	      0.35994504
      0.66225847	      0.21258749	      0.32612719	      0.06802475	      0.35994490
      0.66227058	      0.21258750	      0.32612795	      0.06802430	      0.35994476
      0.66228270	      0.21258750	      0.32612871	      0.06802385	      0.35994463
      0.66229482	      0.21258750	      0.32612948	      0.06802340	      0.35994449
      0.66230694	      0.21258750	      0.32613024	      0.06802295	      0.35994436
      0.66231905	      0.21258750	      0.32613100	      0.06802250	      0.35994423
      0.66233117	      0.21258750	      0.32613176	      0.06802206	      0.35994410
      0.66234329	      0.21258749	      0.32613252	      0.06802162	      0.35994398
      0.66235794	      0.21258748	      0.32613344	      0.06802109	      0.35994383
      0.66237258	      0.21258747	      0.32613436	      0.06802057	      0.35994368
      0.66238723	      0.21258746	      0.32613528	      0.06802005	      0.35994354
      0.66240188	      0.21258744	      0.32613619	      0.06801953	      0.35994339
      0.66241652	      0.21258743	      0.32613711	      0.06801902	      0.35994325
      0.66243117	      0.21258741	      0.32613802	      0.06801851	      0.35994312
      0.66244582	      0.21258740	      0.32613894	      0.06801800	      0.35994298
      0.66246046	      0.21258738	      0.32613985	      0.06801750	      0.35994285
      0.66247850	      0.21258735	      0.32614098	      0.06801689	      0.35994270
      0.66249654	      0.21258733	      0.32614210	      0.06801629	      0.35994254
      0.66251458	      0.21258730	      0.32614322	      0.06801569	      0.35994240
      0.66253262	      0.21258728	      0.32614434	      0.06801510	      0.35994225
      0.66255066	      0.21258725	      0.32614546	      0.06801452	      0.35994211
      0.66256870	      0.21258722	      0.32614658	      0.06801394	      0.35994198
      0.66258674	      0.21258719	      0.32614770	      0.06801337	      0.35994185
      0.66260908	      0.21258716	      0.32614908	      0.06801268	      0.35994169
      0.66263141	      0.21258712	      0.32615046	      0.06801199	      0.35994154
      0.66265375	      0.21258708	      0.32615184	      0.06801131	      0.35994140
      0.66267609	      0.21258704	      0.32615322	      0.06801065	      0.35994126
      0.66269842	      0.21258700	      0.32615460	      0.06800999	      0.35994113
      0.66272076	      0.21258697	      0.32615597	      0.06800934	      0.35994101
      0.66274869	      0.21258692	      0.32615769	      0.06800854	      0.35994086
      0.66277662	      0.21258687	      0.32615941	      0.06800776	      0.35994073
      0.66280455	      0.21258682	      0.32616112	      0.06800699	      0.35994060
      0.66283248	      0.21258677	      0.32616283	      0.06800623	      0.35994049
      0.66286616	      0.21258671	      0.32616489	      0.06800534	      0.35994036
      0.66289985	      0.21258665	      0.32616694	      0.06800446	      0.35994025
      0.66294112	      0.21258657	      0.32616946	      0.06800342	      0.35994014
      0.66298239	      0.21258650	      0.32617197	      0.06800239	      0.35994004
      0.66301505	      0.21258644	      0.32617395	      0.06800160	      0.35993998
      0.66304770	      0.21258638	      0.32617593	      0.06800083	      0.35993993
      0.66308143	      0.21258631	      0.32617798	      0.06800005	      0.35993990
      0.66312724	      0.21258623	      0.32618074	      0.06799901	      0.35993987
      0.66317455	      0.21258614	      0.32618360	      0.06799796	      0.35993987
      0.66320606	      0.21258608	      0.32618549	      0.06799728	      0.35993988
      0.66323757	      0.21258603	      0.32618738	      0.06799661	      0.35993991
      0.66328251	      0.21258594	      0.32619008	      0.06799568	      0.35993997
      0.66331647	      0.21258588	      0.32619211	      0.06799499	      0.35994002
      0.66335043	      0.21258582	      0.32619414	      0.06799432	      0.35994009
      0.66338438	      0.21258575	      0.32619617	      0.06799366	      0.35994018
      0.66342722	      0.21258567	      0.32619872	      0.06799284	      0.35994030
      0.66345775	      0.21258562	      0.32620054	      0.06799227	      0.35994040
      0.66348828	      0.21258556	      0.32620235	      0.06799171	      0.35994051
      0.66352937	      0.21258548	      0.32620479	      0.06799096	      0.35994068
      0.66356535	      0.21258542	      0.32620692	      0.06799033	      0.35994084
      0.66360133	      0.21258535	      0.32620904	      0.06798970	      0.35994101
      0.66363731	      0.21258528	      0.32621116	      0.06798909	      0.35994120
      0.66366833	      0.21258522	      0.32621299	      0.06798857	      0.35994137
      0.66369934	      0.21258517	      0.32621481	      0.06798806	      0.35994156
      0.66373717	      0.21258510	      0.32621703	      0.06798745	      0.35994179
      0.66377501	      0.21258502	      0.32621925	      0.06798685	      0.35994204
      0.66380333	      0.21258497	      0.32622091	      0.06798641	      0.35994224
      0.66383164	      0.21258492	      0.32622256	      0.06798597	      0.35994245
      0.66387350	      0.21258484	      0.32622501	      0.06798534	      0.35994277
      0.66390632	      0.21258478	      0.32622692	      0.06798486	      0.35994303
      0.66393913	      0.21258472	      0.32622883	      0.06798438	      0.35994330
      0.66397194	      0.21258466	      0.32623073	      0.06798391	      0.35994359
      0.66400476	      0.21258459	      0.32623263	      0.06798344	      0.35994388
      0.66403757	      0.21258453	      0.32623453	      0.06798299	      0.35994419
      0.66407039	      0.21258447	      0.32623643	      0.06798254	      0.35994450
      0.66410320	      0.21258441	      0.32623832	      0.06798209	      0.35994483
      0.66413602	      0.21258435	      0.32624022	      0.06798166	      0.35994516
      0.66416883	      0.21258429	      0.32624210	      0.06798123	      0.35994551
      0.66420164	      0.21258422	      0.32624399	      0.06798081	      0.35994587
      0.66423446	      0.21258416	      0.32624587	      0.06798039	      0.35994623
      0.66426296	      0.21258411	      0.32624750	      0.06798003	      0.35994656
      0.66429146	      0.21258405	      0.32624913	      0.06797968	      0.35994690
      0.66432907	      0.21258398	      0.32625128	      0.06797923	      0.35994735
      0.66435924	      0.21258393	      0.32625300	      0.06797886	      0.35994772
      0.66438941	      0.21258387	      0.32625472	      0.06797851	      0.35994810
      0.66441958	      0.21258381	      0.32625644	      0.06797816	      0.35994849
      0.66445740	      0.21258374	      0.32625859	      0.06797772	      0.35994899
      0.66448445	      0.21258369	      0.32626012	      0.06797741	      0.35994935
      0.66451150	      0.21258364	      0.32626165	      0.06797711	      0.35994972
      0.66454699	      0.21258358	      0.32626366	      0.06797672	      0.35995022
      0.66458125	      0.21258351	      0.32626559	      0.06797635	      0.35995071
      0.66461551	      0.21258345	      0.32626753	      0.06797598	      0.35995121
      0.66464507	      0.21258339	      0.32626919	      0.06797567	      0.35995165
      0.66467463	      0.21258334	      0.32627085	      0.06797536	      0.35995210
      0.66470419	      0.21258328	      0.32627251	      0.06797505	      0.35995255
      0.66473375	      0.21258323	      0.32627417	      0.06797475	      0.35995301
      0.66476945	      0.21258316	      0.32627617	      0.06797439	      0.35995358
      0.66480069	      0.21258310	      0.32627791	      0.06797408	      0.35995408
      0.66483192	      0.21258304	      0.32627966	      0.06797378	      0.35995460
      0.66486315	      0.21258299	      0.32628140	      0.06797347	      0.35995512
      0.66489439	      0.21258293	      0.32628314	      0.06797317	      0.35995565
      0.66492562	      0.21258287	      0.32628487	      0.06797288	      0.35995618
      0.66495238	      0.21258282	      0.32628636	      0.06797263	      0.35995665
      0.66497914	      0.21258277	      0.32628784	      0.06797238	      0.35995712
      0.66501684	      0.21258270	      0.32628993	      0.06797204	      0.35995780
      0.66504413	      0.21258265	      0.32629144	      0.06797179	      0.35995829
      0.66507141	      0.21258260	      0.32629294	      0.06797155	      0.35995879
      0.66510453	      0.21258254	      0.32629477	      0.06797126	      0.35995941
      0.66513676	      0.21258248	      0.32629654	      0.06797098	      0.35996002
      0.66516898	      0.21258242	      0.32629832	      0.06797070	      0.35996063
      0.66520121	      0.21258236	      0.32630008	      0.06797043	      0.35996126
      0.66522903	      0.21258231	      0.32630161	      0.06797020	      0.35996180
      0.66525686	      0.21258226	      0.32630313	      0.06796997	      0.35996235
      0.66528469	      0.21258221	      0.32630466	      0.06796974	      0.35996291
      0.66531998	      0.21258215	      0.32630658	      0.06796945	      0.35996362
      0.66535022	      0.21258209	      0.32630823	      0.06796921	      0.35996424
      0.66538046	      0.21258204	      0.32630988	      0.06796897	      0.35996487
      0.66541070	      0.21258198	      0.32631152	      0.06796873	      0.35996550
      0.66544094	      0.21258193	      0.32631317	      0.06796850	      0.35996614
      0.66547118	      0.21258187	      0.32631481	      0.06796827	      0.35996679
      0.66550142	      0.21258182	      0.32631644	      0.06796804	      0.35996744
      0.66553166	      0.21258176	      0.32631808	      0.06796781	      0.35996810
      0.66556190	      0.21258171	      0.32631971	      0.06796759	      0.35996877
      0.66559214	      0.21258166	      0.32632134	      0.06796736	      0.35996944
      0.66562238	      0.21258160	      0.32632297	      0.06796714	      0.35997012
      0.66565262	      0.21258155	      0.32632460	      0.06796693	      0.35997080
      0.66568286	      0.21258149	      0.32632622	      0.06796671	      0.35997150
      0.66571310	      0.21258144	      0.32632785	      0.06796650	      0.35997219
      0.66574334	      0.21258139	      0.32632947	      0.06796629	      0.35997290
      0.66577358	      0.21258133	      0.32633109	      0.06796608	      0.35997361
      0.66580382	      0.21258128	      0.32633270	      0.06796587	      0.35997433
      0.66583406	      0.21258123	      0.32633431	      0.06796567	      0.35997505
      0.66586120	      0.21258118	      0.32633576	      0.06796549	      0.35997570
      0.66588833	      0.21258113	      0.32633721	      0.06796531	      0.35997636
      0.66592423	      0.21258107	      0.32633911	      0.06796507	      0.35997724
      0.66595182	      0.21258102	      0.32634058	      0.06796490	      0.35997792
      0.66597942	      0.21258097	      0.32634204	      0.06796472	      0.35997861
      0.66600701	      0.21258093	      0.32634350	      0.06796454	      0.35997930
      0.66604276	      0.21258086	      0.32634539	      0.06796432	      0.35998021
      0.66607332	      0.21258081	      0.32634701	      0.06796413	      0.35998099
      0.66610388	      0.21258076	      0.32634862	      0.06796394	      0.35998177
      0.66613444	      0.21258071	      0.32635023	      0.06796375	      0.35998256
      0.66616500	      0.21258065	      0.32635184	      0.06796357	      0.35998336
      0.66619556	      0.21258060	      0.32635344	      0.06796339	      0.35998416
      0.66622612	      0.21258055	      0.32635504	      0.06796321	      0.35998497
      0.66625668	      0.21258050	      0.32635664	      0.06796303	      0.35998579
      0.66628724	      0.21258045	      0.32635824	      0.06796285	      0.35998661
      0.66631780	      0.21258040	      0.32635984	      0.06796267	      0.35998743
      0.66634507	      0.21258035	      0.32636126	      0.06796252	      0.35998817
      0.66637234	      0.21258030	      0.32636268	      0.06796236	      0.35998892
      0.66640882	      0.21258024	      0.32636458	      0.06796216	      0.35998993
      0.66643682	      0.21258020	      0.32636604	      0.06796201	      0.35999070
      0.66646482	      0.21258015	      0.32636749	      0.06796185	      0.35999149
      0.66649281	      0.21258010	      0.32636894	      0.06796170	      0.35999227
      0.66652916	      0.21258004	      0.32637082	      0.06796151	      0.35999330
      0.66655998	      0.21257999	      0.32637242	      0.06796134	      0.35999418
      0.66659079	      0.21257994	      0.32637401	      0.06796118	      0.35999506
      0.66662161	      0.21257989	      0.32637559	      0.06796102	      0.35999595
      0.66665243	      0.21257984	      0.32637718	      0.06796086	      0.35999685
      0.66668325	      0.21257979	      0.32637877	      0.06796070	      0.35999775
      0.66671406	      0.21257974	      0.32638035	      0.06796055	      0.35999865
      0.66674488	      0.21257969	      0.32638193	      0.06796039	      0.35999956
      0.66677570	      0.21257964	      0.32638351	      0.06796024	      0.36000048
      0.66680651	      0.21257959	      0.32638508	      0.06796009	      0.36000140
      0.66683733	      0.21257955	      0.32638666	      0.06795994	      0.36000233
      0.66686815	      0.21257950	      0.32638823	      0.06795979	      0.36000326
      0.66689896	      0.21257945	      0.32638980	      0.06795964	      0.36000420
      0.66692978	      0.21257940	      0.32639136	      0.06795949	      0.36000514
      0.66696060	      0.21257935	      0.32639293	      0.06795935	      0.36000609
      0.66699141	      0.21257930	      0.32639449	      0.06795920	      0.36000704
      0.66702518	      0.21257925	      0.32639620	      0.06795905	      0.36000809
      0.66705895	      0.21257920	      0.32639791	      0.06795889	      0.36000915
      0.66708733	      0.21257915	      0.32639935	      0.06795876	      0.36001004
      0.66711571	      0.21257911	      0.32640078	      0.06795864	      0.36001094
      0.66715388	      0.21257905	      0.32640270	      0.06795847	      0.36001215
      0.66718278	      0.21257901	      0.32640416	      0.06795834	      0.36001307
      0.66721168	      0.21257896	      0.32640561	      0.06795821	      0.36001400
      0.66724058	      0.21257892	      0.32640706	      0.06795809	      0.36001493
      0.66727933	      0.21257886	      0.32640900	      0.06795792	      0.36001619
      0.66731090	      0.21257882	      0.32641058	      0.06795779	      0.36001722
      0.66734247	      0.21257877	      0.32641216	      0.06795766	      0.36001825
      0.66737404	      0.21257872	      0.32641373	      0.06795752	      0.36001929
      0.66740562	      0.21257867	      0.32641531	      0.06795739	      0.36002034
      0.66743719	      0.21257863	      0.32641688	      0.06795727	      0.36002139
      0.66747510	      0.21257857	      0.32641876	      0.06795711	      0.36002265
      0.66750316	      0.21257853	      0.32642015	      0.06795700	      0.36002360
      0.66753121	      0.21257849	      0.32642154	      0.06795689	      0.36002454
      0.66756762	      0.21257844	      0.32642335	      0.06795674	      0.36002578
      0.66760387	      0.21257839	      0.32642514	      0.06795660	      0.36002701
      0.66764013	      0.21257833	      0.32642693	      0.06795646	      0.36002825
      0.66767084	      0.21257829	      0.32642844	      0.06795634	      0.36002931
      0.66770155	      0.21257825	      0.32642995	      0.06795623	      0.36003037
      0.66773963	      0.21257819	      0.32643182	      0.06795609	      0.36003169
      0.66777053	      0.21257815	      0.32643334	      0.06795597	      0.36003277
      0.66780144	      0.21257811	      0.32643485	      0.06795586	      0.36003385
      0.66783234	      0.21257806	      0.32643636	      0.06795574	      0.36003493
      0.66787505	      0.21257800	      0.32643845	      0.06795559	      0.36003644
      0.66790284	      0.21257797	      0.32643981	      0.06795549	      0.36003743
      0.66793063	      0.21257793	      0.32644116	      0.06795539	      0.36003842
      0.66797067	      0.21257787	      0.32644311	      0.06795525	      0.36003985
      0.66800685	      0.21257783	      0.32644486	      0.06795512	      0.36004115
      0.66805842	      0.21257776	      0.32644737	      0.06795494	      0.36004301
      0.66808604	      0.21257772	      0.32644870	      0.06795485	      0.36004402
      0.66811366	      0.21257768	      0.32645004	      0.06795476	      0.36004502
      0.66815985	      0.21257762	      0.32645227	      0.06795460	      0.36004671
      0.66819165	      0.21257758	      0.32645380	      0.06795450	      0.36004788
      0.66822345	      0.21257754	      0.32645533	      0.06795439	      0.36004905
      0.66825525	      0.21257750	      0.32645686	      0.06795429	      0.36005023
      0.66830257	      0.21257744	      0.32645913	      0.06795414	      0.36005199
      0.66832982	      0.21257740	      0.32646043	      0.06795405	      0.36005301
      0.66835707	      0.21257737	      0.32646174	      0.06795396	      0.36005403
      0.66840254	      0.21257731	      0.32646391	      0.06795382	      0.36005574
      0.66845099	      0.21257725	      0.32646622	      0.06795367	      0.36005758
      0.66848191	      0.21257721	      0.32646769	      0.06795358	      0.36005875
      0.66851284	      0.21257717	      0.32646916	      0.06795348	      0.36005993
      0.66855925	      0.21257711	      0.32647136	      0.06795334	      0.36006170
      0.66859059	      0.21257707	      0.32647285	      0.06795325	      0.36006291
      0.66862193	      0.21257704	      0.32647433	      0.06795316	      0.36006412
      0.66866305	      0.21257699	      0.32647627	      0.06795304	      0.36006571
      0.66870197	      0.21257694	      0.32647811	      0.06795292	      0.36006722
      0.66874088	      0.21257689	      0.32647994	      0.06795281	      0.36006874
      0.66877522	      0.21257685	      0.32648156	      0.06795271	      0.36007009
      0.66880957	      0.21257681	      0.32648317	      0.06795262	      0.36007143
      0.66884391	      0.21257677	      0.32648478	      0.06795252	      0.36007279
      0.66888639	      0.21257672	      0.32648677	      0.06795240	      0.36007447
      0.66892370	      0.21257668	      0.32648851	      0.06795230	      0.36007595
      0.66896101	      0.21257663	      0.32649025	      0.06795220	      0.36007744
      0.66899831	      0.21257659	      0.32649199	      0.06795210	      0.36007893
      0.66903562	      0.21257655	      0.32649372	      0.06795200	      0.36008043
      0.66907293	      0.21257651	      0.32649545	      0.06795190	      0.36008193
      0.66911024	      0.21257647	      0.32649718	      0.06795181	      0.36008344
      0.66914754	      0.21257642	      0.32649891	      0.06795171	      0.36008496
      0.66918485	      0.21257638	      0.32650063	      0.06795162	      0.36008647
      0.66922216	      0.21257634	      0.32650236	      0.06795152	      0.36008800
      0.66925947	      0.21257630	      0.32650407	      0.06795143	      0.36008953
      0.66929677	      0.21257626	      0.32650579	      0.06795134	      0.36009106
      0.66933408	      0.21257622	      0.32650750	      0.06795124	      0.36009260
      0.66938053	      0.21257617	      0.32650963	      0.06795113	      0.36009452
      0.66941472	      0.21257613	      0.32651120	      0.06795105	      0.36009594
      0.66944890	      0.21257610	      0.32651276	      0.06795097	      0.36009736
      0.66949379	      0.21257605	      0.32651481	      0.06795086	      0.36009924
      0.66953513	      0.21257601	      0.32651669	      0.06795077	      0.36010097
      0.66957647	      0.21257597	      0.32651857	      0.06795067	      0.36010271
      0.66961781	      0.21257592	      0.32652044	      0.06795058	      0.36010446
      0.66965383	      0.21257589	      0.32652208	      0.06795049	      0.36010598
      0.66968986	      0.21257585	      0.32652371	      0.06795041	      0.36010751
      0.66973355	      0.21257581	      0.32652568	      0.06795032	      0.36010937
      0.66977724	      0.21257576	      0.32652765	      0.06795022	      0.36011124
      0.66981584	      0.21257573	      0.32652938	      0.06795014	      0.36011290
      0.66985444	      0.21257569	      0.32653112	      0.06795005	      0.36011455
      0.66989304	      0.21257565	      0.32653285	      0.06794997	      0.36011622
      0.66993982	      0.21257561	      0.32653495	      0.06794987	      0.36011824
      0.66997968	      0.21257557	      0.32653673	      0.06794979	      0.36011997
      0.67001954	      0.21257553	      0.32653850	      0.06794971	      0.36012171
      0.67005939	      0.21257549	      0.32654028	      0.06794962	      0.36012345
      0.67009925	      0.21257546	      0.32654205	      0.06794954	      0.36012519
      0.67014934	      0.21257541	      0.32654428	      0.06794944	      0.36012739
      0.67018767	      0.21257538	      0.32654597	      0.06794937	      0.36012908
      0.67022600	      0.21257534	      0.32654767	      0.06794929	      0.36013077
      0.67027321	      0.21257530	      0.32654975	      0.06794920	      0.36013286
      0.67032041	      0.21257526	      0.32655183	      0.06794911	      0.36013496
      0.67035946	      0.21257522	      0.32655355	      0.06794904	      0.36013670
      0.67039851	      0.21257519	      0.32655527	      0.06794896	      0.36013844
      0.67043756	      0.21257515	      0.32655698	      0.06794889	      0.36014019
      0.67049479	      0.21257510	      0.32655948	      0.06794878	      0.36014276
      0.67053268	      0.21257507	      0.32656114	      0.06794871	      0.36014447
      0.67057057	      0.21257504	      0.32656279	      0.06794865	      0.36014618
      0.67062202	      0.21257500	      0.32656503	      0.06794855	      0.36014851
      0.67066948	      0.21257496	      0.32656709	      0.06794847	      0.36015067
      0.67071694	      0.21257492	      0.32656914	      0.06794839	      0.36015283
      0.67075943	      0.21257488	      0.32657098	      0.06794831	      0.36015477
      0.67080191	      0.21257485	      0.32657282	      0.06794824	      0.36015672
      0.67084440	      0.21257481	      0.32657465	      0.06794817	      0.36015867
      0.67088688	      0.21257478	      0.32657648	      0.06794810	      0.36016063
      0.67094726	      0.21257473	      0.32657907	      0.06794800	      0.36016342
      0.67098340	      0.21257470	      0.32658062	      0.06794794	      0.36016509
      0.67101954	      0.21257468	      0.32658216	      0.06794788	      0.36016677
      0.67107756	      0.21257463	      0.32658464	      0.06794779	      0.36016947
      0.67115235	      0.21257457	      0.32658782	      0.06794767	      0.36017296
      0.67118862	      0.21257455	      0.32658937	      0.06794762	      0.36017466
      0.67122490	      0.21257452	      0.32659090	      0.06794756	      0.36017636
      0.67128421	      0.21257448	      0.32659341	      0.06794747	      0.36017915
      0.67133429	      0.21257444	      0.32659553	      0.06794739	      0.36018151
      0.67138438	      0.21257440	      0.32659764	      0.06794732	      0.36018388
      0.67142744	      0.21257437	      0.32659945	      0.06794726	      0.36018593
      0.67147051	      0.21257434	      0.32660126	      0.06794719	      0.36018797
      0.67151357	      0.21257431	      0.32660306	      0.06794713	      0.36019002
      0.67157088	      0.21257427	      0.32660546	      0.06794705	      0.36019276
      0.67161980	      0.21257424	      0.32660750	      0.06794698	      0.36019510
      0.67166872	      0.21257420	      0.32660954	      0.06794691	      0.36019745
      0.67171764	      0.21257417	      0.32661157	      0.06794685	      0.36019981
      0.67176657	      0.21257414	      0.32661360	      0.06794678	      0.36020217
      0.67181549	      0.21257411	      0.32661563	      0.06794672	      0.36020453
      0.67186441	      0.21257407	      0.32661765	      0.06794665	      0.36020690
      0.67191333	      0.21257404	      0.32661966	      0.06794659	      0.36020928
      0.67196225	      0.21257401	      0.32662168	      0.06794652	      0.36021166
      0.67201117	      0.21257398	      0.32662368	      0.06794646	      0.36021405
      0.67206010	      0.21257395	      0.32662569	      0.06794640	      0.36021644
      0.67210902	      0.21257392	      0.32662769	      0.06794634	      0.36021883
      0.67216290	      0.21257388	      0.32662989	      0.06794627	      0.36022148
      0.67221679	      0.21257385	      0.32663208	      0.06794621	      0.36022413
      0.67226526	      0.21257382	      0.32663405	      0.06794615	      0.36022653
      0.67231374	      0.21257379	      0.32663601	      0.06794609	      0.36022892
      0.67236822	      0.21257376	      0.32663822	      0.06794603	      0.36023162
      0.67242270	      0.21257373	      0.32664041	      0.06794596	      0.36023433
      0.67247718	      0.21257369	      0.32664261	      0.06794590	      0.36023704
      0.67252596	      0.21257367	      0.32664457	      0.06794585	      0.36023947
      0.67257474	      0.21257364	      0.32664652	      0.06794579	      0.36024191
      0.67262352	      0.21257361	      0.32664847	      0.06794574	      0.36024435
      0.67268015	      0.21257358	      0.32665073	      0.06794568	      0.36024719
      0.67273678	      0.21257355	      0.32665299	      0.06794561	      0.36025004
      0.67278747	      0.21257352	      0.32665500	      0.06794556	      0.36025259
      0.67283817	      0.21257349	      0.32665701	      0.06794551	      0.36025515
      0.67289391	      0.21257346	      0.32665922	      0.06794545	      0.36025797
      0.67294966	      0.21257343	      0.32666142	      0.06794539	      0.36026080
      0.67300540	      0.21257340	      0.32666361	      0.06794534	      0.36026363
      0.67306114	      0.21257337	      0.32666580	      0.06794528	      0.36026647
      0.67311689	      0.21257334	      0.32666799	      0.06794523	      0.36026931
      0.67317263	      0.21257331	      0.32667017	      0.06794517	      0.36027216
      0.67322107	      0.21257329	      0.32667206	      0.06794513	      0.36027464
      0.67326952	      0.21257326	      0.32667394	      0.06794508	      0.36027713
      0.67332842	      0.21257324	      0.32667623	      0.06794502	      0.36028015
      0.67338733	      0.21257321	      0.32667852	      0.06794497	      0.36028319
      0.67344060	      0.21257318	      0.32668057	      0.06794492	      0.36028593
      0.67349388	      0.21257315	      0.32668263	      0.06794487	      0.36028869
      0.67355144	      0.21257313	      0.32668485	      0.06794482	      0.36029167
      0.67360901	      0.21257310	      0.32668706	      0.06794477	      0.36029465
      0.67366483	      0.21257307	      0.32668919	      0.06794472	      0.36029756
      0.67372066	      0.21257305	      0.32669133	      0.06794468	      0.36030046
      0.67377790	      0.21257302	      0.32669351	      0.06794463	      0.36030345
      0.67383515	      0.21257299	      0.32669568	      0.06794458	      0.36030644
      0.67389222	      0.21257297	      0.32669785	      0.06794453	      0.36030942
      0.67394928	      0.21257294	      0.32670001	      0.06794449	      0.36031242
      0.67400674	      0.21257292	      0.32670218	      0.06794444	      0.36031543
      0.67406420	      0.21257289	      0.32670434	      0.06794440	      0.36031846
      0.67412153	      0.21257286	      0.32670650	      0.06794435	      0.36032148
      0.67417886	      0.21257284	      0.32670864	      0.06794431	      0.36032450
      0.67423434	      0.21257282	      0.32671072	      0.06794427	      0.36032744
      0.67430366	      0.21257279	      0.32671330	      0.06794422	      0.36033111
      0.67438244	      0.21257275	      0.32671623	      0.06794416	      0.36033529
      0.67444839	      0.21257273	      0.32671868	      0.06794411	      0.36033879
      0.67450101	      0.21257270	      0.32672062	      0.06794407	      0.36034160
      0.67455362	      0.21257268	      0.32672256	      0.06794404	      0.36034440
      0.67461325	      0.21257266	      0.32672476	      0.06794400	      0.36034759
      0.67467288	      0.21257263	      0.32672695	      0.06794395	      0.36035078
      0.67472827	      0.21257261	      0.32672897	      0.06794392	      0.36035375
      0.67479964	      0.21257258	      0.32673158	      0.06794387	      0.36035758
      0.67488672	      0.21257255	      0.32673475	      0.06794381	      0.36036226
      0.67493881	      0.21257253	      0.32673664	      0.06794378	      0.36036507
      0.67500754	      0.21257250	      0.32673913	      0.06794374	      0.36036877
      0.67509005	      0.21257247	      0.32674211	      0.06794369	      0.36037323
      0.67514377	      0.21257245	      0.32674404	      0.06794366	      0.36037614
      0.67521280	      0.21257243	      0.32674652	      0.06794361	      0.36037989
      0.67529982	      0.21257239	      0.32674963	      0.06794356	      0.36038461
      0.67540985	      0.21257235	      0.32675355	      0.06794350	      0.36039060
      0.67545818	      0.21257234	      0.32675526	      0.06794347	      0.36039324
      0.67552204	      0.21257231	      0.32675753	      0.06794344	      0.36039672
      0.67560385	      0.21257228	      0.32676041	      0.06794340	      0.36040120
      0.67568565	      0.21257226	      0.32676329	      0.06794335	      0.36040568
      0.67573903	      0.21257224	      0.32676517	      0.06794332	      0.36040861
      0.67579241	      0.21257222	      0.32676703	      0.06794330	      0.36041154
      0.67584824	      0.21257220	      0.32676898	      0.06794327	      0.36041461
      0.67592614	      0.21257217	      0.32677170	      0.06794323	      0.36041890
      0.67599623	      0.21257215	      0.32677413	      0.06794320	      0.36042277
      0.67605217	      0.21257213	      0.32677607	      0.06794317	      0.36042586
      0.67610811	      0.21257211	      0.32677800	      0.06794314	      0.36042895
      0.67617242	      0.21257209	      0.32678021	      0.06794311	      0.36043251
[truncated: 423,556 more chars]
