# Supplementary material for: Musculoskeletal simulations to examine the effects of accentuated eccentric loading (AEL) on jump height
Source: PeerJ. 2023 Jan 23;11:e14687. doi: 10.7717/peerj.14687 (PMC9879160; doi:10.7717/peerj.14687)
Supplement: Supplemental Information 3 — Added30 folder contains the code and simulation results for a complete jump with an additional 30% model mass. Dropped30 folder contains the code and simulation results for the push-off phase with the original model mass. [file peerj-11-14687-s003.zip › Supplementary Simulation code and output results AEL30/Dropped30/Optimized_for_J_Results/TwoSegment_Two_Segment_TendonPower.sto]

TendonPower
version=1
nRows=9685
nColumns=5
inDegrees=no

This analysis gathers basic information about muscles during a simulation (e.g., forces, tendon lengths, moment arms, etc).
Units are S.I. units (second, meters, Newtons, ...)
Angles are in degrees.

endheader
time	vastus	recfem	glut	ham
      0.00000000	    105.86877186	     16.08161028	     21.41720707	      0.00000000
      0.00006123	    106.20274954	     16.13342049	     21.51186540	      0.00000000
      0.00012245	    106.55415984	     16.19289660	     21.60163321	      0.00000000
      0.00020780	    107.05019459	     16.28189628	     21.71941796	      0.00000000
      0.00029315	    107.54257891	     16.37458885	     21.82941690	      0.00000000
      0.00042115	    108.26684590	     16.51763860	     21.98131160	      0.00000000
      0.00054914	    108.97300592	     16.66417410	     22.11933365	      0.00000000
      0.00075973	    110.09828584	     16.91095131	     22.32079846	      0.00000000
      0.00097032	    111.18359712	     17.16303343	     22.49595182	      0.00000000
      0.00125500	    112.59634496	     17.50937489	     22.70000289	      0.00000000
      0.00153968	    113.95625286	     17.85956172	     22.87526058	      0.00000000
      0.00177985	    115.06773035	     18.15624528	     23.00610915	      0.00000000
      0.00202001	    116.15074934	     18.45319208	     23.12485989	      0.00000000
      0.00230741	    117.41262792	     18.80774126	     23.25447938	      0.00000000
      0.00259481	    118.64124614	     19.16073450	     23.37343398	      0.00000000
      0.00282227	    119.59130880	     19.43842166	     23.46155819	      0.00000000
      0.00304973	    120.52331356	     19.71450346	     23.54529413	      0.00000000
      0.00334924	    121.72382343	     20.07513997	     23.64995354	      0.00000000
      0.00364874	    122.89588071	     20.43237441	     23.74925823	      0.00000000
      0.00386300	    123.71696500	     20.68556773	     23.81747682	      0.00000000
      0.00407725	    124.52450474	     20.93688255	     23.88359912	      0.00000000
      0.00437314	    125.61748794	     21.28064984	     23.97179633	      0.00000000
      0.00466902	    126.68566495	     21.62063635	     24.05669477	      0.00000000
      0.00490644	    127.52478975	     21.89055953	     24.12261945	      0.00000000
      0.00514385	    128.34865303	     22.15803370	     24.18670023	      0.00000000
      0.00542953	    129.31961156	     22.47649273	     24.26148778	      0.00000000
      0.00571522	    130.26913790	     22.79138430	     24.33384789	      0.00000000
      0.00595120	    131.03708424	     23.04867713	     24.39186245	      0.00000000
      0.00618719	    131.79087572	     23.30356053	     24.44832852	      0.00000000
      0.00647135	    132.67952521	     23.60715493	     24.51432413	      0.00000000
      0.00675552	    133.54812937	     23.90726515	     24.57818507	      0.00000000
      0.00699497	    134.26422860	     24.15732900	     24.63038063	      0.00000000
      0.00723442	    134.96651263	     24.40495902	     24.68112029	      0.00000000
      0.00751378	    135.76811317	     24.69066563	     24.73851194	      0.00000000
      0.00779314	    136.55131702	     24.97308016	     24.79398935	      0.00000000
      0.00803996	    137.22773849	     25.21975478	     24.84144386	      0.00000000
      0.00828679	    137.89021071	     25.46390610	     24.88744981	      0.00000000
      0.00855771	    138.60099171	     25.72886325	     24.93630632	      0.00000000
      0.00882862	    139.29533208	     25.99080547	     24.98346813	      0.00000000
      0.00909954	    139.97292009	     26.24960640	     25.02896480	      0.00000000
      0.00937046	    140.63463676	     26.50547475	     25.07281443	      0.00000000
      0.00960318	    141.18992580	     26.72277143	     25.10919147	      0.00000000
      0.00983591	    141.73374632	     26.93792134	     25.14438544	      0.00000000
      0.01011404	    142.36831412	     27.19211094	     25.18491755	      0.00000000
      0.01039217	    142.98678250	     27.44324160	     25.22380570	      0.00000000
      0.01067029	    143.58884578	     27.69118948	     25.26107821	      0.00000000
      0.01091920	    144.11455997	     27.91058682	     25.29307818	      0.00000000
      0.01116811	    144.62734974	     28.12743892	     25.32382024	      0.00000000
      0.01141701	    145.12799111	     28.34193781	     25.35331514	      0.00000000
      0.01168002	    145.64343232	     28.56589921	     25.38314730	      0.00000000
      0.01194302	    146.14556975	     28.78724793	     25.41162434	      0.00000000
      0.01219797	    146.61939067	     28.99923140	     25.43795765	      0.00000000
      0.01245293	    147.08101380	     29.20879137	     25.46305147	      0.00000000
      0.01271510	    147.54276753	     29.42166825	     25.48758364	      0.00000000
      0.01297727	    147.99192453	     29.63201216	     25.51084025	      0.00000000
      0.01323521	    148.42134133	     29.83640588	     25.53249624	      0.00000000
      0.01349315	    148.83887177	     30.03838209	     25.55295071	      0.00000000
      0.01375333	    149.24782355	     30.23959466	     25.57238547	      0.00000000
      0.01401352	    149.64497451	     30.43837893	     25.59063053	      0.00000000
      0.01427221	    150.02799064	     30.63354621	     25.60761003	      0.00000000
      0.01453091	    150.39963004	     30.82634532	     25.62344515	      0.00000000
      0.01478923	    150.75924621	     31.01644192	     25.63813346	      0.00000000
      0.01504755	    151.10779306	     31.20420732	     25.65171145	      0.00000000
      0.01530350	    151.44210134	     31.38788903	     25.66408610	      0.00000000
      0.01555944	    151.76579944	     31.56930976	     25.67540020	      0.00000000
      0.01580318	    152.06414583	     31.73994400	     25.68520360	      0.00000000
      0.01611297	    152.42971515	     31.95387798	     25.69631447	      0.00000000
      0.01651210	    152.87845885	     32.22465635	     25.70844052	      0.00000000
      0.01679287	    153.17958711	     32.41195989	     25.71551795	      0.00000000
      0.01703128	    153.42561005	     32.56885309	     25.72060421	      0.00000000
      0.01726968	    153.66330852	     32.72391178	     25.72485007	      0.00000000
      0.01753117	    153.91418486	     32.89178013	     25.72855642	      0.00000000
      0.01779266	    154.15518638	     33.05744146	     25.73127938	      0.00000000
      0.01804389	    154.37730596	     33.21446946	     25.73298397	      0.00000000
      0.01829512	    154.59052244	     33.36948396	     25.73380566	      0.00000000
      0.01849992	    154.75770813	     33.49433652	     25.73383148	      0.00000000
      0.01882450	    155.01060139	     33.68943833	     25.73270444	      0.00000000
      0.01906129	    155.18627365	     33.82975605	     25.73098776	      0.00000000
      0.01929809	    155.35404400	     33.96822599	     25.72853185	      0.00000000
      0.01953488	    155.51447084	     34.10499301	     25.72534235	      0.00000000
      0.01977868	    155.67180130	     34.24396245	     25.72130413	      0.00000000
      0.02008180	    155.85664099	     34.41421425	     25.71522942	      0.00000000
      0.02046862	    156.07530586	     34.62738627	     25.70581087	      0.00000000
      0.02071870	    156.20683527	     34.76286760	     25.69874158	      0.00000000
      0.02096879	    156.33027900	     34.89639274	     25.69091891	      0.00000000
      0.02121887	    156.44626687	     35.02812644	     25.68234891	      0.00000000
      0.02147240	    156.55592502	     35.15973971	     25.67291197	      0.00000000
      0.02172593	    156.65803528	     35.28951540	     25.66272870	      0.00000000
      0.02197260	    156.74998152	     35.41396224	     25.65211605	      0.00000000
      0.02221928	    156.83490982	     35.53667931	     25.64081659	      0.00000000
      0.02247940	    156.91680241	     35.66417686	     25.62816916	      0.00000000
      0.02273951	    156.99107608	     35.78977476	     25.61477942	      0.00000000
      0.02299610	    157.05684322	     35.91178405	     25.60085551	      0.00000000
      0.02330652	    157.12671934	     36.05694282	     25.58307397	      0.00000000
      0.02365444	    157.19252331	     36.21645730	     25.56194643	      0.00000000
      0.02394973	    157.23843257	     36.34930166	     25.54303771	      0.00000000
      0.02417362	    157.26685047	     36.44837223	     25.52811541	      0.00000000
      0.02439752	    157.29023375	     36.54614317	     25.51269213	      0.00000000
      0.02462526	    157.30866607	     36.64420001	     25.49649809	      0.00000000
      0.02493219	    157.32514144	     36.77415987	     25.47387787	      0.00000000
      0.02523912	    157.33245418	     36.90171152	     25.45035656	      0.00000000
      0.02545699	    157.33174345	     36.99067873	     25.43312600	      0.00000000
      0.02567485	    157.32659844	     37.07846760	     25.41545451	      0.00000000
      0.02592713	    157.31486330	     37.17857705	     25.39444972	      0.00000000
      0.02617941	    157.29716019	     37.27708032	     25.37287080	      0.00000000
      0.02645015	    157.27146718	     37.38097375	     25.34908549	      0.00000000
      0.02672088	    157.23911494	     37.48305408	     25.32465862	      0.00000000
      0.02691494	    157.21177623	     37.55508579	     25.30676160	      0.00000000
      0.02723087	    157.15989848	     37.67032206	     25.27694223	      0.00000000
      0.02747074	    157.11494328	     37.75627589	     25.25374182	      0.00000000
      0.02771061	    157.06462304	     37.84073128	     25.23007019	      0.00000000
      0.02795047	    157.00954346	     37.92385401	     25.20593004	      0.00000000
      0.02819667	    156.94780275	     38.00769985	     25.18067550	      0.00000000
      0.02844286	    156.88105709	     38.09012766	     25.15494240	      0.00000000
      0.02871061	    156.80269442	     38.17812477	     25.12642296	      0.00000000
      0.02897835	    156.71858123	     38.26447319	     25.09735468	      0.00000000
      0.02918757	    156.64878748	     38.33077343	     25.07426516	      0.00000000
      0.02950225	    156.53715486	     38.42856510	     25.03892603	      0.00000000
      0.02975664	    156.44157422	     38.50606100	     25.00982745	      0.00000000
      0.03001102	    156.34060702	     38.58197741	     24.98026743	      0.00000000
      0.03026541	    156.23506397	     38.65653949	     24.95024790	      0.00000000
      0.03051980	    156.12438695	     38.72957867	     24.91978044	      0.00000000
      0.03077419	    156.00917415	     38.80125935	     24.88886835	      0.00000000
      0.03102481	    155.89086175	     38.87043685	     24.85798882	      0.00000000
      0.03127544	    155.76819464	     38.93829494	     24.82669167	      0.00000000
      0.03150969	    155.64942480	     39.00046767	     24.79706942	      0.00000000
      0.03181008	    155.49151732	     39.07848412	     24.75856619	      0.00000000
      0.03211048	    155.32753944	     39.15462751	     24.71949269	      0.00000000
      0.03234592	    155.19462350	     39.21294353	     24.68847877	      0.00000000
      0.03258135	    155.05810747	     39.27013372	     24.65712628	      0.00000000
      0.03285431	    154.89518147	     39.33498098	     24.62036106	      0.00000000
      0.03312728	    154.72756308	     39.39834207	     24.58315548	      0.00000000
      0.03336365	    154.57846888	     39.45195730	     24.55058932	      0.00000000
      0.03365922	    154.38712713	     39.51743248	     24.50941771	      0.00000000
      0.03401855	    154.14727385	     39.59469503	     24.45870829	      0.00000000
      0.03441210	    153.87557222	     39.67638774	     24.40236175	      0.00000000
      0.03471486	    153.66054350	     39.73725431	     24.35845079	      0.00000000
      0.03493999	    153.49687554	     39.78128190	     24.32549002	      0.00000000
      0.03516513	    153.33051835	     39.82440533	     24.29226783	      0.00000000
      0.03538556	    153.16478060	     39.86567694	     24.25949166	      0.00000000
      0.03569838	    152.92484574	     39.92265334	     24.21256601	      0.00000000
      0.03597589	    152.70782644	     39.97177268	     24.17053470	      0.00000000
      0.03620686	    152.52367356	     40.01146340	     24.13527578	      0.00000000
      0.03643782	    152.33693172	     40.05025077	     24.09976486	      0.00000000
      0.03668105	    152.13712397	     40.09001637	     24.06210251	      0.00000000
      0.03698126	    151.88634341	     40.13764353	     24.01524771	      0.00000000
      0.03735693	    151.56603808	     40.19496715	     23.95605347	      0.00000000
      0.03763821	    151.32188742	     40.23633980	     23.91133044	      0.00000000
      0.03787283	    151.11494243	     40.26969311	     23.87377333	      0.00000000
      0.03810744	    150.90560306	     40.30216845	     23.83598594	      0.00000000
      0.03835531	    150.68146642	     40.33541351	     23.79582065	      0.00000000
      0.03860318	    150.45455807	     40.36764199	     23.75540868	      0.00000000
      0.03887291	    150.20433590	     40.40151034	     23.71115841	      0.00000000
      0.03914264	    149.95095019	     40.43419979	     23.66662740	     -0.00000000
      0.03933131	    149.77173877	     40.45633512	     23.63531587	     -0.00000000
      0.03962084	    149.49360679	     40.48913868	     23.58701161	     -0.00000000
      0.03991036	    149.21217689	     40.52066977	     23.53840142	     -0.00000000
      0.04014646	    148.97972080	     40.54528803	     23.49854221	     -0.00000000
      0.04038257	    148.74519570	     40.56908948	     23.45848775	     -0.00000000
      0.04063012	    148.49670377	     40.59305655	     23.41628771	     -0.00000000
      0.04092822	    148.19427566	     40.62066555	     23.36519893	     -0.00000000
      0.04124913	    147.86470699	     40.64882351	     23.30987819	     -0.00000000
      0.04157005	    147.53144584	     40.67548586	     23.25422950	     -0.00000000
      0.04178987	    147.30057317	     40.69274987	     23.21592827	     -0.00000000
      0.04200970	    147.06812996	     40.70935405	     23.17747968	     -0.00000000
      0.04226183	    146.79923773	     40.72747931	     23.13320531	     -0.00000000
      0.04256977	    146.46777287	     40.74835696	     23.07888152	     -0.00000000
      0.04296841	    146.03349456	     40.77326599	     23.00816098	     -0.00000000
      0.04317901	    145.80226628	     40.78561531	     22.97062385	     -0.00000000
      0.04338960	    145.56917991	     40.79722583	     22.93297077	     -0.00000000
      0.04367373	    145.25239592	     40.81190076	     22.88198789	     -0.00000000
      0.04395786	    144.93311368	     40.82548209	     22.83079950	     -0.00000000
      0.04419551	    144.66393609	     40.83594118	     22.78783117	     -0.00000000
      0.04449162	    144.32611981	     40.84789865	     22.73410440	     -0.00000000
      0.04486104	    143.90084342	     40.86113019	     22.66678891	     -0.00000000
      0.04517609	    143.53521256	     40.87104765	     22.60913633	     -0.00000000
      0.04539646	    143.27736621	     40.87709194	     22.56868321	     -0.00000000
      0.04561683	    143.01837112	     40.88256858	     22.52812571	     -0.00000000
      0.04586534	    142.72453927	     40.88795072	     22.48226821	     -0.00000000
      0.04617480	    142.35628343	     40.89354365	     22.42499070	     -0.00000000
      0.04655288	    141.90289009	     40.89872241	     22.35476101	     -0.00000000
      0.04688755	    141.49838747	     40.90179181	     22.29237305	     -0.00000000
      0.04730391	    140.99112892	     40.90365336	     22.21447980	     -0.00000000
      0.04762713	    140.59464093	     40.90370974	     22.15380512	     -0.00000000
      0.04784672	    140.32347151	     40.90291751	     22.11248885	     -0.00000000
      0.04806631	    140.05141013	     40.90161858	     22.07109527	     -0.00000000
      0.04832047	    139.73500725	     40.89936315	     22.02309427	     -0.00000000
      0.04862959	    139.34827458	     40.89561126	     21.96458523	     -0.00000000
      0.04897571	    138.91263718	     40.89006081	     21.89891089	     -0.00000000
      0.04927547	    138.53361463	     40.88423579	     21.84190359	     -0.00000000
      0.04950134	    138.24636554	     40.87905119	     21.79887318	     -0.00000000
      0.04972721	    137.95834673	     40.87337194	     21.75577832	     -0.00000000
      0.04990987	    137.72460917	     40.86834301	     21.72088263	     -0.00000000
      0.05019835	    137.35401556	     40.85961249	     21.66569477	     -0.00000000
      0.05048683	    136.98215862	     40.85006678	     21.61041377	     -0.00000000
      0.05072855	    136.66900467	     40.84126359	     21.56402746	     -0.00000000
      0.05097027	    136.35507461	     40.83191757	     21.51758146	     -0.00000000
      0.05122507	    136.02283216	     40.82133458	     21.46856256	     -0.00000000
      0.05147987	    135.68960704	     40.81010996	     21.41948424	     -0.00000000
      0.05171467	    135.38147974	     40.79913945	     21.37421054	     -0.00000000
      0.05203008	    134.96606605	     40.78348833	     21.31332212	     -0.00000000
      0.05234550	    134.54945132	     40.76693647	     21.25235666	     -0.00000000
      0.05256182	    134.26239796	     40.75487704	     21.21050565	     -0.00000000
      0.05277814	    133.97491899	     40.74243282	     21.16862243	     -0.00000000
      0.05303662	    133.63038805	     40.72691852	     21.11853990	     -0.00000000
      0.05329509	    133.28500881	     40.71078132	     21.06841829	     -0.00000000
      0.05355895	    132.93137096	     40.69360758	     21.01721679	     -0.00000000
      0.05382281	    132.57690173	     40.67579734	     20.96598087	     -0.00000000
      0.05408278	    132.22666720	     40.65757252	     20.91547105	     -0.00000000
      0.05439899	    131.79957469	     40.63456869	     20.85399731	     -0.00000000
      0.05474736	    131.32754776	     40.60812600	     20.78623167	     -0.00000000
      0.05505324	    130.91228599	     40.58409756	     20.72670179	     -0.00000000
      0.05527764	    130.60653087	     40.56580551	     20.68301414	     -0.00000000
      0.05550205	    130.30052119	     40.54714913	     20.63931507	     -0.00000000
      0.05573035	    129.98857376	     40.52768258	     20.59485166	     -0.00000000
      0.05604660	    129.55547688	     40.49993532	     20.53324638	     -0.00000000
      0.05636285	    129.12191960	     40.47147288	     20.47163090	     -0.00000000
      0.05656891	    128.83839779	     40.45231093	     20.43148414	     -0.00000000
      0.05677497	    128.55481897	     40.43288490	     20.39133605	     -0.00000000
      0.05704784	    128.17858138	     40.40656998	     20.33817219	     -0.00000000
      0.05732072	    127.80191755	     40.37969339	     20.28501288	     -0.00000000
      0.05756460	    127.46461902	     40.35510813	     20.23750990	     -0.00000000
      0.05786229	    127.05238598	     40.32447156	     20.17953836	     -0.00000000
      0.05820838	    126.57222550	     40.28793093	     20.11216243	     -0.00000000
      0.05849887	    126.16896343	     40.25664280	     20.05563119	     -0.00000000
      0.05873061	    125.84643054	     40.23107664	     20.01055297	     -0.00000000
      0.05896234	    125.52389571	     40.20519094	     19.96549050	     -0.00000000
      0.05920416	    125.18685603	     40.17769887	     19.91848761	     -0.00000000
      0.05951186	    124.75755828	     40.14208547	     19.85871050	     -0.00000000
      0.05981957	    124.32794572	     40.10581287	     19.79897286	     -0.00000000
      0.06005571	    123.99780122	     40.07745961	     19.75315817	     -0.00000000
      0.06035203	    123.58325875	     40.04132774	     19.69570801	     -0.00000000
      0.06071947	    123.06874346	     39.99564814	     19.62453504	     -0.00000000
      0.06108690	    122.55410068	     39.94911662	     19.55343963	     -0.00000000
      0.06129574	    122.26101618	     39.92213467	     19.51306996	     -0.00000000
      0.06150458	    121.96808299	     39.89493357	     19.47272803	     -0.00000000
      0.06178233	    121.57818196	     39.85825506	     19.41912169	     -0.00000000
      0.06206008	    121.18834141	     39.82112606	     19.36556997	     -0.00000000
      0.06230804	    120.83998244	     39.78748486	     19.31781141	     -0.00000000
      0.06255599	    120.49169259	     39.75348964	     19.27010042	     -0.00000000
      0.06281294	    120.13057730	     39.71780726	     19.22071278	     -0.00000000
      0.06312748	    119.68850913	     39.67357332	     19.16033170	     -0.00000000
      0.06353357	    119.11744770	     39.61547400	     19.08250501	     -0.00000000
      0.06374869	    118.81541446	     39.58442929	     19.04133736	     -0.00000000
      0.06396382	    118.51294631	     39.55297123	     19.00021504	     -0.00000000
      0.06424931	    118.11161382	     39.51080721	     18.94571029	     -0.00000000
      0.06453480	    117.71047973	     39.46820054	     18.89128730	     -0.00000000
      0.06473604	    117.42770004	     39.43785794	     18.85297647	     -0.00000000
      0.06505987	    116.97254017	     39.38847170	     18.79141900	     -0.00000000
      0.06530383	    116.63029682	     39.35103189	     18.74511945	     -0.00000000
      0.06554778	    116.28759881	     39.31308886	     18.69888828	     -0.00000000
      0.06579173	    115.94534739	     39.27491033	     18.65272463	     -0.00000000
      0.06604647	    115.58790359	     39.23463184	     18.60459549	     -0.00000000
      0.06630121	    115.23078016	     39.19404627	     18.55654391	     -0.00000000
      0.06655739	    114.87170874	     39.15284510	     18.50830209	     -0.00000000
      0.06687327	    114.42926805	     39.10157717	     18.44892820	     -0.00000000
      0.06726868	    113.87585900	     39.03665010	     18.37478941	     -0.00000000
      0.06755302	    113.47862600	     38.98957510	     18.32160270	     -0.00000000
      0.06779301	    113.14313024	     38.94938305	     18.27679912	     -0.00000000
      0.06803299	    112.80823605	     38.90901098	     18.23207388	     -0.00000000
      0.06828845	    112.45180884	     38.86566090	     18.18455225	     -0.00000000
      0.06854392	    112.09584602	     38.82204161	     18.13712305	     -0.00000000
      0.06880149	    111.73715649	     38.77771158	     18.08939877	     -0.00000000
      0.06911766	    111.29739003	     38.72288737	     18.03094924	     -0.00000000
      0.06951846	    110.74056387	     38.65268229	     17.95707150	     -0.00000000
      0.06976299	    110.40172605	     38.60961932	     17.91211818	     -0.00000000
      0.07000752	    110.06274295	     38.56613837	     17.86725889	     -0.00000000
      0.07025205	    109.72442908	     38.52248218	     17.82249324	     -0.00000000
      0.07049620	    109.38686017	     38.47858559	     17.77789237	     -0.00000000
      0.07080310	    108.96315392	     38.42306035	     17.72196675	     -0.00000000
      0.07117253	    108.45406391	     38.35572370	     17.65484873	     -0.00000000
      0.07143810	    108.08867809	     38.30695838	     17.60674356	     -0.00000000
      0.07178725	    107.60893962	     38.24236671	     17.54367816	     -0.00000000
      0.07205229	    107.24587586	     38.19315212	     17.49594580	     -0.00000000
      0.07231733	    106.88271062	     38.14346576	     17.44833707	     -0.00000000
      0.07258236	    106.52076534	     38.09370204	     17.40085119	     -0.00000000
      0.07284740	    106.15879273	     38.04348851	     17.35349166	     -0.00000000
      0.07311244	    105.79802469	     37.99319299	     17.30625794	     -0.00000000
      0.07337748	    105.43730257	     37.94246944	     17.25915324	     -0.00000000
      0.07364251	    105.07776943	     37.89165925	     17.21217720	     -0.00000000
      0.07390755	    104.71835420	     37.84044248	     17.16533278	     -0.00000000
      0.07417259	    104.36011253	     37.78913453	     17.11861980	     -0.00000000
      0.07442395	    104.02055223	     37.74012464	     17.07444098	     -0.00000000
      0.07467531	    103.68193358	     37.69099878	     17.03038289	     -0.00000000
      0.07492942	    103.34002819	     37.64105661	     16.98596724	     -0.00000000
      0.07518354	    102.99894079	     37.59095291	     16.94167743	     -0.00000000
      0.07544710	    102.64573926	     37.53872783	     16.89587481	     -0.00000000
      0.07576352	    102.22277335	     37.47577173	     16.84106907	     -0.00000000
      0.07608725	    101.79105806	     37.41101513	     16.78520570	     -0.00000000
      0.07641097	    101.36081811	     37.34604132	     16.72955443	     -0.00000000
      0.07664952	    101.04413923	     37.29784826	     16.68868419	     -0.00000000
      0.07688806	    100.72842109	     37.24958528	     16.64793097	     -0.00000000
      0.07710532	    100.44133729	     37.20545527	     16.61091814	     -0.00000000
      0.07742541	    100.01919691	     37.14014655	     16.55656513	     -0.00000000
      0.07769708	     99.66241057	     37.08466066	     16.51060313	     -0.00000000
      0.07793949	     99.34420646	     37.03480575	     16.46972499	     -0.00000000
      0.07818189	     99.02712645	     36.98491900	     16.42897213	     -0.00000000
      0.07844050	     98.68939925	     36.93145555	     16.38563499	     -0.00000000
      0.07869911	     98.35269358	     36.87787914	     16.34244258	     -0.00000000
      0.07894473	     98.03355749	     36.82680325	     16.30155459	     -0.00000000
      0.07926223	     97.62214017	     36.76055493	     16.24889647	     -0.00000000
      0.07957974	     97.21235773	     36.69416606	     16.19646096	     -0.00000000
      0.07982350	     96.89824281	     36.64291742	     16.15635585	     -0.00000000
      0.08006727	     96.58524764	     36.59163324	     16.11638362	     -0.00000000
      0.08031007	     96.27410099	     36.54036742	     16.07670153	     -0.00000000
      0.08061896	     95.87945538	     36.47497138	     16.02641338	     -0.00000000
      0.08092784	     95.48631195	     36.40943112	     15.97634257	     -0.00000000
      0.08116680	     95.18289214	     36.35853704	     15.93775726	     -0.00000000
      0.08146422	     94.80643106	     36.29505339	     15.88991505	     -0.00000000
      0.08183234	     94.34218752	     36.21622837	     15.83098541	     -0.00000000
      0.08220046	     93.88043306	     36.13730847	     15.77237217	     -0.00000000
      0.08239763	     93.63330363	     36.09475140	     15.74110801	     -0.00000000
      0.08259481	     93.38712399	     36.05223822	     15.70993558	     -0.00000000
      0.08288158	     93.02992943	     35.99023246	     15.66476267	     -0.00000000
      0.08316835	     92.67429898	     35.92818720	     15.61978559	     -0.00000000
      0.08341621	     92.36759168	     35.87435097	     15.58107097	     -0.00000000
      0.08366407	     92.06206482	     35.82048968	     15.54250402	     -0.00000000
      0.08390034	     91.77155565	     35.76901551	     15.50587670	     -0.00000000
      0.08421840	     91.38176362	     35.69956309	     15.45678524	     -0.00000000
      0.08453646	     90.99405669	     35.63011396	     15.40794029	     -0.00000000
      0.08475932	     90.72279020	     35.58119924	     15.37386360	     -0.00000000
      0.08498217	     90.45266936	     35.53232347	     15.33990900	     -0.00000000
      0.08524476	     90.13522848	     35.47459536	     15.30005738	     -0.00000000
      0.08550735	     89.81902948	     35.41681777	     15.26037642	     -0.00000000
      0.08578018	     89.49152545	     35.35664855	     15.21932916	     -0.00000000
      0.08605301	     89.16538509	     35.29643402	     15.17846761	     -0.00000000
      0.08630604	     88.86387003	     35.24047051	     15.14073828	     -0.00000000
      0.08662497	     88.48531340	     35.16982334	     15.09341064	     -0.00000000
      0.08694391	     88.10868014	     35.09913495	     15.04633979	     -0.00000000
      0.08718330	     87.82682301	     35.04592425	     15.01117708	     -0.00000000
      0.08742270	     87.54610839	     34.99270905	     14.97616016	     -0.00000000
      0.08770206	     87.21958641	     34.93048785	     14.93548259	     -0.00000000
      0.08798141	     86.89460683	     34.86825789	     14.89500484	     -0.00000000
      0.08821716	     86.62123599	     34.81563867	     14.86100246	     -0.00000000
      0.08852607	     86.26443396	     34.74660608	     14.81666309	     -0.00000000
      0.08883498	     85.90958892	     34.67758684	     14.77257060	     -0.00000000
      0.08907574	     85.63384204	     34.62364062	     14.73837765	     -0.00000000
      0.08931649	     85.35934431	     34.56972181	     14.70433567	     -0.00000000
      0.08958212	     85.05750137	     34.51013402	     14.66695225	     -0.00000000
      0.08984774	     84.75704516	     34.45054078	     14.62975350	     -0.00000000
      0.09011910	     84.45124810	     34.38956934	     14.59194367	     -0.00000000
      0.09039045	     84.14690846	     34.32859680	     14.55432770	     -0.00000000
      0.09065508	     83.85123372	     34.26905050	     14.51783105	     -0.00000000
      0.09097430	     83.49630498	     34.19719009	     14.47405190	     -0.00000000
      0.09138025	     83.04729704	     34.10564038	     14.41876851	     -0.00000000
      0.09160236	     82.80349948	     34.05569947	     14.38870779	     -0.00000000
      0.09182446	     82.56004053	     34.00556929	     14.35877807	     -0.00000000
      0.09210943	     82.24909293	     33.94125015	     14.32057190	     -0.00000000
      0.09239439	     81.93974620	     33.87693429	     14.28258389	     -0.00000000
      0.09267008	     81.64175194	     33.81464394	     14.24604006	     -0.00000000
      0.09294577	     81.34530842	     33.75237417	     14.20970159	     -0.00000000
      0.09321099	     81.06131466	     33.69240745	     14.17493760	     -0.00000000
      0.09353093	     80.72053562	     33.62006576	     14.13325479	     -0.00000000
      0.09393335	     80.29437927	     33.52897225	     14.08122108	     -0.00000000
      0.09416956	     80.04620251	     33.47565600	     14.05088430	     -0.00000000
      0.09440578	     79.79849111	     33.42215631	     14.02069917	     -0.00000000
      0.09464200	     79.55206199	     33.36871894	     13.99066748	     -0.00000000
      0.09491934	     79.26391023	     33.30592065	     13.95560402	     -0.00000000
      0.09519667	     78.97743685	     33.24318314	     13.92075289	     -0.00000000
      0.09538243	     78.78628985	     33.20113440	     13.89752796	     -0.00000000
      0.09567404	     78.48738645	     33.13507530	     13.86126095	     -0.00000000
      0.09596566	     78.19055068	     33.06914973	     13.82523072	     -0.00000000
      0.09621096	     77.94169271	     33.01356878	     13.79510452	     -0.00000000
      0.09645626	     77.69429425	     32.95808263	     13.76514667	     -0.00000000
      0.09670131	     77.44816660	     32.90261576	     13.73538826	     -0.00000000
      0.09701716	     77.13259070	     32.83112026	     13.69727819	     -0.00000000
      0.09733301	     76.81931305	     32.75974892	     13.65944898	     -0.00000000
      0.09757101	     76.58415536	     32.70586693	     13.63112934	     -0.00000000
      0.09780900	     76.35037028	     32.65207714	     13.60297010	     -0.00000000
      0.09807962	     76.08570056	     32.59087525	     13.57114448	     -0.00000000
      0.09835025	     75.82264529	     32.52974609	     13.53952683	     -0.00000000
      0.09861147	     75.56994281	     32.47071520	     13.50920450	     -0.00000000
      0.09892943	     75.26421555	     32.39890623	     13.47255842	     -0.00000000
      0.09931175	     74.89925385	     32.31260991	     13.42887644	     -0.00000000
      0.09977254	     74.46338231	     32.20871967	     13.37678634	     -0.00000000
      0.09994408	     74.30216325	     32.17005625	     13.35755074	     -0.00000000
      0.10022963	     74.03491000	     32.10566973	     13.32571819	     -0.00000000
      0.10051518	     73.76966570	     32.04143545	     13.29412244	     -0.00000000
      0.10076566	     73.53798629	     31.98501669	     13.26660058	     -0.00000000
      0.10101614	     73.30781068	     31.92870397	     13.23926175	     -0.00000000
      0.10127886	     73.06756839	     31.86962368	     13.21078287	     -0.00000000
      0.10154158	     72.82884649	     31.81062142	     13.18250598	     -0.00000000
      0.10182780	     72.57018071	     31.74633514	     13.15192878	     -0.00000000
      0.10211403	     72.31340445	     31.68216896	     13.12159293	     -0.00000000
      0.10234145	     72.11039981	     31.63117333	     13.09766019	     -0.00000000
      0.10265425	     71.83279171	     31.56105635	     13.06499272	     -0.00000000
      0.10296706	     71.55772597	     31.49117214	     13.03261697	     -0.00000000
      0.10320083	     71.35285892	     31.43881012	     13.00860818	     -0.00000000
      0.10343461	     71.14949588	     31.38660462	     12.98476358	     -0.00000000
      0.10369085	     70.92768902	     31.32937391	     12.95881501	     -0.00000000
      0.10400358	     70.65884775	     31.25960778	     12.92741299	     -0.00000000
      0.10431631	     70.39212233	     31.18995247	     12.89630553	     -0.00000000
      0.10458282	     70.16627002	     31.13061518	     12.87002789	     -0.00000000
      0.10491006	     69.89094007	     31.05783488	     12.83805691	     -0.00000000
      0.10523729	     69.61806490	     30.98522159	     12.80641246	     -0.00000000
      0.10547547	     69.42057164	     30.93234852	     12.78358432	     -0.00000000
      0.10576500	     69.18220532	     30.86818335	     12.75606992	     -0.00000000
      0.10612699	     68.88644368	     30.78801531	     12.72203073	     -0.00000000
      0.10640909	     68.65839369	     30.72579305	     12.69578630	     -0.00000000
      0.10665480	     68.46041849	     30.67145375	     12.67312528	     -0.00000000
      0.10690052	     68.26414155	     30.61730734	     12.65065378	     -0.00000000
      0.10713842	     68.07509402	     30.56487810	     12.62907539	     -0.00000000
      0.10744893	     67.83005949	     30.49651598	     12.60117722	     -0.00000000
      0.10775945	     67.58740874	     30.42836656	     12.57358378	     -0.00000000
      0.10800129	     67.39941867	     30.37524062	     12.55230234	     -0.00000001
      0.10824313	     67.21290627	     30.32225452	     12.53120735	     -0.00000229
      0.10851840	     67.00189820	     30.26196137	     12.50742205	     -0.00001679
      0.10879367	     66.79267182	     30.20181100	     12.48387980	     -0.00005601
      0.10904963	     66.59937416	     30.14590482	     12.46220612	     -0.00012669
      0.10936669	     66.36183058	     30.07675404	     12.43565246	     -0.00027850
      0.10968376	     66.12663032	     30.00778910	     12.40942635	     -0.00052494
      0.10992153	     65.95139499	     29.95607596	     12.38997282	     -0.00078817
      0.11022020	     65.73300714	     29.89122574	     12.36580122	     -0.00123487
      0.11051886	     65.51664863	     29.82652732	     12.34192518	     -0.00183494
      0.11077188	     65.33467613	     29.77175567	     12.32192983	     -0.00248346
      0.11109266	     65.10583250	     29.70240419	     12.29688676	     -0.00351891
      0.11141344	     64.87954813	     29.63329514	     12.27219216	     -0.00482626
      0.11165137	     64.71267220	     29.58198593	     12.25409940	     -0.00599306
      0.11188929	     64.54726288	     29.53082828	     12.23620098	     -0.00734433
      0.11216699	     64.35549344	     29.47114169	     12.21555457	     -0.00917426
      0.11244469	     64.16556065	     29.41161392	     12.19517510	     -0.01129770
      0.11269109	     63.99823245	     29.35882680	     12.17731592	     -0.01344447
      0.11300891	     63.78420799	     29.29082551	     12.15459257	     -0.01660077
      0.11332672	     63.57274064	     29.22307915	     12.13222589	     -0.02021649
      0.11357542	     63.40822834	     29.16999925	     12.11496983	     -0.02337936
      0.11382411	     63.24539543	     29.11711024	     12.09793522	     -0.02684301
      0.11405334	     63.09629739	     29.06838113	     12.08242859	     -0.03030577
      0.11437206	     62.89064632	     29.00068388	     12.06117982	     -0.03555354
      0.11469077	     62.68784696	     28.93332973	     12.04030062	     -0.04130159
      0.11491445	     62.54606070	     28.88591699	     12.02586300	     -0.04562799
      0.11513813	     62.40575704	     28.83869731	     12.01160941	     -0.05018807
      0.11541477	     62.23345590	     28.78031654	     11.99423145	     -0.05613730
      0.11569142	     62.06298500	     28.72210108	     11.97713462	     -0.06240785
      0.11593990	     61.91106938	     28.66984594	     11.96201673	     -0.06829182
      0.11625781	     61.71853201	     28.60308834	     11.94300631	     -0.07612928
      0.11657571	     61.52852009	     28.53658446	     11.92437133	     -0.08426376
      0.11681634	     61.38566777	     28.48620379	     11.91051218	     -0.09058137
      0.11705697	     61.24430508	     28.43598256	     11.89686940	     -0.09700605
      0.11733596	     61.08171175	     28.37778792	     11.88131967	     -0.10454958
      0.11761496	     60.92097383	     28.31976536	     11.86606094	     -0.11214903
      0.11786498	     60.77814537	     28.26780769	     11.85263205	     -0.11896669
      0.11818284	     60.59839991	     28.20186035	     11.83589623	     -0.12758655
      0.11850070	     60.42116501	     28.13617109	     11.81953999	     -0.13608735
      0.11874238	     60.28741244	     28.08619668	     11.80735351	     -0.14242854
      0.11898407	     60.15514477	     28.03638314	     11.79538690	     -0.14863230
      0.11926577	     60.00230970	     27.97836353	     11.78171288	     -0.15565361
      0.11954748	     59.85138504	     27.92053258	     11.76833700	     -0.16241160
      0.11978597	     59.72476250	     27.87161892	     11.75724413	     -0.16790004
      0.12010419	     59.55753002	     27.80644244	     11.74277229	     -0.17485617
      0.12042242	     59.39303405	     27.74160036	     11.72868244	     -0.18135705
      0.12065919	     59.27139115	     27.69326594	     11.71844006	     -0.18587863
      0.12089597	     59.15133987	     27.64514109	     11.70840936	     -0.19012007
      0.12116372	     59.01678912	     27.59076079	     11.69731661	     -0.19456831
      0.12143147	     58.88391869	     27.53654395	     11.68649179	     -0.19863970
      0.12171624	     58.74407312	     27.47894952	     11.67527008	     -0.20255095
      0.12200101	     58.60616393	     27.42155255	     11.66435092	     -0.20602957
      0.12225404	     58.48489579	     27.37061327	     11.65489987	     -0.20875922
      0.12257115	     58.33477979	     27.30690695	     11.64338926	     -0.21170740
      0.12288827	     58.18715456	     27.24347549	     11.63225250	     -0.21414243
      0.12313086	     58.07531108	     27.19496000	     11.62398072	     -0.21566884
      0.12337345	     57.96492896	     27.14660755	     11.61592675	     -0.21691441
      0.12366193	     57.83508615	     27.08917758	     11.60662886	     -0.21804393
      0.12395040	     57.70730964	     27.03197938	     11.59763732	     -0.21881033
      0.12416884	     57.61156861	     26.98871443	     11.59102931	     -0.21916120
      0.12448426	     57.47490386	     26.92632479	     11.58179169	     -0.21933972
      0.12479968	     57.34115552	     26.86434752	     11.57291962	     -0.21915825
      0.12502753	     57.24509716	     26.81945862	     11.56672802	     -0.21881829
      0.12525538	     57.15059608	     26.77479609	     11.56072573	     -0.21831749
      0.12553251	     57.03692198	     26.72053102	     11.55367329	     -0.21750678
      0.12580963	     56.92512603	     26.66647445	     11.54689500	     -0.21649455
      0.12607196	     56.82062324	     26.61537469	     11.54072648	     -0.21536802
      0.12638718	     56.69702496	     26.55414522	     11.53363311	     -0.21382182
      0.12670240	     56.57572534	     26.49314771	     11.52688599	     -0.21209169
      0.12696053	     56.47783243	     26.44328918	     11.52161445	     -0.21055599
      0.12728206	     56.35781382	     26.38133112	     11.51536489	     -0.20851575
      0.12760360	     56.24044483	     26.31969281	     11.50946735	     -0.20635884
      0.12784406	     56.15369291	     26.27359415	     11.50527887	     -0.20468248
      0.12808453	     56.06844159	     26.22768039	     11.50128315	     -0.20296350
      0.12837028	     55.96852702	     26.17319300	     11.49677833	     -0.20087636
      0.12865604	     55.87064881	     26.11894266	     11.49253880	     -0.19875499
      0.12888775	     55.79240675	     26.07501621	     11.48929035	     -0.19701776
      0.12920399	     55.68730072	     26.01517368	     11.48512679	     -0.19463431
      0.12952024	     55.58504264	     25.95572842	     11.48127721	     -0.19225159
      0.12975694	     55.50922124	     25.91115332	     11.47858855	     -0.19047429
      0.12999363	     55.43502989	     25.86681166	     11.47607034	     -0.18870993
      0.13026716	     55.35055742	     25.81563233	     11.47336284	     -0.18669155
      0.13054070	     55.26789717	     25.76465670	     11.47087234	     -0.18470226
      0.13081913	     55.18520497	     25.71285385	     11.46855218	     -0.18271223
      0.13109757	     55.10435943	     25.66125371	     11.46644749	     -0.18076363
      0.13137919	     55.02409015	     25.60915844	     11.46452984	     -0.17883893
      0.13166080	     54.94571064	     25.55727184	     11.46282255	     -0.17696573
      0.13193932	     54.86967347	     25.50604915	     11.46133254	     -0.17516652
      0.13221783	     54.79546763	     25.45502665	     11.46003779	     -0.17342425
      0.13250311	     54.72098726	     25.40286280	     11.45890522	     -0.17170046
      0.13278839	     54.64845333	     25.35091784	     11.45796628	     -0.17004137
      0.13306048	     54.58070101	     25.30146415	     11.45724232	     -0.16851996
      0.13333257	     54.51466824	     25.25219576	     11.45668339	     -0.16706011
      0.13362690	     54.44481718	     25.19900256	     11.45625527	     -0.16555031
      0.13392124	     54.37708248	     25.14605906	     11.45600818	     -0.16411459
      0.13415756	     54.32385962	     25.10362144	     11.45593282	     -0.16301479
      0.13447262	     54.25458160	     25.04716493	     11.45599668	     -0.16162218
      0.13478769	     54.18803782	     24.99109024	     11.45624793	     -0.16031566
      0.13503352	     54.13693683	     24.94728174	     11.45655869	     -0.15935284
      0.13527935	     54.08752498	     24.90371459	     11.45697441	     -0.15844184
      0.13554873	     54.03460596	     24.85604048	     11.45753895	     -0.15750065
      0.13581810	     53.98338716	     24.80856046	     11.45821612	     -0.15661954
      0.13610744	     53.92986512	     24.75766029	     11.45905893	     -0.15573803
      0.13639677	     53.87834335	     24.70699823	     11.46001908	     -0.15492389
      0.13665609	     53.83345942	     24.66167412	     11.46097000	     -0.15424927
      0.13697023	     53.78093853	     24.60693784	     11.46223128	     -0.15350096
      0.13728438	     53.73074258	     24.55247784	     11.46360723	     -0.15282736
      0.13746730	     53.70234279	     24.52082170	     11.46445564	     -0.15246809
      0.13775284	     53.65919321	     24.47148067	     11.46584425	     -0.15195461
      0.13803838	     53.61812290	     24.42241961	     11.46731205	     -0.15149943
      0.13826808	     53.58606929	     24.38300158	     11.46854101	     -0.15117300
      0.13857464	     53.54485189	     24.33052013	     11.47024421	     -0.15079165
      0.13888120	     53.50604992	     24.27837310	     11.47201895	     -0.15047264
      0.13912641	     53.47595093	     24.23666532	     11.47347724	     -0.15025862
      0.13937162	     53.44731042	     24.19514851	     11.47497218	     -0.15008207
      0.13966002	     53.41495120	     24.14640626	     11.47676697	     -0.14991943
      0.13994841	     53.38455738	     24.09791682	     11.47860129	     -0.14980565
      0.14019630	     53.35956526	     24.05631051	     11.48020094	     -0.14974437
      0.14050868	     53.32971913	     24.00402682	     11.48224275	     -0.14971419
      0.14082106	     53.30223843	     23.95206578	     11.48431274	     -0.14973646
      0.14106353	     53.28186362	     23.91175819	     11.48592769	     -0.14978654
      0.14130599	     53.26283031	     23.87162368	     11.48755176	     -0.14986605
      0.14159872	     53.24115931	     23.82325937	     11.48951552	     -0.14999849
      0.14189145	     53.22148858	     23.77516600	     11.49148378	     -0.15017142
      0.14210878	     53.20778738	     23.73952045	     11.49294102	     -0.15032389
      0.14242440	     53.18922492	     23.68783973	     11.49504629	     -0.15058047
      0.14274001	     53.17344936	     23.63662134	     11.49714626	     -0.15088146
      0.14297342	     53.16218692	     23.59863172	     11.49867773	     -0.15112687
      0.14320682	     53.15240750	     23.56088668	     11.50020069	     -0.15139500
      0.14348679	     53.14176933	     23.51567941	     11.50200406	     -0.15174272
      0.14376676	     53.13284531	     23.47070493	     11.50378421	     -0.15211985
      0.14403914	     53.12533766	     23.42703635	     11.50548551	     -0.15251239
      0.14431152	     53.11933831	     23.38356019	     11.50715745	     -0.15293065
      0.14460710	     53.11415133	     23.33648817	     11.50893108	     -0.15341130
      0.14490268	     53.11081862	     23.28967354	     11.51066418	     -0.15392059
      0.14515686	     53.10900340	     23.24949714	     11.51211487	     -0.15437914
      0.14546916	     53.10827159	     23.20028852	     11.51384639	     -0.15496838
      0.14578147	     53.10962174	     23.15138442	     11.51552403	     -0.15558675
      0.14601119	     53.11144930	     23.11546361	     11.51671658	     -0.15605775
      0.14631323	     53.11514460	     23.06836777	     11.51823175	     -0.15669802
      0.14661526	     53.12082712	     23.02158196	     11.51969103	     -0.15736339
      0.14685259	     53.12607662	     22.98485899	     11.52079031	     -0.15790099
      0.14714995	     53.13397637	     22.93900333	     11.52211141	     -0.15859369
      0.14744732	     53.14361248	     22.89340543	     11.52337164	     -0.15930811
      0.14770602	     53.15297308	     22.85382046	     11.52441243	     -0.15994510
      0.14801842	     53.16567384	     22.80618288	     11.52560127	     -0.16073367
      0.14833082	     53.18025329	     22.75883507	     11.52671866	     -0.16154423
      0.14854485	     53.19097182	     22.72646338	     11.52743820	     -0.16211049
      0.14886023	     53.20776122	     22.67883629	     11.52842861	     -0.16296036
      0.14917561	     53.22701936	     22.63168610	     11.52935024	     -0.16383346
      0.14941072	     53.24153262	     22.59642114	     11.52997489	     -0.16449312
      0.14964582	     53.25733783	     22.56140394	     11.53055979	     -0.16516492
      0.14992666	     53.27703700	     22.51964608	     11.53119566	     -0.16597935
      0.15020749	     53.29815661	     22.47812517	     11.53176933	     -0.16680880
      0.15048309	     53.31977126	     22.43746723	     11.53226577	     -0.16763504
      0.15075868	     53.34262886	     22.39700988	     11.53270066	     -0.16847475
      0.15105365	     53.36807054	     22.35381824	     11.53309308	     -0.16938642
      0.15134862	     53.39498068	     22.31088055	     11.53341575	     -0.17031324
      0.15161573	     53.42016361	     22.27208731	     11.53364238	     -0.17116346
      0.15188284	     53.44641722	     22.23347170	     11.53381062	     -0.17202522
      0.15218404	     53.47695395	     22.19004133	     11.53392626	     -0.17300910
      0.15248525	     53.50900106	     22.14689279	     11.53397045	     -0.17400803
      0.15272606	     53.53525503	     22.11246766	     11.53394909	     -0.17481537
      0.15303640	     53.57000620	     22.06823069	     11.53384898	     -0.17586747
      0.15334674	     53.60648196	     22.02434816	     11.53367671	     -0.17693583
      0.15358948	     53.63540145	     21.99003420	     11.53348193	     -0.17777902
      0.15383222	     53.66522494	     21.95590015	     11.53324215	     -0.17863139
      0.15412411	     53.70177396	     21.91494714	     11.53288845	     -0.17966611
      0.15441600	     53.73963179	     21.87426595	     11.53247147	     -0.18071413
      0.15467148	     53.77333098	     21.83873663	     11.53204880	     -0.18163990
      0.15498057	     53.81500191	     21.79591160	     11.53146902	     -0.18277149
      0.15528965	     53.85802797	     21.75337848	     11.53082044	     -0.18391758
      0.15552763	     53.89164238	     21.72070482	     11.53026937	     -0.18480780
      0.15583802	     53.93617577	     21.67820991	     11.52948496	     -0.18597939
      0.15614840	     53.98225954	     21.63608492	     11.52863779	     -0.18716681
      0.15639158	     54.01856382	     21.60308273	     11.52791953	     -0.18810385
      0.15663475	     54.05565690	     21.57026780	     11.52716237	     -0.18904995
      0.15692563	     54.10052427	     21.53110793	     11.52619958	     -0.19019094
      0.15721650	     54.14648604	     21.49221760	     11.52518333	     -0.19134501
      0.15747886	     54.18835905	     21.45722235	     11.52421507	     -0.19239462
      0.15774122	     54.23093168	     21.42239986	     11.52320306	     -0.19345417
      0.15804199	     54.28024992	     21.38259491	     11.52198579	     -0.19467942
      0.15834275	     54.33064697	     21.34307760	     11.52071643	     -0.19591899
      0.15859233	     54.37279274	     21.31036367	     11.51961809	     -0.19695603
      0.15890103	     54.42547544	     21.27004483	     11.51820656	     -0.19825033
      0.15920974	     54.47928488	     21.23004775	     11.51674546	     -0.19956047
      0.15941143	     54.51462347	     21.20396813	     11.51575919	     -0.20042283
      0.15972347	     54.56951240	     21.16368356	     11.51418435	     -0.20176686
      0.16003551	     54.62600143	     21.12388186	     11.51257070	     -0.20313046
      0.16027909	     54.66972869	     21.09271648	     11.51126480	     -0.20420056
      0.16052266	     54.71427105	     21.06180666	     11.50993537	     -0.20528213
      0.16080341	     54.76579305	     21.02625496	     11.50836346	     -0.20653864
      0.16108416	     54.81802286	     20.99094252	     11.50675797	     -0.20780889
      0.16136814	     54.87107603	     20.95532581	     11.50509442	     -0.20910523
      0.16165212	     54.92475106	     20.91993548	     11.50339838	     -0.21041570
      0.16194399	     54.98013902	     20.88367660	     11.50161695	     -0.21177525
      0.16223587	     55.03615994	     20.84766249	     11.49980447	     -0.21315035
      0.16252174	     55.09120103	     20.81250179	     11.49799454	     -0.21451007
      0.16280761	     55.14677481	     20.77756598	     11.49615724	     -0.21588507
      0.16310218	     55.20419182	     20.74168967	     11.49423137	     -0.21731588
      0.16339674	     55.26217491	     20.70606512	     11.49228019	     -0.21876380
      0.16368112	     55.31824633	     20.67178692	     11.49036780	     -0.22017563
      0.16396549	     55.37475990	     20.63772983	     11.48843406	     -0.22160375
      0.16426215	     55.43379335	     20.60232796	     11.48639010	     -0.22310899
      0.16455880	     55.49333149	     20.56718637	     11.48432708	     -0.22463310
      0.16484058	     55.54990001	     20.53392015	     11.48234487	     -0.22609594
      0.16512236	     55.60682133	     20.50086961	     11.48034734	     -0.22757610
      0.16542099	     55.66715425	     20.46597189	     11.47820977	     -0.22916184
      0.16571962	     55.72793510	     20.43134415	     11.47605959	     -0.23076845
      0.16599810	     55.78455629	     20.39916412	     11.47403782	     -0.23228305
      0.16627659	     55.84144550	     20.36719345	     11.47200653	     -0.23381600
      0.16657676	     55.90270097	     20.33286654	     11.46980271	     -0.23548706
      0.16687692	     55.96435012	     20.29881930	     11.46759289	     -0.23718113
      0.16715209	     56.02073484	     20.26771795	     11.46555623	     -0.23875175
      0.16742725	     56.07731161	     20.23682038	     11.46351553	     -0.24034180
      0.16772822	     56.13906408	     20.20316102	     11.46127520	     -0.24210143
      0.16802919	     56.20115536	     20.16978929	     11.45903546	     -0.24388624
      0.16830204	     56.25725241	     20.13964468	     11.45699949	     -0.24552334
      0.16857489	     56.31347705	     20.10970102	     11.45496465	     -0.24718109
      0.16887604	     56.37534129	     20.07678956	     11.45271643	     -0.24903302
      0.16917718	     56.43748673	     20.04417111	     11.45047517	     -0.25091218
      0.16944940	     56.49341022	     20.01479747	     11.44844901	     -0.25263135
      0.16972161	     56.54940749	     19.98562576	     11.44642896	     -0.25437265
      0.17002270	     56.61109533	     19.95350024	     11.44419801	     -0.25632263
      0.17032379	     56.67300441	     19.92167092	     11.44198013	     -0.25830174
      0.17059688	     56.72885186	     19.89291667	     11.43997341	     -0.26011895
      0.17086996	     56.78472673	     19.86436857	     11.43797776	     -0.26195992
      0.17117099	     56.84601635	     19.83304357	     11.43578687	     -0.26401488
      0.17147201	     56.90746701	     19.80201667	     11.43361483	     -0.26610066
      0.17174688	     56.96322746	     19.77380555	     11.43164150	     -0.26802895
      0.17202174	     57.01897380	     19.74580694	     11.42968421	     -0.26998262
      0.17232273	     57.07966621	     19.71529630	     11.42755530	     -0.27214898
      0.17262372	     57.14046149	     19.68508513	     11.42545079	     -0.27434749
      0.17290080	     57.19603581	     19.65739899	     11.42352842	     -0.27639652
      0.17317788	     57.25155815	     19.62993296	     11.42162709	     -0.27847233
      0.17347881	     57.31146437	     19.60025613	     11.41958172	     -0.28075489
      0.17377975	     57.37141894	     19.57088001	     11.41756605	     -0.28307042
      0.17405921	     57.42666439	     19.54373271	     11.41571420	     -0.28524679
      0.17433867	     57.48182341	     19.51681394	     11.41388836	     -0.28745094
      0.17463951	     57.54076729	     19.48799466	     11.41194756	     -0.28985223
      0.17494035	     57.59970957	     19.45947741	     11.41004146	     -0.29228668
      0.17522221	     57.65446915	     19.43289910	     11.40828048	     -0.29459403
      0.17550408	     57.70911141	     19.40655835	     11.40655045	     -0.29692957
      0.17580477	     57.76693412	     19.37862275	     11.40473444	     -0.29944941
      0.17610547	     57.82471037	     19.35099072	     11.40295786	     -0.30200186
      0.17638969	     57.87882753	     19.32502056	     11.40130826	     -0.30444065
      0.17667392	     57.93280028	     19.29929751	     11.39969445	     -0.30690739
      0.17697441	     57.98936340	     19.27227289	     11.39802248	     -0.30954263
      0.17727490	     58.04584059	     19.24555371	     11.39639435	     -0.31220917
      0.17756139	     58.09916613	     19.22023686	     11.39487639	     -0.31477656
      0.17784788	     58.15232413	     19.19517713	     11.39339894	     -0.31737089
      0.17814813	     58.20751171	     19.16909125	     11.39188910	     -0.32011550
      0.17844837	     58.26257942	     19.14331311	     11.39042723	     -0.32288938
      0.17873700	     58.31497499	     19.11869938	     11.38906067	     -0.32557929
      0.17902562	     58.36718401	     19.09435316	     11.38773915	     -0.32829461
      0.17932559	     58.42090388	     19.06923372	     11.38640831	     -0.33114005
      0.17962556	     58.47447557	     19.04442484	     11.38512923	     -0.33401221
      0.17991615	     58.52581600	     19.02056791	     11.38393305	     -0.33681573
      0.18020674	     58.57695507	     18.99698919	     11.38278625	     -0.33964256
      0.18050644	     58.62913963	     18.97286346	     11.38164995	     -0.34257858
      0.18080613	     58.68115331	     18.94905180	     11.38056889	     -0.34553843
      0.18109849	     58.73132872	     18.92600836	     11.37956108	     -0.34844453
      0.18139086	     58.78129211	     18.90325404	     11.37860671	     -0.35137153
      0.18169029	     58.83189831	     18.88014887	     11.37767917	     -0.35438710
      0.18198973	     58.88231639	     18.85736205	     11.37681005	     -0.35742352
      0.18228366	     58.93123441	     18.83519077	     11.37600737	     -0.36042003
      0.18257758	     58.97992681	     18.81331967	     11.37526187	     -0.36343494
      0.18287682	     59.02889460	     18.79126178	     11.37455602	     -0.36651923
      0.18317605	     59.07759726	     18.76952741	     11.37391149	     -0.36962152
      0.18347133	     59.12498442	     18.74828782	     11.37332924	     -0.37269611
      0.18376660	     59.17201921	     18.72735954	     11.37280761	     -0.37578674
      0.18406187	     59.21834212	     18.70664890	     11.37234120	     -0.37888965
      0.18435714	     59.26421877	     18.68624849	     11.37193638	     -0.38200729
      0.18465242	     59.30932037	     18.66607523	     11.37158835	     -0.38513626
      0.18494769	     59.35387258	     18.64621145	     11.37130285	     -0.38827873
      0.18524296	     59.39757510	     18.62658423	     11.37107564	     -0.39143167
      0.18553824	     59.44061459	     18.60726616	     11.37091181	     -0.39459702
      0.18583351	     59.48271663	     18.58819390	     11.37080768	     -0.39777209
      0.18612878	     59.52403029	     18.56943091	     11.37076775	     -0.40095860
      0.18642406	     59.56430420	     18.55092281	     11.37078886	     -0.40415418
      0.18671933	     59.60365163	     18.53272460	     11.37087492	     -0.40736035
      0.18701460	     59.64184138	     18.51479011	     11.37102327	     -0.41057507
      0.18730988	     59.67895319	     18.49716667	     11.37123730	     -0.41379965
      0.18760515	     59.71477334	     18.47981554	     11.37151476	     -0.41703235
      0.18790042	     59.74935075	     18.46277714	     11.37185860	     -0.42027432
      0.18819570	     59.78248691	     18.44601941	     11.37226694	     -0.42352408
      0.18849097	     59.81420329	     18.42957661	     11.37274231	     -0.42678263
      0.18878624	     59.84431503	     18.41342259	     11.37328318	     -0.43004875
      0.18908151	     59.87282016	     18.39758624	     11.37389169	     -0.43332329
      0.18937679	     59.89954687	     18.38204653	     11.37456662	     -0.43660526
      0.18967206	     59.92447457	     18.36682771	     11.37530977	     -0.43989539
      0.18996733	     59.94744504	     18.35191320	     11.37612018	     -0.44319288
      0.19026261	     59.96842474	     18.33732327	     11.37699937	     -0.44649838
      0.19055788	     59.98727074	     18.32304512	     11.37794660	     -0.44981125
      0.19085315	     60.00394303	     18.30909567	     11.37896313	     -0.45313205
      0.19114843	     60.01831669	     18.29546529	     11.38004841	     -0.45646031
      0.19144370	     60.03035216	     18.28216810	     11.38120348	     -0.45979651
      0.19173897	     60.03994599	     18.26919716	     11.38242794	     -0.46314029
      0.19203425	     60.04706599	     18.25656424	     11.38372267	     -0.46649209
      0.19232952	     60.05163370	     18.24426458	     11.38508737	     -0.46985167
      0.19262479	     60.05363051	     18.23230809	     11.38652277	     -0.47321940
      0.19292007	     60.05300585	     18.22069178	     11.38802866	     -0.47659513
      0.19321534	     60.04975944	     18.20942401	     11.38960565	     -0.47997921
      0.19351061	     60.04387008	     18.19850322	     11.39125361	     -0.48337156
      0.19380588	     60.03535852	     18.18793656	     11.39297302	     -0.48677249
      0.19410116	     60.02423249	     18.17772357	     11.39476381	     -0.49018199
      0.19439643	     60.01053401	     18.16787044	     11.39662637	     -0.49360034
      0.19469170	     59.99429713	     18.15837759	     11.39856065	     -0.49702758
      0.19498698	     59.97558298	     18.14925041	     11.40056697	     -0.50046398
      0.19528225	     59.95444742	     18.14049000	     11.40264531	     -0.50390962
      0.19557752	     59.93096652	     18.13210115	     11.40479590	     -0.50736474
      0.19587280	     59.90521196	     18.12408542	     11.40701873	     -0.51082945
      0.19616807	     59.87726930	     18.11644713	     11.40931397	     -0.51430400
      0.19646334	     59.84721940	     18.10918819	     11.41168160	     -0.51778851
      0.19675862	     59.81515130	     18.10231251	     11.41412174	     -0.52128321
      0.19705389	     59.78114837	     18.09582226	     11.41663436	     -0.52478825
      0.19734916	     59.74529734	     18.08972101	     11.41921952	     -0.52830386
      0.19764444	     59.70767805	     18.08401107	     11.42187717	     -0.53183019
      0.19793971	     59.66836979	     18.07869574	     11.42460732	     -0.53536746
      0.19823498	     59.62744391	     18.07377739	     11.42740991	     -0.53891584
      0.19853026	     59.58496824	     18.06925909	     11.43028490	     -0.54247554
      0.19882553	     59.54100185	     18.06514321	     11.43323219	     -0.54604674
      0.19912080	     59.49559831	     18.06143259	     11.43625171	     -0.54962964
      0.19941607	     59.44880208	     18.05812956	     11.43934334	     -0.55322443
      0.19971135	     59.40065092	     18.05523674	     11.44250695	     -0.55683130
      0.20000662	     59.35117366	     18.05275638	     11.44574240	     -0.56045043
      0.20030189	     59.30039211	     18.05069089	     11.44904952	     -0.56408202
      0.20059717	     59.24831982	     18.04904240	     11.45242815	     -0.56772626
      0.20089244	     59.19496379	     18.04781310	     11.45587809	     -0.57138333
      0.20118771	     59.14032404	     18.04700496	     11.45939912	     -0.57505342
      0.20148299	     59.08439527	     18.04661995	     11.46299104	     -0.57873672
      0.20177826	     59.02716717	     18.04665986	     11.46665360	     -0.58243340
      0.20207353	     58.96862606	     18.04712644	     11.47038655	     -0.58614365
      0.20236881	     58.90875582	     18.04802126	     11.47418964	     -0.58986765
      0.20266408	     58.84753971	     18.04934582	     11.47806257	     -0.59360558
      0.20295935	     58.78496173	     18.05110147	     11.48200507	     -0.59735761
      0.20325463	     58.72100855	     18.05328946	     11.48601683	     -0.60112393
      0.20354990	     58.65567121	     18.05591087	     11.49009755	     -0.60490470
      0.20384517	     58.58894711	     18.05896668	     11.49424689	     -0.60870010
      0.20414044	     58.52084177	     18.06245771	     11.49846452	     -0.61251030
      0.20443572	     58.45137072	     18.06638465	     11.50275010	     -0.61633548
      0.20473099	     58.38056106	     18.07074802	     11.50710326	     -0.62017578
      0.20502626	     58.30845296	     18.07554822	     11.51152364	     -0.62403140
      0.20532154	     58.23510076	     18.08078545	     11.51601085	     -0.62790248
      0.20561681	     58.16057381	     18.08645979	     11.52056452	     -0.63178920
      0.20591208	     58.08495686	     18.09257112	     11.52518422	     -0.63569171
      0.20620736	     58.00835002	     18.09911919	     11.52986955	     -0.63961017
      0.20650263	     57.93086829	     18.10610355	     11.53462008	     -0.64354475
      0.20679790	     57.85264065	     18.11352359	     11.53943537	     -0.64749559
      0.20709318	     57.77380872	     18.12137851	     11.54431496	     -0.65146285
      0.20738845	     57.69452509	     18.12966735	     11.54925839	     -0.65544669
      0.20768372	     57.61495131	     18.13838895	     11.55426517	     -0.65944726
      0.20797900	     57.53525581	     18.14754198	     11.55933480	     -0.66346470
      0.20827427	     57.45561152	     18.15712492	     11.56446677	     -0.66749917
      0.20856954	     57.37619364	     18.16713607	     11.56966055	     -0.67155080
      0.20886481	     57.29717733	     18.17757353	     11.57491560	     -0.67561974
      0.20916009	     57.21873564	     18.18843523	     11.58023135	     -0.67970614
      0.20945536	     57.14103751	     18.19971893	     11.58560723	     -0.68381013
      0.20975063	     57.06424611	     18.21142216	     11.59104264	     -0.68793186
      0.21004591	     56.98851736	     18.22354231	     11.59653697	     -0.69207145
      0.21034118	     56.91399872	     18.23607658	     11.60208960	     -0.69622905
      0.21063645	     56.84082830	     18.24902199	     11.60769987	     -0.70040478
      0.21093173	     56.76913419	     18.26237537	     11.61336713	     -0.70459879
      0.21122700	     56.69903399	     18.27613340	     11.61909070	     -0.70881120
      0.21152227	     56.63063464	     18.29029259	     11.62486989	     -0.71304213
      0.21181755	     56.56403235	     18.30484927	     11.63070399	     -0.71729172
      0.21211282	     56.49931275	     18.31979963	     11.63659228	     -0.72156010
      0.21240809	     56.43655115	     18.33513969	     11.64253403	     -0.72584738
      0.21270337	     56.37581287	     18.35086533	     11.64852848	     -0.73015369
      0.21299864	     56.31715373	     18.36697228	     11.65457488	     -0.73447915
      0.21329391	     56.26062052	     18.38345614	     11.66067245	     -0.73882389
      0.21358918	     56.20625154	     18.40031236	     11.66682041	     -0.74318801
      0.21388446	     56.15407717	     18.41753628	     11.67301796	     -0.74757165
      0.21417973	     56.10412044	     18.43512312	     11.67926430	     -0.75197492
      0.21447500	     56.05639761	     18.45306797	     11.68555860	     -0.75639794
      0.21477028	     56.01091872	     18.47136584	     11.69190005	     -0.76084082
      0.21506555	     55.96768814	     18.49001160	     11.69828781	     -0.76530367
      0.21536082	     55.92670508	     18.50900007	     11.70472105	     -0.76978662
      0.21565610	     55.88796057	     18.52832596	     11.71119891	     -0.77428976
      0.21595137	     55.85142113	     18.54798389	     11.71772054	     -0.77881323
      0.21624664	     55.81704576	     18.56796845	     11.72428510	     -0.78335712
      0.21654192	     55.78479474	     18.58827412	     11.73089171	     -0.78792156
      0.21683719	     55.75462964	     18.60889536	     11.73753951	     -0.79250664
      0.21713246	     55.72651328	     18.62982656	     11.74422764	     -0.79711249
      0.21742774	     55.70040970	     18.65106207	     11.75095523	     -0.80173921
      0.21772301	     55.67628416	     18.67259623	     11.75772140	     -0.80638691
      0.21801828	     55.65410308	     18.69442331	     11.76452529	     -0.81105570
      0.21831355	     55.63383407	     18.71653759	     11.77136602	     -0.81574569
      0.21860883	     55.61544583	     18.73893333	     11.77824272	     -0.82045699
      0.21890410	     55.59890822	     18.76160477	     11.78515452	     -0.82518970
      0.21919937	     55.58419215	     18.78454618	     11.79210056	     -0.82994394
      0.21949465	     55.57126964	     18.80775178	     11.79907996	     -0.83471981
      0.21978992	     55.56011373	     18.83121587	     11.80609185	     -0.83951742
      0.22008519	     55.55069853	     18.85493271	     11.81313538	     -0.84433687
      0.22038047	     55.54299915	     18.87889661	     11.82020968	     -0.84917828
      0.22067574	     55.53699170	     18.90310192	     11.82731388	     -0.85404175
      0.22097101	     55.53265329	     18.92754299	     11.83444714	     -0.85892739
      0.22126629	     55.52996199	     18.95221424	     11.84160861	     -0.86383530
      0.22156156	     55.52889684	     18.97711013	     11.84879743	     -0.86876559
      0.22185683	     55.52943782	     19.00222516	     11.85601275	     -0.87371836
      0.22215211	     55.53156584	     19.02755388	     11.86325375	     -0.87869373
      0.22244738	     55.53526275	     19.05309093	     11.87051958	     -0.88369181
      0.22274265	     55.54051129	     19.07883097	     11.87780942	     -0.88871268
      0.22303793	     55.54729511	     19.10476876	     11.88512243	     -0.89375647
      0.22333320	     55.55559877	     19.13089911	     11.89245781	     -0.89882328
      0.22362847	     55.56540769	     19.15721692	     11.89981473	     -0.90391321
      0.22392374	     55.57670818	     19.18371716	     11.90719239	     -0.90902637
      0.22421902	     55.58948744	     19.21039488	     11.91458998	     -0.91416287
      0.22451429	     55.60373351	     19.23724522	     11.92200672	     -0.91932281
      0.22480956	     55.61943531	     19.26426339	     11.92944180	     -0.92450630
      0.22510484	     55.63658263	     19.29144469	     11.93689445	     -0.92971345
      0.22540011	     55.65516609	     19.31878455	     11.94436390	     -0.93494436
      0.22569538	     55.67517720	     19.34627843	     11.95184937	     -0.94019914
      0.22599066	     55.69660830	     19.37392193	     11.95935010	     -0.94547790
      0.22628593	     55.71945262	     19.40171073	     11.96686535	     -0.95078074
      0.22658120	     55.74370421	     19.42964062	     11.97439435	     -0.95610777
      0.22687648	     55.76935803	     19.45770746	     11.98193637	     -0.96145909
      0.22717175	     55.79640987	     19.48590723	     11.98949069	     -0.96683482
      0.22746702	     55.82485642	     19.51423602	     11.99705657	     -0.97223506
      0.22776230	     55.85469523	     19.54269001	     12.00463329	     -0.97765992
      0.22805757	     55.88592474	     19.57126546	     12.01222016	     -0.98310950
      0.22835284	     55.91854432	     19.59995878	     12.01981647	     -0.98858392
      0.22864811	     55.95255420	     19.62876643	     12.02742152	     -0.99408327
      0.22894339	     55.98795556	     19.65768502	     12.03503464	     -0.99960768
      0.22923866	     56.02475051	     19.68671124	     12.04265514	     -1.00515724
      0.22953393	     56.06294210	     19.71584187	     12.05028236	     -1.01073206
      0.22982921	     56.10253436	     19.74507382	     12.05791564	     -1.01633226
      0.23012448	     56.14353229	     19.77440408	     12.06555432	     -1.02195794
      0.23041975	     56.18594190	     19.80382976	     12.07319776	     -1.02760921
      0.23071503	     56.22977021	     19.83334804	     12.08084532	     -1.03328617
      0.23101030	     56.27502531	     19.86295625	     12.08849638	     -1.03898894
      0.23130557	     56.32171636	     19.89265177	     12.09615032	     -1.04471763
      0.23160085	     56.36985359	     19.92243212	     12.10380653	     -1.05047235
      0.23189612	     56.41944841	     19.95229487	     12.11146440	     -1.05625319
      0.23219139	     56.47051334	     19.98223774	     12.11912334	     -1.06206029
      0.23248667	     56.52306213	     20.01225851	     12.12678276	     -1.06789373
      0.23278194	     56.57710975	     20.04235506	     12.13444208	     -1.07375364
      0.23307721	     56.63267243	     20.07252538	     12.14210074	     -1.07964011
      0.23337248	     56.68976773	     20.10276754	     12.14975816	     -1.08555327
      0.23366776	     56.74841454	     20.13307970	     12.15741379	     -1.09149323
      0.23396303	     56.80863316	     20.16346011	     12.16506710	     -1.09746008
      0.23425830	     56.87044535	     20.19390711	     12.17271752	     -1.10345394
      0.23455358	     56.93387434	     20.22441914	     12.18036454	     -1.10947493
      0.23484885	     56.99894495	     20.25499470	     12.18800763	     -1.11552315
      0.23514412	     57.06568358	     20.28563239	     12.19564627	     -1.12159871
      0.23543940	     57.13411833	     20.31633090	     12.20327995	     -1.12770172
      0.23573467	     57.20427903	     20.34708898	     12.21090817	     -1.13383230
      0.23602994	     57.27619730	     20.37790548	     12.21853043	     -1.13999055
      0.23632522	     57.34990666	     20.40877932	     12.22614623	     -1.14617658
      0.23662049	     57.42544257	     20.43970948	     12.23375511	     -1.15239051
      0.23691576	     57.50284252	     20.47069505	     12.24135657	     -1.15863243
      0.23721104	     57.58214611	     20.50173517	     12.24895016	     -1.16490248
      0.23750631	     57.66339513	     20.53282905	     12.25653540	     -1.17120074
      0.23780158	     57.74663368	     20.56397597	     12.26411184	     -1.17752734
      0.23809685	     57.83190821	     20.59517530	     12.27167903	     -1.18388238
      0.23839213	     57.91926765	     20.62642644	     12.27923655	     -1.19026598
      0.23868740	     58.00876350	     20.65772889	     12.28678414	     -1.19667823
      0.23898267	     58.10044994	     20.68908219	     12.29432159	     -1.20311926
      0.23927795	     58.19438392	     20.72048595	     12.30184867	     -1.20958917
      0.23957322	     58.29062527	     20.75193985	     12.30936517	     -1.21608806
      0.23986849	     58.38923682	     20.78344360	     12.31687085	     -1.22261606
      0.24016377	     58.49028448	     20.81499700	     12.32436551	     -1.22917325
      0.24045904	     58.59383740	     20.84659988	     12.33184890	     -1.23575976
      0.24075431	     58.69996801	     20.87825213	     12.33932081	     -1.24237569
      0.24104959	     58.80875221	     20.90995370	     12.34678100	     -1.24902114
      0.24134486	     58.92026940	     20.94170457	     12.35422924	     -1.25569622
      0.24164013	     59.03460262	     20.97350479	     12.36166531	     -1.26240104
      0.24193541	     59.15183865	     21.00535445	     12.36908896	     -1.26913570
      0.24223068	     59.27206808	     21.03725367	     12.37649996	     -1.27590030
      0.24252595	     59.39538540	     21.06920262	     12.38389808	     -1.28269495
      0.24282122	     59.52188905	     21.10120153	     12.39128306	     -1.28951975
      0.24311650	     59.65168148	     21.13325063	     12.39865467	     -1.29637480
      0.24341177	     59.78486921	     21.16535023	     12.40601265	     -1.30326020
      0.24370704	     59.92156279	     21.19750065	     12.41335676	     -1.31017606
      0.24400232	     60.06187680	     21.22970224	     12.42068675	     -1.31712246
      0.24429759	     60.20592982	     21.26195541	     12.42800235	     -1.32409951
      0.24459286	     60.35384433	     21.29426056	     12.43530331	     -1.33110730
      0.24488814	     60.50574659	     21.32661816	     12.44258935	     -1.33814592
      0.24518341	     60.66176644	     21.35902868	     12.44986021	     -1.34521548
      0.24547868	     60.82203713	     21.39149263	     12.45711561	     -1.35231606
      0.24577396	     60.98669496	     21.42401052	     12.46435527	     -1.35944774
      0.24606923	     61.15587896	     21.45658292	     12.47157890	     -1.36661063
      0.24636450	     61.32973047	     21.48921039	     12.47878621	     -1.37380480
      0.24665978	     61.50839259	     21.52189351	     12.48597690	     -1.38103034
      0.24695505	     61.69200958	     21.55463290	     12.49315067	     -1.38828734
      0.24725032	     61.88072619	     21.58742918	     12.50030719	     -1.39557587
      0.24754560	     62.07468681	     21.62028299	     12.50744616	     -1.40289601
      0.24784087	     62.27403457	     21.65319497	     12.51456725	     -1.41024784
      0.24813614	     62.47891031	     21.68616578	     12.52167012	     -1.41763143
      0.24843141	     62.68945148	     21.71919610	     12.52875443	     -1.42504686
      0.24872669	     62.90579081	     21.75228661	     12.53581983	     -1.43249419
      0.24902196	     63.12805502	     21.78543799	     12.54286596	     -1.43997350
      0.24931723	     63.35636330	     21.81865095	     12.54989246	     -1.44748484
      0.24961251	     63.59082578	     21.85192618	     12.55689895	     -1.45502829
      0.24990778	     63.83154189	     21.88526441	     12.56388507	     -1.46260390
      0.25020305	     64.07859863	     21.91866633	     12.57085041	     -1.47021172
      0.25049833	     64.33206888	     21.95213267	     12.57779459	     -1.47785182
      0.25079360	     64.59200962	     21.98566416	     12.58471720	     -1.48552424
      0.25108887	     64.85846021	     22.01926151	     12.59161785	     -1.49322905
      0.25138415	     65.13144074	     22.05292548	     12.59849611	     -1.50096627
      0.25167942	     65.41095042	     22.08665678	     12.60535158	     -1.50873598
      0.25197469	     65.69696621	     22.12045617	     12.61218384	     -1.51653819
      0.25226997	     65.98944149	     22.15432440	     12.61899247	     -1.52437297
      0.25256524	     66.28830507	     22.18826222	     12.62577705	     -1.53224035
      0.25286051	     66.59346038	     22.22227039	     12.63253715	     -1.54014037
      0.25315578	     66.90478499	     22.25634969	     12.63927237	     -1.54807306
      0.25345106	     67.22213038	     22.29050090	     12.64598229	     -1.55603847
      0.25374633	     67.54532213	     22.32472482	     12.65266649	     -1.56403663
      0.25404160	     67.87416041	     22.35902226	     12.65932457	     -1.57206758
      0.25433688	     68.20842077	     22.39339403	     12.66595615	     -1.58013134
      0.25463215	     68.54785535	     22.42784098	     12.67256083	     -1.58822796
      0.25492742	     68.89219438	     22.46236396	     12.67913825	     -1.59635747
      0.25522270	     69.24114793	     22.49696386	     12.68568805	     -1.60451991
      0.25551797	     69.59440796	     22.53164157	     12.69220989	     -1.61271530
      0.25581324	     69.95165059	     22.56639803	     12.69870344	     -1.62094369
      0.25610852	     70.31253850	     22.60123417	     12.70516840	     -1.62920512
      0.25640379	     70.67672345	     22.63615099	     12.71160449	     -1.63749962
      0.25669906	     71.04384893	     22.67114949	     12.71801144	     -1.64582723
      0.25699434	     71.41355272	     22.70623071	     12.72438903	     -1.65418799
      0.25728961	     71.78546952	     22.74139573	     12.73073704	     -1.66258196
      0.25758488	     72.15923344	     22.77664565	     12.73705529	     -1.67100917
      0.25788015	     72.53448036	     22.81198163	     12.74334363	     -1.67946967
      0.25817543	     72.91085023	     22.84740483	     12.74960193	     -1.68796352
      0.25847070	     73.28798912	     22.88291650	     12.75583010	     -1.69649076
      0.25876597	     73.66555110	     22.91851788	     12.76202808	     -1.70505146
      0.25906125	     74.04319990	     22.95421029	     12.76819583	     -1.71364567
      0.25935652	     74.42061040	     22.98999506	     12.77433336	     -1.72227345
      0.25965179	     74.79746984	     23.02587360	     12.78044071	     -1.73093487
      0.25994707	     75.17347890	     23.06184732	     12.78651793	     -1.73962999
      0.26024234	     75.54835249	     23.09791772	     12.79256514	     -1.74835888
      0.26053761	     75.92182039	     23.13408630	     12.79858246	     -1.75712162
      0.26083289	     76.29362774	     23.17035465	     12.80457006	     -1.76591828
      0.26112816	     76.66353526	     23.20672438	     12.81052816	     -1.77474892
      0.26142343	     77.03131944	     23.24319713	     12.81645697	     -1.78361352
      0.26171871	     77.39677251	     23.27977463	     12.82235676	     -1.79251207
      0.26201398	     77.75970232	     23.31645863	     12.82822784	     -1.80144455
      0.26230925	     78.11993211	     23.35325091	     12.83407054	     -1.81041095
      0.26260452	     78.47730019	     23.39015334	     12.83988521	     -1.81941127
      0.26289980	     78.83165957	     23.42716780	     12.84567225	     -1.82844550
      0.26319507	     79.18287747	     23.46429623	     12.85143208	     -1.83751365
      0.26346055	     79.49609501	     23.49784351	     12.85659515	     -1.84570672
      0.26372603	     79.80634302	     23.53140795	     12.86172840	     -1.85391436
      0.26399151	     80.11385624	     23.56508365	     12.86684232	     -1.86215183
      0.26425700	     80.41851696	     23.59885490	     12.87193541	     -1.87041629
      0.26452248	     80.72028207	     23.63272646	     12.87700843	     -1.87870827
      0.26478796	     81.01910325	     23.66669932	     12.88206173	     -1.88702769
      0.26505344	     81.31494138	     23.70077523	     12.88709576	     -1.89537456
      0.26531892	     81.60776342	     23.73495581	     12.89211096	     -1.90374889
      0.26558440	     81.89754259	     23.76924274	     12.89710782	     -1.91215070
      0.26584988	     82.18425792	     23.80363773	     12.90208681	     -1.92057997
      0.26611536	     82.46789393	     23.83814251	     12.90704844	     -1.92903672
      0.26638084	     82.74844032	     23.87275884	     12.91199322	     -1.93752096
      0.26664633	     83.02589162	     23.90748851	     12.91692167	     -1.94603269
      0.26691181	     83.30024689	     23.94233335	     12.92183434	     -1.95457190
      0.26717729	     83.57150944	     23.97729518	     12.92673179	     -1.96313860
      0.26744277	     83.83968651	     24.01237589	     12.93161459	     -1.97173279
      0.26770825	     84.10478905	     24.04757737	     12.93648332	     -1.98035447
      0.26797373	     84.36683138	     24.08290154	     12.94133858	     -1.98900362
      0.26823921	     84.62583101	     24.11835035	     12.94618097	     -1.99768025
      0.26850469	     84.88180835	     24.15392577	     12.95101112	     -2.00638434
      0.26877018	     85.13478650	     24.18962980	     12.95582966	     -2.01511588
      0.26903566	     85.38479105	     24.22546447	     12.96063724	     -2.02387485
      0.26930114	     85.63184982	     24.26143182	     12.96543450	     -2.03266123
      0.26956662	     85.87599274	     24.29753394	     12.97022213	     -2.04147500
      0.26983210	     86.11725160	     24.33377290	     12.97500079	     -2.05031613
      0.27009758	     86.35565989	     24.37015084	     12.97977118	     -2.05918460
      0.27036306	     86.59125268	     24.40666990	     12.98453400	     -2.06808037
      0.27062854	     86.82406640	     24.44333225	     12.98928995	     -2.07700339
      0.27089402	     87.05413874	     24.48014008	     12.99403977	     -2.08595363
      0.27115951	     87.28150847	     24.51709560	     12.99878418	     -2.09493103
      0.27142499	     87.50621537	     24.55420105	     13.00352393	     -2.10393554
      0.27169047	     87.72830006	     24.59145869	     13.00825977	     -2.11296711
      0.27195595	     87.94780389	     24.62887080	     13.01299246	     -2.12202566
      0.27222143	     88.16476888	     24.66643969	     13.01772278	     -2.13111113
      0.27248691	     88.37923756	     24.70416767	     13.02245152	     -2.14022344
      0.27275239	     88.59125290	     24.74205711	     13.02717946	     -2.14936250
      0.27301787	     88.80085827	     24.78011036	     13.03190742	     -2.15852822
      0.27328335	     89.00809727	     24.81832981	     13.03663621	     -2.16772050
      0.27354884	     89.21301373	     24.85671788	     13.04136666	     -2.17693923
      0.27381432	     89.41565161	     24.89527701	     13.04609961	     -2.18618431
      0.27407980	     89.61605495	     24.93400963	     13.05083591	     -2.19545560
      0.27434528	     89.81426779	     24.97291824	     13.05557641	     -2.20475297
      0.27461076	     90.01033414	     25.01200532	     13.06032200	     -2.21407627
      0.27487624	     90.20429790	     25.05127345	     13.06507355	     -2.22342537
      0.27514172	     90.39620283	     25.09072548	     13.06983196	     -2.23280008
      0.27540720	     90.58609254	     25.13036432	     13.07459815	     -2.24220024
      0.27567269	     90.77401037	     25.17019291	     13.07937302	     -2.25162567
      0.27593817	     90.95999945	     25.21021422	     13.08415753	     -2.26107616
      0.27620365	     91.14410257	     25.25043123	     13.08895260	     -2.27055150
      0.27646913	     91.32636225	     25.29084695	     13.09375921	     -2.28005148
      0.27673461	     91.50682061	     25.33146442	     13.09857833	     -2.28957584
      0.27700009	     91.68551944	     25.37228669	     13.10341096	     -2.29912434
      0.27726557	     91.86250012	     25.41331685	     13.10825809	     -2.30869671
      0.27753105	     92.03780361	     25.45455800	     13.11312074	     -2.31829267
      0.27779653	     92.21147043	     25.49601327	     13.11799996	     -2.32791191
      0.27806202	     92.38354067	     25.53768582	     13.12289680	     -2.33755411
      0.27832750	     92.55405396	     25.57957882	     13.12781234	     -2.34721894
      0.27859298	     92.72304943	     25.62169547	     13.13274765	     -2.35690603
      0.27885846	     92.89056576	     25.66403900	     13.13770384	     -2.36661500
      0.27912394	     93.05664110	     25.70661266	     13.14268206	     -2.37634546
      0.27938942	     93.22131312	     25.74941974	     13.14768344	     -2.38609698
      0.27965490	     93.38461899	     25.79246352	     13.15270915	     -2.39586911
      0.27992038	     93.54659535	     25.83574733	     13.15776038	     -2.40566137
      0.28018586	     93.70727832	     25.87927454	     13.16283835	     -2.41547326
      0.28045135	     93.86670352	     25.92304850	     13.16794429	     -2.42530426
      0.28071683	     94.02490603	     25.96707264	     13.17307946	     -2.43515380
      0.28098231	     94.18192042	     26.01135037	     13.17824516	     -2.44502129
      0.28124779	     94.33778074	     26.05588515	     13.18344269	     -2.45490611
      0.28151327	     94.49252050	     26.10068048	     13.18867339	     -2.46480759
      0.28177875	     94.64617269	     26.14573984	     13.19393865	     -2.47472504
      0.28204423	     94.79876982	     26.19106679	     13.19923984	     -2.48465772
      0.28230971	     94.95034382	     26.23666488	     13.20457842	     -2.49460485
      0.28257519	     95.10092617	     26.28253772	     13.20995584	     -2.50456562
      0.28284068	     95.25054779	     26.32868891	     13.21537359	     -2.51453916
      0.28310616	     95.39923914	     26.37512211	     13.22083323	     -2.52452455
      0.28337164	     95.54703013	     26.42184100	     13.22633630	     -2.53452082
      0.28363712	     95.69395021	     26.46884928	     13.23188444	     -2.54452695
      0.28390260	     95.84002834	     26.51615069	     13.23747928	     -2.55454187
      0.28416808	     95.98529296	     26.56374900	     13.24312251	     -2.56456443
      0.28443356	     96.12977208	     26.61164801	     13.24881588	     -2.57459344
      0.28469904	     96.27349320	     26.65985154	     13.25456116	     -2.58462762
      0.28496453	     96.41648336	     26.70836346	     13.26036019	     -2.59466563
      0.28523001	     96.55876915	     26.75718766	     13.26621485	     -2.60470604
      0.28549549	     96.70037671	     26.80632805	     13.27212705	     -2.61474737
      0.28576097	     96.84133171	     26.85578861	     13.27809881	     -2.62478803
      0.28602645	     96.98165941	     26.90557332	     13.28413214	     -2.63482633
      0.28629193	     97.12138461	     26.95568620	     13.29022917	     -2.64486052
      0.28655741	     97.26053171	     27.00613131	     13.29639205	     -2.65488872
      0.28682289	     97.39912468	     27.05691276	     13.30262300	     -2.66490894
      0.28708837	     97.53718707	     27.10803466	     13.30892434	     -2.67491910
      0.28735386	     97.67474206	     27.15950118	     13.31529842	     -2.68491698
      0.28761934	     97.81181239	     27.21131653	     13.32174769	     -2.69490023
      0.28785809	     97.93487607	     27.25827683	     13.32762093	     -2.70387843
      0.28809685	     98.05739596	     27.30546667	     13.33355207	     -2.71282659
      0.28833561	     98.17957381	     27.35294833	     13.33954989	     -2.72175703
      0.28857437	     98.30142509	     27.40072497	     13.34561638	     -2.73066762
      0.28881312	     98.42296511	     27.44879976	     13.35175361	     -2.73955616
      0.28905188	     98.54420891	     27.49717592	     13.35796371	     -2.74842030
      0.28929064	     98.66517135	     27.54585670	     13.36424885	     -2.75725760
      0.28952939	     98.78586704	     27.59484535	     13.37061129	     -2.76606547
      0.28976815	     98.90631039	     27.64414517	     13.37705335	     -2.77484119
      0.29000691	     99.02651557	     27.69375949	     13.38357744	     -2.78358189
      0.29024567	     99.14649656	     27.74369166	     13.39018602	     -2.79228456
      0.29048442	     99.26626716	     27.79394506	     13.39688166	     -2.80094603
      0.29072318	     99.38584092	     27.84452310	     13.40366697	     -2.80956296
      0.29096194	     99.50523123	     27.89542923	     13.41054469	     -2.81813184
      0.29120070	     99.62445127	     27.94666690	     13.41751763	     -2.82664897
      0.29143945	     99.74351406	     27.99823963	     13.42458869	     -2.83511047
      0.29167821	     99.86243241	     28.05015095	     13.43176088	     -2.84351224
      0.29191697	     99.98121896	     28.10240442	     13.43903730	     -2.85184999
      0.29215572	    100.09988619	     28.15500365	     13.44642116	     -2.86011921
      0.29239448	    100.21844638	     28.20795226	     13.45391579	     -2.86831514
      0.29263324	    100.33691166	     28.26125393	     13.46152462	     -2.87643281
      0.29287200	    100.45529402	     28.31491235	     13.46925123	     -2.88446698
      0.29311075	    100.57360527	     28.36893126	     13.47709928	     -2.89241217
      0.29334951	    100.69185705	     28.42331444	     13.48507260	     -2.90026265
      0.29358827	    100.81006088	     28.47806568	     13.49317516	     -2.90801237
      0.29382702	    100.92822813	     28.53318883	     13.50141104	     -2.91565506
      0.29406578	    101.04637001	     28.58868779	     13.50978449	     -2.92318412
      0.29430454	    101.16449760	     28.64456645	     13.51829994	     -2.93059270
      0.29454330	    101.28262186	     28.70082880	     13.52696194	     -2.93787363
      0.29478205	    101.40075361	     28.75747882	     13.53577525	     -2.94501947
      0.29502081	    101.51890353	     28.81452056	     13.54474478	     -2.95202246
      0.29525957	    101.63708219	     28.87195809	     13.55387564	     -2.95887459
      0.29549833	    101.75530005	     28.92979555	     13.56317315	     -2.96556755
      0.29573708	    101.87356742	     28.98803709	     13.57264281	     -2.97209278
      0.29597584	    101.99189455	     29.04668693	     13.58229034	     -2.97844144
      0.29621460	    102.11029152	     29.10574931	     13.59212171	     -2.98460449
      0.29645335	    102.22876835	     29.16522854	     13.60214309	     -2.99057268
      0.29669211	    102.34733494	     29.22512896	     13.61236091	     -2.99633659
      0.29693087	    102.46600109	     29.28545495	     13.62278185	     -3.00188666
      0.29716963	    102.58477652	     29.34621096	     13.63341288	     -3.00721326
      0.29740838	    102.70367082	     29.40740148	     13.64426122	     -3.01230674
      0.29764714	    102.82269353	     29.46903103	     13.65533441	     -3.01715747
      0.29788590	    102.94185407	     29.53110420	     13.66664028	     -3.02175596
      0.29812465	    103.06116180	     29.59362562	     13.67818699	     -3.02609288
      0.29836341	    103.18062598	     29.65659998	     13.68998302	     -3.03015923
      0.29860217	    103.30025581	     29.72003201	     13.70203724	     -3.03394637
      0.29884093	    103.42006038	     29.78392651	     13.71435884	     -3.03744618
      0.29907968	    103.54004873	     29.84828831	     13.72695744	     -3.04065116
      0.29931844	    103.66022982	     29.91312231	     13.73984302	     -3.04355456
      0.29955720	    103.78061253	     29.97843347	     13.75302602	     -3.04615048
      0.29979596	    103.90120568	     30.04422679	     13.76651729	     -3.04843408
      0.30003471	    104.02201799	     30.11050733	     13.78032816	     -3.05040162
      0.30027347	    104.14305816	     30.17728021	     13.79447043	     -3.05205067
      0.30051223	    104.26433478	     30.24455061	     13.80895641	     -3.05338019
      0.30075098	    104.38585638	     30.31232376	     13.82379893	     -3.05439065
      0.30098974	    104.50763144	     30.38060494	     13.83901137	     -3.05508417
      0.30122850	    104.62966834	     30.44939951	     13.85460767	     -3.05546455
      0.30146726	    104.75197543	     30.51871288	     13.87060239	     -3.05553739
      0.30170601	    104.87456095	     30.58855051	     13.88701069	     -3.05531012
      0.30194477	    104.99743311	     30.65891793	     13.90384839	     -3.05479197
      0.30218353	    105.12060001	     30.72982073	     13.92113197	     -3.05399402
      0.30242229	    105.24406971	     30.80126455	     13.93887863	     -3.05292915
      0.30266104	    105.36785018	     30.87325510	     13.95710628	     -3.05161193
      0.30289980	    105.49194933	     30.94579816	     13.97583359	     -3.05005856
      0.30313856	    105.61637497	     31.01889954	     13.99508003	     -3.04828670
      0.30337731	    105.74113487	     31.09256515	     14.01486585	     -3.04631539
      0.30361607	    105.86623669	     31.16680094	     14.03521217	     -3.04416477
      0.30385483	    105.99168803	     31.24161293	     14.05614095	     -3.04185599
      0.30409359	    106.11749641	     31.31700721	     14.07767506	     -3.03941093
      0.30433234	    106.24366925	     31.39298991	     14.09983827	     -3.03685204
      0.30457110	    106.37021392	     31.46956725	     14.12265530	     -3.03420206
      0.30480986	    106.49713768	     31.54674552	     14.14615183	     -3.03148387
      0.30504861	    106.62444773	     31.62453104	     14.17035450	     -3.02872025
      0.30528737	    106.75215116	     31.70293025	     14.19529097	     -3.02593366
      0.30552613	    106.88025500	     31.78194961	     14.22098988	     -3.02314609
      0.30576489	    107.00876619	     31.86159567	     14.24748089	     -3.02037887
      0.30600364	    107.13769159	     31.94187507	     14.27479468	     -3.01765253
      0.30624240	    107.26703796	     32.02279449	     14.30296291	     -3.01498667
      0.30648116	    107.39681200	     32.10436070	     14.33201826	     -3.01239983
      0.30671992	    107.52702030	     32.18658054	     14.36199434	     -3.00990945
      0.30695867	    107.65766940	     32.26946093	     14.39292571	     -3.00753172
      0.30719743	    107.78876575	     32.35300885	     14.42484783	     -3.00528164
      0.30743619	    107.92031569	     32.43723138	     14.45779697	     -3.00317290
      0.30767494	    108.05232552	     32.52213568	     14.49181016	     -3.00121792
      0.30791370	    108.18480145	     32.60772898	     14.52692508	     -2.99942781
      0.30815246	    108.31774960	     32.69401858	     14.56317998	     -2.99781246
      0.30839122	    108.45117603	     32.78101190	     14.60061351	     -2.99638048
      0.30862997	    108.58508672	     32.86871642	     14.63926462	     -2.99513931
      0.30886873	    108.71948758	     32.95713971	     14.67917233	     -2.99409523
      0.30910749	    108.85438445	     33.04628944	     14.72037555	     -2.99325341
      0.30934624	    108.98978309	     33.13617337	     14.76291286	     -2.99261800
      0.30958500	    109.12568922	     33.22679934	     14.80682223	     -2.99219217
      0.30982376	    109.26210846	     33.31817530	     14.85214076	     -2.99197818
      0.31006252	    109.39904641	     33.41030929	     14.89890433	     -2.99197743
      0.31030127	    109.53650857	     33.50320944	     14.94714728	     -2.99219054
      0.31054003	    109.67450041	     33.59688400	     14.99690201	     -2.99261743
      0.31077879	    109.81302735	     33.69134131	     15.04819859	     -2.99325735
      0.31101755	    109.95209473	     33.78658983	     15.10106433	     -2.99410897
      0.31125630	    110.09170788	     33.88263809	     15.15552331	     -2.99517041
      0.31147098	    110.21786782	     33.96974452	     15.20587404	     -2.99631968
      0.31168567	    110.34433923	     34.05746349	     15.25753623	     -2.99761903
      0.31190035	    110.47124973	     34.14584407	     15.31052350	     -2.99908031
      0.31211503	    110.59861569	     34.23489711	     15.36484196	     -3.00070249
      0.31232971	    110.72644216	     34.32462966	     15.42049374	     -3.00248306
      0.31254440	    110.85473301	     34.41504845	     15.47747705	     -3.00441924
      0.31275908	    110.98349200	     34.50616024	     15.53578599	     -3.00650807
      0.31297376	    111.11272287	     34.59797188	     15.59541028	     -3.00874648
      0.31318844	    111.24242936	     34.69049031	     15.65633509	     -3.01113128
      0.31340313	    111.37261523	     34.78372252	     15.71854079	     -3.01365923
      0.31361781	    111.50328424	     34.87767563	     15.78200286	     -3.01632699
      0.31383249	    111.63444017	     34.97235684	     15.84669172	     -3.01913120
      0.31404717	    111.76608684	     35.06777341	     15.91257265	     -3.02206845
      0.31426185	    111.89822807	     35.16393274	     15.97960581	     -3.02513532
      0.31447654	    112.03086776	     35.26084229	     16.04774619	     -3.02832836
      0.31469122	    112.16400982	     35.35850964	     16.11694373	     -3.03164414
      0.31490590	    112.29765822	     35.45694246	     16.18714337	     -3.03507924
      0.31512058	    112.43181699	     35.55614853	     16.25828527	     -3.03863023
      0.31533527	    112.56649022	     35.65613573	     16.33030497	     -3.04229375
      0.31554995	    112.70168209	     35.75691206	     16.40313365	     -3.04606644
      0.31576463	    112.83739683	     35.85848561	     16.47669844	     -3.04994500
      0.31597931	    112.97363877	     35.96086461	     16.55092270	     -3.05392616
      0.31619400	    113.11041234	     36.06405740	     16.62572639	     -3.05800669
      0.31640868	    113.24772205	     36.16807241	     16.70102644	     -3.06218344
      0.31662336	    113.38557253	     36.27291824	     16.77673713	     -3.06645331
      0.31683804	    113.52396853	     36.37860359	     16.85277045	     -3.07081323
      0.31705272	    113.66291489	     36.48513730	     16.92903653	     -3.07526022
      0.31726741	    113.80241660	     36.59252833	     17.00544395	     -3.07979136
      0.31748209	    113.94247887	     36.70078578	     17.08190016	     -3.08440379
      0.31769677	    114.08310800	     36.80991891	     17.15831177	     -3.08909470
      0.31791145	    114.22431098	     36.91993710	     17.23458485	     -3.09386137
      0.31812614	    114.36609492	     37.03084989	     17.31062522	     -3.09870113
      0.31834082	    114.50846701	     37.14266697	     17.38633864	     -3.10361139
      0.31855550	    114.65143459	     37.25539817	     17.46163101	     -3.10858960
      0.31877018	    114.79500510	     37.36905350	     17.53640852	     -3.11363331
      0.31898487	    114.93918608	     37.48364313	     17.61057766	     -3.11874012
      0.31919955	    115.08398523	     37.59917738	     17.68404535	     -3.12390767
      0.31941423	    115.22941035	     37.71566675	     17.75671888	     -3.12913371
      0.31962891	    115.37546936	     37.83312191	     17.82850586	     -3.13441602
      0.31984359	    115.52217032	     37.95155373	     17.89931412	     -3.13975244
      0.32005828	    115.66952142	     38.07097324	     17.96905162	     -3.14514088
      0.32027296	    115.81753096	     38.19139166	     18.03762622	     -3.15057931
      0.32048764	    115.96620737	     38.31282041	     18.10494552	     -3.15606575
      0.32070232	    116.11555922	     38.43527109	     18.17091667	     -3.16159828
      0.32091701	    116.26559519	     38.55875553	     18.23544611	     -3.16717502
      0.32113169	    116.41632408	     38.68328574	     18.29843933	     -3.17279417
      0.32134637	    116.56775484	     38.80887394	     18.35980070	     -3.17845395
      0.32156105	    116.71989651	     38.93553257	     18.41943316	     -3.18415264
      0.32177573	    116.87275827	     39.06327431	     18.47723807	     -3.18988857
      0.32199042	    117.02634940	     39.19211202	     18.53311503	     -3.19566011
      0.32220510	    117.18067933	     39.32205884	     18.58696170	     -3.20146568
      0.32241978	    117.33575758	     39.45312810	     18.63867370	     -3.20730374
      0.32263446	    117.49159382	     39.58533340	     18.68814453	     -3.21317278
      0.32284915	    117.64819782	     39.71868858	     18.73526557	     -3.21907135
      0.32306383	    117.80557949	     39.85320772	     18.77992610	     -3.22499801
      0.32327851	    117.96374886	     39.98890519	     18.82201337	     -3.23095138
      0.32349319	    118.12271611	     40.12579558	     18.86141279	     -3.23693011
      0.32370788	    118.28249155	     40.26389380	     18.89800811	     -3.24293288
      0.32392256	    118.44308564	     40.40321501	     18.93168169	     -3.24895841
      0.32413724	    118.60450901	     40.54377467	     18.96231484	     -3.25500545
      0.32435192	    118.76677244	     40.68558852	     18.98978819	     -3.26107277
      0.32456660	    118.92988691	     40.82867263	     19.01398215	     -3.26715919
      0.32478129	    119.09386359	     40.97304337	     19.03477735	     -3.27326356
      0.32499597	    119.25871387	     41.11871742	     19.05205521	     -3.27938475
      0.32521065	    119.42444935	     41.26571183	     19.06569846	     -3.28552168
      0.32542533	    119.59108190	     41.41404395	     19.07559172	     -3.29167329
      0.32564002	    119.75862364	     41.56373151	     19.08162216	     -3.29783855
      0.32585470	    119.92708702	     41.71479261	     19.08368000	     -3.30401646
      0.32606938	    120.09648477	     41.86724572	     19.08165923	     -3.31020608
      0.32628406	    120.26682999	     42.02110970	     19.07545811	     -3.31640648
      0.32649875	    120.43813614	     42.17640382	     19.06497985	     -3.32261678
      0.32671343	    120.61041711	     42.33314779	     19.05013307	     -3.32883612
      0.32692811	    120.78368719	     42.49136174	     19.03083238	     -3.33506371
      0.32714279	    120.95796116	     42.65106624	     19.00699888	     -3.34129877
      0.32735747	    121.13325432	     42.81228237	     18.97856053	     -3.34754058
      0.32757216	    121.30958246	     42.97503168	     18.94545263	     -3.35378846
      0.32776515	    121.46911375	     43.12270932	     18.91166133	     -3.35942807
      0.32795813	    121.62940493	     43.27162149	     18.87401091	     -3.36505657
      0.32815112	    121.79055369	     43.42181712	     18.83247344	     -3.37068611
      0.32834411	    121.95258753	     43.57331874	     18.78702405	     -3.37631848
      0.32853710	    122.11552256	     43.72614478	     18.73764300	     -3.38195372
      0.32873009	    122.27937336	     43.88031333	     18.68432075	     -3.38759161
      0.32892308	    122.44415491	     44.03584278	     18.62711827	     -3.39323197
      0.32911607	    122.60988303	     44.19275198	     18.56614611	     -3.39887466
      0.32930906	    122.77657441	     44.35106025	     18.50151616	     -3.40451962
      0.32950205	    122.94424652	     44.51078737	     18.43334049	     -3.41016683
      0.32969504	    123.11291764	     44.67195358	     18.36173138	     -3.41581634
      0.32988803	    123.28260684	     44.83457965	     18.28680129	     -3.42146826
      0.33008102	    123.45333401	     44.99868688	     18.20866283	     -3.42712277
      0.33027400	    123.62511987	     45.16429711	     18.12742876	     -3.43278010
      0.33046699	    123.79798602	     45.33143278	     18.04321197	     -3.43844058
      0.33065998	    123.97195489	     45.50011693	     17.95612545	     -3.44410457
      0.33085297	    124.14704986	     45.67037323	     17.86628213	     -3.44977256
      0.33104596	    124.32329522	     45.84222603	     17.77379516	     -3.45544508
      0.33123895	    124.50071622	     46.01570037	     17.67877742	     -3.46112279
      0.33143194	    124.67933911	     46.19082201	     17.58134168	     -3.46680639
      0.33162493	    124.85919119	     46.36761747	     17.48160049	     -3.47249673
      0.33181792	    125.04030083	     46.54611406	     17.37966603	     -3.47819473
      0.33201091	    125.22269752	     46.72633991	     17.27565002	     -3.48390144
      0.33220390	    125.40641192	     46.90832405	     17.16966350	     -3.48961800
      0.33239688	    125.59147587	     47.09209637	     17.06181676	     -3.49534570
      0.33258987	    125.77792253	     47.27768774	     16.95221906	     -3.50108595
      0.33278286	    125.96578634	     47.46513000	     16.84097846	     -3.50684030
      0.33297585	    126.15510313	     47.65445604	     16.72820158	     -3.51261044
      0.33316884	    126.34591015	     47.84569983	     16.61399331	     -3.51839823
      0.33336183	    126.53824618	     48.03889649	     16.49845658	     -3.52420569
      0.33355482	    126.73215153	     48.23408233	     16.38169198	     -3.53003502
      0.33374781	    126.92766819	     48.43129491	     16.26379746	     -3.53588861
      0.33394080	    127.12483983	     48.63057311	     16.14486802	     -3.54176904
      0.33413379	    127.32371191	     48.83195720	     16.02499525	     -3.54767911
      0.33432678	    127.52433179	     49.03548889	     15.90426703	     -3.55362187
      0.33451977	    127.72674877	     49.24121141	     15.78276708	     -3.55960058
      0.33471275	    127.93101421	     49.44916963	     15.66057459	     -3.56561877
      0.33490574	    128.13718162	     49.65941007	     15.53776379	     -3.57168027
      0.33509873	    128.34530677	     49.87198105	     15.41440358	     -3.57778917
      0.33529172	    128.55544778	     50.08693277	     15.29055710	     -3.58394990
      0.33548471	    128.76766525	     50.30431740	     15.16628139	     -3.59016723
      0.33567770	    128.98202239	     50.52418917	     15.04162704	     -3.59644626
      0.33587069	    129.19858514	     50.74660453	     14.91663786	     -3.60279252
      0.33606368	    129.41742228	     50.97162224	     14.79135059	     -3.60921192
      0.33625667	    129.63860562	     51.19930352	     14.66579469	     -3.61571080
      0.33643012	    129.83955939	     51.40629844	     14.55274361	     -3.62164299
      0.33660356	    130.04244600	     51.61551182	     14.43950213	     -3.62763643
      0.33677701	    130.24738708	     51.82701946	     14.32607753	     -3.63370762
      0.33695046	    130.45445732	     52.04087888	     14.21247083	     -3.63986489
      0.33712391	    130.66372340	     52.25714533	     14.09867781	     -3.64611516
      0.33729736	    130.87525236	     52.47587532	     13.98468927	     -3.65246536
      0.33747080	    131.08911351	     52.69712746	     13.87049116	     -3.65892279
      0.33764425	    131.30537893	     52.92096273	     13.75606474	     -3.66549521
      0.33781770	    131.52412365	     53.14744463	     13.64138674	     -3.67219088
      0.33799115	    131.74542586	     53.37663931	     13.52642956	     -3.67901858
      0.33816459	    131.96936703	     53.60861575	     13.41116152	     -3.68598766
      0.33833804	    132.19603208	     53.84344586	     13.29554707	     -3.69310808
      0.33851149	    132.42550955	     54.08120467	     13.17954714	     -3.70039044
      0.33868494	    132.65789177	     54.32197049	     13.06311942	     -3.70784601
      0.33885839	    132.89327503	     54.56582505	     12.94621867	     -3.71548678
      0.33903183	    133.13175981	     54.81285374	     12.82879709	     -3.72332551
      0.33920528	    133.37345090	     55.06314574	     12.71080467	     -3.73137577
      0.33937873	    133.61845768	     55.31679426	     12.59218953	     -3.73965199
      0.33955218	    133.86689430	     55.57389670	     12.47289834	     -3.74816951
      0.33972563	    134.11887989	     55.83455495	     12.35287665	     -3.75694463
      0.33989907	    134.37453878	     56.09887554	     12.23206928	     -3.76599468
      0.34007252	    134.63403224	     56.36697589	     12.11042315	     -3.74760039
      0.34024597	    134.89753048	     56.63897461	     11.98788640	     -3.72512367
      0.34041942	    135.16515107	     56.91498366	     11.86440291	     -3.70478812
      0.34059287	    135.43703579	     57.19512907	     11.73991747	     -3.68650198
      0.34076631	    135.71333620	     57.47954420	     11.61437599	     -3.67018233
      0.34093976	    135.99421124	     57.76836890	     11.48772572	     -3.65575424
      0.34109518	    136.25001293	     58.03108480	     11.37325554	     -3.64439519
      0.34125061	    136.50967570	     58.29753830	     11.25781715	     -3.63444397
      0.34140603	    136.77338188	     58.56786720	     11.14137748	     -3.62587172
      0.34156145	    137.04127822	     58.84219634	     11.02390415	     -3.61864628
      0.34171687	    137.31350685	     59.12065128	     10.90536626	     -3.61273788
      0.34187230	    137.59021279	     59.40336170	     10.78573462	     -3.60812043
      0.34202772	    137.87154580	     59.69046237	     10.66498189	     -3.60477178
      0.34218314	    138.15766096	     59.98209351	     10.54308273	     -3.60267363
      0.34233856	    138.44871882	     60.27840105	     10.42001383	     -3.60181153
      0.34249398	    138.74488557	     60.57953684	     10.29575404	     -3.60217473
      0.34264941	    139.04633311	     60.88565882	     10.17028445	     -3.60375615
      0.34280483	    139.35323910	     61.19693122	     10.04358843	     -3.60655224
      0.34296025	    139.66578705	     61.51352477	      9.91565170	     -3.61056299
      0.34311567	    139.98416630	     61.83561686	      9.78646240	     -3.61579182
      0.34327110	    140.30857209	     62.16339170	      9.65601113	     -3.62224548
      0.34342652	    140.63920546	     62.49704052	      9.52429095	     -3.62993408
      0.34358194	    140.97627328	     62.83676170	      9.39129747	     -3.63887091
      0.34373736	    141.31998812	     63.18276093	      9.25702886	     -3.64907240
      0.34389279	    141.67056814	     63.53525131	      9.12148587	     -3.66055811
      0.34403226	    141.99130124	     63.85733092	      8.99876600	     -3.67199545
      0.34417174	    142.31784594	     64.18495180	      8.87502569	     -3.68449096
      0.34431122	    142.65041775	     64.51830529	      8.75027155	     -3.69807463
      0.34445070	    142.98920010	     64.85757156	      8.62451134	     -3.71277115
      0.34459018	    143.33437044	     65.20293178	      8.49775441	     -3.72860531
      0.34472966	    143.68610669	     65.55457114	      8.37001176	     -3.74560321
      0.34486914	    144.04458868	     65.91267963	      8.24129609	     -3.76379266
      0.34500862	    144.40999823	     66.27745218	      8.11162177	     -3.78320318
      0.34514810	    144.78251899	     66.64908873	      7.98100486	     -3.80386595
      0.34528757	    145.16233612	     67.02779409	      7.84946312	     -3.82581383
      0.34542705	    145.54963585	     67.41377798	      7.71701594	     -3.84908124
      0.34556653	    145.94460515	     67.80725485	      7.58368439	     -3.87370416
      0.34570601	    146.34743122	     68.20844381	      7.44949116	     -3.89972004
      0.34584549	    146.75830102	     68.61756850	      7.31446059	     -3.92716778
      0.34598497	    147.17740076	     69.03485695	      7.17861862	     -3.95608759
      0.34612445	    147.60491531	     69.46054140	      7.04199279	     -3.98652103
      0.34626393	    148.04102762	     69.89485813	      6.90461222	     -4.01851083
      0.34638867	    148.43858947	     70.29084654	      6.78113081	     -4.04849477
      0.34651342	    148.84323729	     70.69407602	      6.65709271	     -4.07977739
      0.34663816	    149.25514219	     71.10474541	      6.53252250	     -4.11240157
      0.34676291	    149.67443770	     71.52303901	      6.40744530	     -4.14640332
      0.34688765	    150.10124518	     71.94913869	      6.28188705	     -4.18181726
      0.34701240	    150.53567993	     72.38322703	      6.15587457	     -4.21867809
      0.34713714	    150.97785255	     72.82548794	      6.02943556	     -4.25702083
      0.34726189	    151.42786882	     73.27610675	      5.90259862	     -4.29688095
      0.34738663	    151.88582936	     73.73527006	      5.77539320	     -4.33829429
      0.34751138	    152.35182920	     74.20316567	      5.64784961	     -4.38129707
      0.34763612	    152.82595729	     74.67998236	      5.51999901	     -4.42592586
      0.34776087	    153.30829601	     75.16590979	      5.39187336	     -4.47221753
      0.34788561	    153.79892067	     75.66113834	      5.26350544	     -4.52020923
      0.34801036	    154.29789906	     76.16585897	      5.13492888	     -4.56993837
      0.34813510	    154.80529093	     76.68026308	      5.00617804	     -4.62144261
      0.34825985	    155.32114750	     77.20454242	      4.87728809	     -4.67475982
      0.34838459	    155.84551105	     77.73888895	      4.74829500	     -4.72992810
      0.34850934	    156.37841438	     78.28349476	      4.61923549	     -4.78698579
      0.34862134	    156.86428704	     78.78143892	      4.50332749	     -4.83987855
      0.34873335	    157.35701423	     79.28791885	      4.38742341	     -4.89434029
      0.34884536	    157.85664205	     79.80309552	      4.27155183	     -4.95040924
      0.34895737	    158.36317709	     80.32711356	      4.15574159	     -5.00811641
      0.34906938	    158.87661014	     80.86011332	      4.04002202	     -5.06749109
      0.34918139	    159.39692222	     81.40223401	      3.92442302	     -5.12856230
      0.34929340	    159.92408597	     81.95361449	      3.80897508	     -5.19135921
      0.34940541	    160.45806590	     82.51439357	      3.69370932	     -5.25591124
      0.34951741	    160.99881828	     83.08471005	      3.57865758	     -5.32224813
      0.34962942	    161.54629103	     83.66470280	      3.46385241	     -5.39040003
      0.34974143	    162.10042362	     84.25451088	      3.34932719	     -5.46039750
      0.34985344	    162.66114690	     84.85427357	      3.23511621	     -5.53227160
      0.34996545	    163.22838305	     85.46413046	      3.12125475	     -5.60605394
      0.35007746	    163.80204548	     86.08422165	      3.00777923	     -5.68177677
      0.35018947	    164.38203877	     86.71468779	      2.89472735	     -5.75947302
      0.35028275	    164.87205791	     87.24898034	      2.80093911	     -5.82625948
      0.35037603	    165.38411413	     87.80065014	      2.70754946	     -5.89885825
      0.35046931	    165.90962321	     88.36551688	      2.61453182	     -5.97525708
      0.35056259	    166.44200078	     88.94023018	      2.52188454	     -6.05389297
      0.35065587	    166.97912414	     89.52377382	      2.42963010	     -6.13428378
      0.35074915	    167.52023774	     90.11584974	      2.33779898	     -6.21628085
      0.35086144	    168.17640646	     90.83978663	      2.22785986	     -6.31704506
      0.35097373	    168.83757762	     91.57600629	      2.11864589	     -6.42006942
      0.35108602	    169.50342771	     92.32452575	      2.01022328	     -6.52534763
      0.35119832	    170.17366992	     93.08538737	      1.90266268	     -6.63288651
      0.35131061	    170.84801903	     93.85864046	      1.79603999	     -6.74269745
      0.35142290	    171.52618252	     94.64433683	      1.69043737	     -6.85479431
      0.35153519	    172.20785854	     95.44252986	      1.58594460	     -6.96919294
      0.35164748	    172.89273566	     96.25327458	      1.48266060	     -7.08591117
      0.35175978	    173.58049311	     97.07662796	      1.38069539	     -7.20496896
      0.35187207	    174.27080127	     97.91264941	      1.28017231	     -7.32638855
      0.35198436	    174.96332211	     98.76140121	      1.18123067	     -7.45019465
      0.35209665	    175.65770976	     99.62294904	      1.08402901	     -7.57641465
      0.35220895	    176.35361104	    100.49736249	      0.98874877	     -7.70507880
      0.35232124	    177.05066605	    101.38471558	      0.89559865	     -7.83622043
      0.35243353	    177.74850874	    102.28508738	      0.80481958	     -7.96987617
      0.35254582	    178.44676711	    103.19856249	      0.71669017	     -8.10608617
      0.35265811	    179.14506520	    104.12523164	      0.63153255	     -8.24489433
      0.35277041	    179.84302152	    105.06519227	      0.54971811	     -8.38634848
      0.35288270	    180.54025091	    106.01854906	      0.47167237	     -8.53050066
      0.35299499	    181.23636462	    106.98541453	      0.39787762	     -8.67740729
      0.35310728	    181.93097066	    107.96590952	      0.32887146	     -8.82712942
      0.35321958	    182.62367395	    108.96016378	      0.26523809	     -8.97973290
      0.35333187	    183.31407637	    109.96831646	      0.20758876	     -9.13528858
      0.35344416	    184.00177650	    110.99051659	      0.15652698	     -9.29387252
      0.35355645	    184.68636923	    112.02692360	      0.11259469	     -9.45556611
      0.35366874	    185.36744497	    113.07770777	      0.07619810	     -9.62045629
      0.35378104	    186.04458875	    114.14305083	      0.04751707	     -9.78863569
      0.35389333	    186.71737921	    115.22314652	      0.02640890	     -9.96020287
      0.35400562	    187.38538766	    116.31820139	      0.01232515	    -10.13526259
      0.35411791	    188.04817741	    117.42843576	      0.00426331	    -10.31392624
      0.35423021	    188.70530371	    118.55408474	      0.00077095	    -10.49631225
      0.35434250	    189.35631403	    119.69539959	      0.00000812	    -10.68254673
      0.35445479	    190.00074921	    120.85264904	      0.00000000	    -10.87276416
      0.35456708	    190.63814900	    122.02612200	      0.00000000	    -11.06710879
      0.35467937	    191.26806479	    123.21612942	      0.00000000	    -11.26573580
      0.35479167	    191.89024556	    124.42300248	      0.00000000	    -11.46881050
      0.35490396	    192.50465733	    125.64709210	      0.00000000	    -11.67650809
      0.35501625	    193.11128174	    126.88876885	      0.00000000	    -11.88901378
      0.35512854	    193.71010469	    128.14842318	      0.00000000	    -12.10652289
      0.35521614	    194.17184603	    129.14384638	      0.00000000	    -12.27981518
      0.35531359	    194.65016204	    130.24655303	      0.00000000	    -12.46765357
      0.35541103	    195.05675451	    131.32328348	      0.00000000	    -12.64020495
      0.35589824	    196.04411240	    136.31230276	      0.00000000	    -13.28418579
      0.35727252	    190.62843607	    146.92623721	      0.00000000	    -13.43970034
      0.35864680	    176.26272767	    152.74981040	      0.00000000	    -11.72491703
      0.36002107	    156.93424897	    154.33948597	      0.00000000	     -8.70764720
      0.36124276	    138.15005397	    152.74277636	      0.00000000	     -5.29167074
      0.36246446	    119.27691438	    148.83705468	      0.00000000	     -1.45002529
      0.36368615	    101.02428945	    143.11260633	      0.00000000	      2.61094449
      0.36490784	     83.78441219	    136.02317713	      0.00000000	      6.72393079
      0.36612953	     67.80426660	    127.97515167	      0.00000000	     10.75224935
      0.36735123	     53.27037764	    119.32387973	      0.00000000	     14.57350691
      0.36857292	     40.36025997	    110.37332431	      0.00000000	     18.05878794
      0.36979461	     29.23487899	    101.37704914	      0.00000000	     21.08540133
      0.37101630	     19.99054769	     92.53997773	      0.00000000	     23.56311344
      0.37223800	     12.62329757	     84.02128663	      0.00000000	     25.43593560
      0.37236017	     11.98664003	     83.19180061	      0.00000000	     25.58869299
      0.37258593	     10.85653190	     81.67080743	      0.00000000	     25.85421179
      0.37269882	     10.31383952	     80.91624831	      0.00000000	     25.97878796
      0.37275526	     10.04803256	     80.54048419	      0.00000000	     26.03902693
      0.37278348	      9.91650743	     80.35298477	      0.00000000	     26.06863380
      0.37292459	      9.27259121	     79.41935616	      0.00000000	     26.21153906
      0.37293536	      9.22433577	     79.34830062	      0.00000000	     26.22210445
      0.37294584	      9.17758406	     79.27930945	      0.00000000	     26.23232052
      0.37295584	      9.13305532	     79.21346065	      0.00000000	     26.24203228
      0.37296584	      9.08864024	     79.14764485	      0.00000000	     26.25170108
      0.37297584	      9.04432452	     79.08178945	      0.00000000	     26.26135704
      0.37298584	      8.99987543	     79.01469674	      0.00000000	     26.27149603
      0.37299584	      8.95460568	     78.94279390	      0.00000000	     26.28359311
      0.37300584	      8.90737249	     78.86006536	      0.00000000	     26.30012322
      0.37301584	      8.85660714	     78.75814292	      0.00000000	     26.32451650
      0.37302584	      8.80034422	     78.62639776	      0.00000000	     26.36111322
      0.37303584	      8.73625085	     78.45203619	      0.00000000	     26.41511738
      0.37304584	      8.66165616	     78.22020162	      0.00000000	     26.49254807
      0.37305584	      8.57358140	     77.91408539	      0.00000000	     26.60018741
      0.37306584	      8.46877078	     77.51504944	      0.00000000	     26.74552389
      0.37307584	      8.34372347	     77.00276381	      0.00000000	     26.93668976
      0.37308584	      8.19472664	     76.35536203	      0.00000000	     27.18239136
      0.37309584	      8.01788982	     75.54961726	      0.00000000	     27.49183095
      0.37310584	      7.80918028	     74.56114191	      0.00000000	     27.87461922
      0.37311584	      7.56445947	     73.36461283	      0.00000000	     28.34067729
      0.37312724	      7.23601486	     71.71273247	      0.00000000	     28.98680963
      0.37313724	      6.90003071	     69.98294768	      0.00000000	     29.66523017
      0.37314724	      6.51476300	     67.96247880	      0.00000000	     30.45881456
      0.37315724	      6.07602830	     65.62512763	      0.00000000	     31.37748355
      0.37316724	      5.57972381	     62.94535087	      0.00000000	     32.43079018
      0.37317724	      5.02185915	     59.89864430	      0.00000000	     33.62775821
      0.37318724	      4.39858515	     56.46194233	      0.00000000	     34.97671481
      0.37319724	      3.70621877	     52.61402635	      0.00000000	     36.48512049
      0.37320724	      2.94126378	     48.33593405	      0.00000000	     38.15939957
      0.37321724	      2.10042672	     43.61136074	      0.00000000	     40.00477529
      0.37322724	      1.18062792	     38.42704269	      0.00000000	     42.02511378
      0.37323724	      0.17900744	     32.77311216	      0.00000000	     44.22278146
      0.37324724	     -0.90707369	     26.64341307	      0.00000000	     46.59852073
      0.37325724	     -2.08003660	     20.03576705	      0.00000000	     49.15134834
      0.37326724	     -3.34209149	     12.95217987	      0.00000000	     51.87848081
      0.37327724	     -4.69524731	      5.39897950	      0.00000000	     54.77529067
      0.37328724	     -6.14132329	     -2.61312103	      0.00000000	     57.83529635
      0.37329724	     -7.68196122	    -11.06904113	      0.00000000	     61.05018781
      0.37330948	     -9.69858902	    -21.99470643	      0.00000000	     65.18121914
      0.37332172	    -11.86148610	    -33.51231951	      0.00000000	     69.50725507
      0.37333675	    -14.71940388	    -48.38202684	      0.00000000	     75.04670570
      0.37335522	    -18.54379064	    -67.61120007	      0.00000000	     82.12950341
      0.37337148	    -22.19683557	    -85.22756166	      0.00000000	     88.53264236
      0.37338774	    -26.12028465	   -103.31081291	      0.00000000	     95.01332662
      0.37340224	    -29.84873864	   -119.69100975	      0.00000000	    100.79630440
      0.37341674	    -33.79191910	   -136.17445179	      0.00000000	    106.52451749
      0.37343125	    -37.94794294	   -152.63830194	      0.00000000	    112.14626623
      0.37344575	    -42.31369088	   -168.96617175	      0.00000000	    117.61366401
      0.37346025	    -46.88471081	   -185.05051973	      0.00000000	    122.88362135
      0.37347476	    -51.65515804	   -200.79451186	      0.00000000	    127.91856851
      0.37348926	    -56.61778120	   -216.11332049	      0.00000000	    132.68691090
      0.37350376	    -61.76395798	   -230.93487463	      0.00000000	    137.16322878
      0.37351827	    -67.08378050	   -245.20010391	      0.00000000	    141.32824610
      0.37353277	    -72.56618612	   -258.86274059	      0.00000000	    145.16860300
      0.37354727	    -78.19912627	   -271.88875665	      0.00000000	    148.67647156
      0.37356178	    -83.96976377	   -284.25551911	      0.00000000	    151.84905605
      0.37357628	    -89.86468776	   -295.95074484	      0.00000000	    154.68801755
      0.37359078	    -95.87013560	   -306.97133083	      0.00000000	    157.19885863
      0.37360529	   -101.97221165	   -317.32212609	      0.00000000	    159.39029901
      0.37361979	   -108.15709438	   -327.01470032	      0.00000000	    161.27366684
      0.37363429	   -114.41122480	   -336.06615282	      0.00000000	    162.86232446
      0.37364880	   -120.72147156	   -344.49799377	      0.00000000	    164.17114166
      0.37366330	   -127.07526957	   -352.33511966	      0.00000000	    165.21602459
      0.37367780	   -133.46073098	   -359.60489584	      0.00000000	    166.01350432
      0.37369231	   -139.86672864	   -366.33635191	      0.00000000	    166.58038548
      0.37370681	   -146.28295358	   -372.55949002	      0.00000000	    166.93345313
      0.37372131	   -152.69994859	   -378.30470173	      0.00000000	    167.08923419
      0.37373582	   -159.10912083	   -383.60228648	      0.00000000	    167.06380851
      0.37375032	   -165.50273634	   -388.48206268	      0.00000000	    166.87266409
      0.37376482	   -171.87389979	   -392.97306136	      0.00000000	    166.53059097
      0.37377933	   -178.21652241	   -397.10329242	      0.00000000	    166.05160797
      0.37379695	   -185.87973058	   -401.67631642	      0.00000000	    165.30406783
      0.37381458	   -193.48480984	   -405.80142776	      0.00000000	    164.39575159
      0.37383221	   -201.02504823	   -409.52111569	      0.00000000	    163.34685650
      0.37384984	   -208.49502002	   -412.87475170	      0.00000000	    162.17577816
      0.37386747	   -215.89044216	   -415.89859931	      0.00000000	    160.89917873
      0.37388510	   -223.20803462	   -418.62588764	      0.00000000	    159.53207704
      0.37390272	   -230.44538795	   -421.08693045	      0.00000000	    158.08795252
      0.37392035	   -237.60084002	   -423.30927603	      0.00000000	    156.57885656
      0.37393798	   -244.67336315	   -425.31787648	      0.00000000	    155.01552658
      0.37395995	   -253.36986020	   -427.55562961	      0.00000000	    153.00585748
      0.37398192	   -261.93682592	   -429.53510731	      0.00000000	    150.94281410
      0.37400388	   -270.37507166	   -431.29026624	      0.00000000	    148.84018794
      0.37402585	   -278.68604006	   -432.85073941	      0.00000000	    146.70973900
      0.37405240	   -288.56437264	   -434.51358589	      0.00000000	    144.11167056
      0.37407895	   -298.26355614	   -435.96854432	      0.00000000	    141.50215621
      0.37410551	   -307.78801418	   -437.24847187	      0.00000000	    138.89314152
      0.37413206	   -317.14239355	   -438.38096628	      0.00000000	    136.29428240
      0.37416436	   -328.29864274	   -439.59293698	      0.00000000	    133.15778973
      0.37419665	   -339.21859686	   -440.65505597	      0.00000000	    130.05858524
      0.37422895	   -349.91035597	   -441.59490277	      0.00000000	    127.00481658
      0.37426125	   -360.38161737	   -442.43464198	      0.00000000	    124.00247815
      0.37430080	   -372.91417675	   -443.35233231	      0.00000000	    120.40227281
      0.37434035	   -385.13922071	   -444.17204273	      0.00000000	    116.89082370
      0.37437990	   -397.06797736	   -444.91336198	      0.00000000	    113.47119480
      0.37441945	   -408.71067568	   -445.59124304	      0.00000000	    110.14483540
      0.37446913	   -422.94637627	   -446.37025037	      0.00000000	    106.09841218
      0.37451882	   -436.76193605	   -447.08375406	      0.00000000	    102.19828778
      0.37456851	   -450.17234014	   -447.74376356	      0.00000000	     98.44179181
      0.37462855	   -465.85624062	   -448.48204647	      0.00000000	     94.08893348
      0.37468859	   -480.98975081	   -449.16530558	      0.00000000	     89.93333101
      0.37474863	   -495.59225651	   -449.80077784	      0.00000000	     85.96715546
      0.37482504	   -513.43399095	   -450.54803518	      0.00000000	     81.18135021
      0.37490144	   -530.47674845	   -451.23285465	      0.00000000	     76.67285453
      0.37497784	   -546.74946513	   -451.85990213	      0.00000000	     72.42571453
      0.37507703	   -566.76704479	   -452.59304702	      0.00000000	     67.27717649
      0.37517621	   -585.57807921	   -453.23966895	      0.00000000	     62.51205104
      0.37527540	   -603.22251614	   -453.80392523	      0.00000000	     58.10124901
      0.37539614	   -623.17370399	   -454.38477388	      0.00000000	     53.17128113
      0.37551688	   -641.48905254	   -454.85461894	      0.00000000	     48.68250042
      0.37563763	   -658.20387791	   -455.21892046	      0.00000000	     44.59493539
      0.37575837	   -673.34870913	   -455.48293998	      0.00000000	     40.87248999
      0.37587911	   -686.95495633	   -455.65179662	      0.00000000	     37.48257216
      0.37599986	   -699.05971416	   -455.73048066	      0.00000000	     34.39573763
      0.37614573	   -711.74759440	   -455.71217853	      0.00000000	     31.03275799
      0.37629161	   -722.41080878	   -455.57761174	      0.00000000	     28.03102411
      0.37643749	   -731.16716031	   -455.33472070	      0.00000000	     25.35211358
      0.37664304	   -740.52242941	   -454.82317188	      0.00000000	     22.05644103
      0.37682850	   -746.25733289	   -454.20651483	      0.00000000	     19.49181555
      0.37701396	   -749.71775981	   -453.45690744	      0.00000000	     17.24516480
      0.37719942	   -751.17483733	   -452.58708373	      0.00000000	     15.25829284
      0.37738489	   -750.88185406	   -451.60879028	      0.00000000	     13.48748361
      0.37757035	   -749.05388482	   -450.53280763	      0.00000000	     11.90279802
      0.37775581	   -745.86783016	   -449.36910685	      0.00000000	     10.48388917
      0.37796408	   -740.85097181	   -447.96918680	      0.00000000	      9.06724988
      0.37817235	   -734.47622426	   -446.48240685	      0.00000000	      7.81756731
      0.37834659	   -728.20748151	   -445.17995129	      0.00000000	      6.88704000
      0.37852083	   -721.17118034	   -443.83058868	      0.00000000	      6.05112865
      0.37869507	   -713.44405701	   -442.43997310	      0.00000000	      5.30130099
      0.37886931	   -705.10221963	   -441.01337159	      0.00000000	      4.62981137
      0.37904355	   -696.22176481	   -439.55567608	      0.00000000	      4.02959316
      0.37921779	   -686.87839749	   -438.07141358	      0.00000000	      3.49417600
      0.37939203	   -677.14647059	   -436.56475653	      0.00000000	      3.01762320
      0.37956627	   -667.09781532	   -435.03953471	      0.00000000	      2.59448425
      0.37974051	   -656.80062670	   -433.49924919	      0.00000000	      2.21975733
      0.37995874	   -643.64959505	   -431.55363091	      0.00000000	      1.81172814
      0.38017698	   -630.32162248	   -429.59497430	      0.00000000	      1.46433054
      0.38046339	   -612.72724061	   -427.01292418	      0.00000000	      1.08833190
      0.38068623	   -599.06762339	   -425.00049428	      0.00000000	      0.85010937
      0.38092514	   -584.54270454	   -422.84434552	      0.00000000	      0.64011290
      0.38116406	   -570.21279030	   -420.69368864	      0.00000000	      0.47081627
      0.38140297	   -556.13490152	   -418.55200141	      0.00000000	      0.33651000
      0.38164188	   -542.35246244	   -416.42222921	      0.00000000	      0.23210670
      0.38188080	   -528.89728321	   -414.30685089	      0.00000000	      0.15303354
      0.38211971	   -515.79142156	   -412.20793655	      0.00000000	      0.09514135
      0.38235863	   -503.04887239	   -410.12719655	      0.00000000	      0.05463347
      0.38259754	   -490.67706336	   -408.06602175	      0.00000000	      0.02801597
      0.38283646	   -478.67815352	   -406.02551529	      0.00000000	      0.01206869
      0.38307537	   -467.05014335	   -404.00651664	      0.00000000	      0.00383396
      0.38331428	   -455.78781091	   -402.00961936	      0.00000000	      0.00061864
      0.38355320	   -444.88349220	   -400.03518401	      0.00000000	      0.00000377
      0.38379211	   -434.32772569	   -398.08334877	      0.00000000	      0.00000000
      0.38403103	   -424.10979129	   -396.15404419	      0.00000000	      0.00000000
      0.38426994	   -414.21818098	   -394.24701768	      0.00000000	      0.00000000
      0.38435855	   -410.63131530	   -393.54563168	      0.00000000	      0.00000000
      0.38444716	   -407.09386089	   -392.84894148	      0.00000000	      0.00000000
      0.38452101	   -404.18928790	   -392.27330314	      0.00000000	      0.00000000
      0.38459485	   -401.33016962	   -391.70340212	      0.00000000	      0.00000000
      0.38465893	   -398.89065348	   -391.21431984	      0.00000000	      0.00000000
      0.38472300	   -396.49320097	   -390.73074843	      0.00000000	      0.00000000
      0.38478708	   -394.14135368	   -390.25301863	      0.00000000	      0.00000000
      0.38485115	   -391.83853188	   -389.78130660	      0.00000000	      0.00000000
      0.38490741	   -389.85951766	   -389.37209165	      0.00000000	      0.00000000
      0.38496367	   -387.92295507	   -388.96744444	      0.00000000	      0.00000000
      0.38501993	   -386.03087118	   -388.56718295	      0.00000000	      0.00000000
      0.38507620	   -384.18519338	   -388.17103214	      0.00000000	      0.00000000
      0.38513246	   -382.38774643	   -387.77862511	      0.00000000	      0.00000000
      0.38518872	   -380.64024958	   -387.38950444	      0.00000000	      0.00000000
      0.38524498	   -378.94431382	   -387.00312369	      0.00000000	      0.00000000
      0.38530124	   -377.30143907	   -386.61884906	      0.00000000	      0.00000000
      0.38535165	   -375.87563379	   -386.27574025	      0.00000000	      0.00000000
      0.38540206	   -374.49445792	   -385.93317108	      0.00000000	      0.00000000
      0.38545247	   -373.15875190	   -385.59051431	      0.00000000	      0.00000000
      0.38550288	   -371.86927728	   -385.24709120	      0.00000000	      0.00000000
      0.38555329	   -370.62671486	   -384.90217291	      0.00000000	      0.00000000
      0.38560370	   -369.43166292	   -384.55498200	      0.00000000	      0.00000000
      0.38565411	   -368.28463536	   -384.20469391	      0.00000000	      0.00000000
      0.38570452	   -367.18605994	   -383.85043869	      0.00000000	      0.00000000
      0.38575493	   -366.13627646	   -383.49130273	      0.00000000	      0.00000000
      0.38580534	   -365.13553502	   -383.12633066	      0.00000000	      0.00000000
      0.38585575	   -364.18399439	   -382.75452734	      0.00000000	      0.00000000
      0.38590616	   -363.28172042	   -382.37485999	      0.00000000	      0.00000000
      0.38595657	   -362.42868454	   -381.98626045	      0.00000000	      0.00000000
      0.38600698	   -361.62476242	   -381.58762751	      0.00000000	      0.00000000
      0.38605739	   -360.86973277	   -381.17782943	      0.00000000	      0.00000000
      0.38610780	   -360.16327629	   -380.75570661	      0.00000000	      0.00000000
      0.38615821	   -359.50497479	   -380.32007424	      0.00000000	      0.00000000
      0.38620862	   -358.89431057	   -379.86972528	      0.00000000	      0.00000000
      0.38625903	   -358.33066592	   -379.40343339	      0.00000000	      0.00000000
      0.38630945	   -357.81332296	   -378.91995608	      0.00000000	      0.00000000
      0.38635986	   -357.34146365	   -378.41803789	      0.00000000	      0.00000000
      0.38641027	   -356.91417012	   -377.89641378	      0.00000000	      0.00000000
      0.38646068	   -356.53042529	   -377.35381250	      0.00000000	      0.00000000
      0.38651109	   -356.18911369	   -376.78896015	      0.00000000	      0.00000000
      0.38656150	   -355.88902273	   -376.20058374	      0.00000000	      0.00000000
      0.38661191	   -355.62884416	   -375.58741489	      0.00000000	      0.00000000
      0.38666232	   -355.40717592	   -374.94819350	      0.00000000	      0.00000000
      0.38671273	   -355.22252429	   -374.28167156	      0.00000000	      0.00000000
      0.38676314	   -355.07330639	   -373.58661693	      0.00000000	      0.00000000
      0.38681355	   -354.95785299	   -372.86181714	      0.00000000	      0.00000000
      0.38686396	   -354.87441164	   -372.10608317	      0.00000000	      0.00000000
      0.38691437	   -354.82115020	   -371.31825329	      0.00000000	      0.00000000
      0.38696478	   -354.79616058	   -370.49719680	      0.00000000	      0.00000000
      0.38701519	   -354.79746288	   -369.64181770	      0.00000000	      0.00000000
      0.38706560	   -354.82300979	   -368.75105840	      0.00000000	      0.00000000
      0.38711601	   -354.87069129	   -367.82390319	      0.00000000	      0.00000000
      0.38716642	   -354.93833960	   -366.85938176	      0.00000000	      0.00000000
      0.38721683	   -355.02373446	   -365.85657253	      0.00000000	      0.00000000
      0.38726724	   -355.12460852	   -364.81460579	      0.00000000	      0.00000000
      0.38731765	   -355.23865308	   -363.73266682	      0.00000000	      0.00000000
      0.38736806	   -355.36352391	   -362.60999824	      0.00000000	      0.00000000
      0.38741847	   -355.49684730	   -361.44590191	      0.00000000	      0.00000000
      0.38746888	   -355.63622622	   -360.23974256	      0.00000000	      0.00000000
      0.38751929	   -355.77924661	   -358.99095032	      0.00000000	      0.00000000
      0.38756970	   -355.92348376	   -357.69902275	      0.00000000	      0.00000000
      0.38763180	   -356.09923963	   -356.04759638	      0.00000000	      0.00000000
      0.38769390	   -356.26862295	   -354.32939777	      0.00000000	      0.00000000
      0.38775600	   -356.42712230	   -352.54393221	      0.00000000	      0.00000000
      0.38781810	   -356.57026806	   -350.69087486	      0.00000000	      0.00000000
      0.38789329	   -356.71673564	   -348.35634100	      0.00000000	      0.00000000
      0.38796849	   -356.82655589	   -345.92255358	      0.00000000	      0.00000000
      0.38807129	   -356.90388011	   -342.43540255	      0.00000000	      0.00000000
      0.38815175	   -356.89502190	   -339.57873160	      0.00000000	      0.00000000
      0.38823221	   -356.81612112	   -336.61190219	      0.00000000	      0.00000000
      0.38829992	   -356.68965736	   -334.03147688	      0.00000000	      0.00000000
      0.38836763	   -356.50358608	   -331.37597818	      0.00000000	      0.00000000
      0.38843534	   -356.25374764	   -328.64709412	      0.00000000	      0.00000000
      0.38849614	   -355.97181184	   -326.13526984	      0.00000000	      0.00000000
      0.38855695	   -355.63270065	   -323.56728023	      0.00000000	      0.00000000
      0.38861776	   -355.23400201	   -320.94474748	      0.00000000	      0.00000000
      0.38867857	   -354.77350665	   -318.26940556	      0.00000000	      0.00000000
      0.38873938	   -354.24921231	   -315.54309285	      0.00000000	      0.00000000
      0.38880019	   -353.65932699	   -312.76774429	      0.00000000	      0.00000000
      0.38886100	   -353.00227109	   -309.94538346	      0.00000000	      0.00000000
      0.38891533	   -352.35725249	   -307.38556107	      0.00000000	      0.00000000
      0.38896966	   -351.65668635	   -304.79143601	      0.00000000	      0.00000000
      0.38902399	   -350.89987803	   -302.16459938	      0.00000000	      0.00000000
      0.38907833	   -350.08626784	   -299.50667885	      0.00000000	      0.00000000
      0.38913266	   -349.21542960	   -296.81933391	      0.00000000	      0.00000000
      0.38918699	   -348.28706880	   -294.10425117	      0.00000000	      0.00000000
      0.38924132	   -347.30102034	   -291.36313973	      0.00000000	      0.00000000
      0.38929565	   -346.25724601	   -288.59772664	      0.00000000	      0.00000000
      0.38934999	   -345.15583145	   -285.80975240	      0.00000000	      0.00000000
      0.38940432	   -343.99698290	   -283.00096666	      0.00000000	      0.00000000
      0.38945865	   -342.78102362	   -280.17312400	      0.00000000	      0.00000000
      0.38951298	   -341.50839006	   -277.32797983	      0.00000000	      0.00000000
      0.38956732	   -340.17962772	   -274.46728654	      0.00000000	      0.00000000
      0.38962165	   -338.79538689	   -271.59278965	      0.00000000	      0.00000000
      0.38967598	   -337.35641812	   -268.70622433	      0.00000000	      0.00000000
      0.38973031	   -335.86356760	   -265.80931192	      0.00000000	      0.00000000
      0.38978465	   -334.31777232	   -262.90375678	      0.00000000	      0.00000000
      0.38983898	   -332.72005522	   -259.99124319	      0.00000000	      0.00000000
      0.38989331	   -331.07152017	   -257.07343258	      0.00000000	      0.00000000
      0.38994764	   -329.37334694	   -254.15196084	      0.00000000	      0.00000000
      0.39000197	   -327.62678613	   -251.22843589	      0.00000000	      0.00000000
      0.39005631	   -325.83315402	   -248.30443541	      0.00000000	      0.00000000
      0.39011064	   -323.99382754	   -245.38150479	      0.00000000	      0.00000000
      0.39016497	   -322.11023912	   -242.46115522	      0.00000000	      0.00000000
      0.39021930	   -320.18387172	   -239.54486200	      0.00000000	      0.00000000
      0.39027364	   -318.21625379	   -236.63406305	      0.00000000	      0.00000000
      0.39032797	   -316.20895442	   -233.73015744	      0.00000000	      0.00000000
      0.39038230	   -314.16357845	   -230.83450456	      0.00000000	      0.00000000
      0.39043663	   -312.08176180	   -227.94842263	      0.00000000	      0.00000000
      0.39049097	   -309.96516679	   -225.07318814	      0.00000000	      0.00000000
      0.39054530	   -307.81547771	   -222.21003512	      0.00000000	      0.00000000
      0.39059963	   -305.63439639	   -219.36015448	      0.00000000	      0.00000000
      0.39065396	   -303.42363798	   -216.52469370	      0.00000000	      0.00000000
      0.39070829	   -301.18492689	   -213.70475643	      0.00000000	     -0.00000000
      0.39076263	   -298.91999280	   -210.90140238	      0.00000000	     -0.00000000
      0.39081696	   -296.63056689	   -208.11564721	      0.00000000	     -0.00000000
      0.39087129	   -294.31837822	   -205.34846260	      0.00000000	     -0.00000000
      0.39092562	   -291.98515026	   -202.60077639	      0.00000000	     -0.00000000
      0.39097996	   -289.63259756	   -199.87347282	      0.00000000	     -0.00000000
      0.39103429	   -287.26242265	   -197.16739284	      0.00000000	     -0.00000000
      0.39108862	   -284.87631303	   -194.48333450	      0.00000000	     -0.00000000
      0.39114295	   -282.47593840	   -191.82205345	      0.00000000	     -0.00000000
      0.39119729	   -280.06294800	   -189.18426347	      0.00000000	     -0.00000000
      0.39125162	   -277.63896814	   -186.57063707	      0.00000000	     -0.00000000
      0.39130595	   -275.20559988	   -183.98180614	      0.00000000	     -0.00000000
      0.39136028	   -272.76441695	   -181.41836264	      0.00000000	     -0.00000000
      0.39141461	   -270.31696366	   -178.88085938	      0.00000000	     -0.00000000
      0.39146895	   -267.86475317	   -176.36981079	      0.00000000	     -0.00000000
      0.39152328	   -265.40926577	   -173.88569374	      0.00000000	     -0.00000000
      0.39157761	   -262.95194735	   -171.42894838	      0.00000000	     -0.00000000
      0.39163194	   -260.49420806	   -168.99997902	      0.00000000	     -0.00000000
      0.39168628	   -258.03742108	   -166.59915506	      0.00000000	     -0.00000000
      0.39174061	   -255.58292150	   -164.22681185	      0.00000000	     -0.00000000
      0.39179494	   -253.13200539	   -161.88325166	      0.00000000	     -0.00000000
      0.39184927	   -250.68592898	   -159.56874460	      0.00000000	     -0.00000000
      0.39190361	   -248.24590794	   -157.28352957	      0.00000000	     -0.00000000
      0.39195794	   -245.81311685	   -155.02781522	      0.00000000	     -0.00000000
      0.39202335	   -242.89519956	   -152.35129881	      0.00000000	     -0.00000000
      0.39208877	   -239.99129940	   -149.71806502	      0.00000000	     -0.00000000
      0.39215419	   -237.10322489	   -147.12831555	      0.00000000	     -0.00000000
      0.39221961	   -234.23269549	   -144.58219733	      0.00000000	     -0.00000000
      0.39228502	   -231.38134169	   -142.07980492	      0.00000000	     -0.00000000
      0.39235044	   -228.55070534	   -139.62118291	      0.00000000	     -0.00000000
      0.39241586	   -225.74224021	   -137.20632820	      0.00000000	     -0.00000000
      0.39248127	   -222.95731279	   -134.83519236	      0.00000000	     -0.00000000
      0.39254669	   -220.19720329	   -132.50768387	      0.00000000	     -0.00000000
      0.39261211	   -217.46310686	   -130.22367036	      0.00000000	     -0.00000000
      0.39267752	   -214.75613496	   -127.98298074	      0.00000000	     -0.00000000
      0.39274294	   -212.07731695	   -125.78540737	      0.00000000	     -0.00000000
      0.39280836	   -209.42760175	   -123.63070815	     -0.00000000	     -0.00000000
      0.39287377	   -206.80785973	   -121.51860852	     -0.00000000	     -0.00000000
      0.39295272	   -203.68747579	   -119.02608146	     -0.00000000	     -0.00000000
      0.39303166	   -200.61314287	   -116.59455443	     -0.00000000	     -0.00000000
      0.39311060	   -197.58595987	   -114.22338077	     -0.00000000	     -0.00000000
      0.39318955	   -194.60687870	   -111.91186250	     -0.00000000	     -0.00000000
      0.39326849	   -191.67671033	   -109.65925484	     -0.00000000	     -0.00000000
      0.39334743	   -188.79613104	   -107.46477041	     -0.00000000	     -0.00000000
      0.39342637	   -185.96568863	   -105.32758337	     -0.00000000	     -0.00000000
      0.39350532	   -183.18580872	   -103.24683327	     -0.00000000	     -0.00000000
      0.39358426	   -180.45680112	   -101.22162882	     -0.00000000	     -0.00000000
      0.39367993	   -177.21788945	    -98.84034351	     -0.00000000	     -0.00000000
      0.39377561	   -174.05413908	    -96.53761000	     -0.00000000	     -0.00000000
      0.39387128	   -170.96549911	    -94.31170364	     -0.00000000	     -0.00000000
      0.39396696	   -167.95172744	    -92.16086407	     -0.00000000	     -0.00000000
      0.39406263	   -165.01240638	    -90.08330266	     -0.00000000	     -0.00000000
      0.39415830	   -162.14695906	    -88.07720935	     -0.00000000	     -0.00000000
      0.39427725	   -158.68648338	    -85.68009433	     -0.00000000	     -0.00000000
      0.39439619	   -155.33738838	    -83.38709248	     -0.00000000	     -0.00000000
      0.39451513	   -152.09773505	    -81.19467331	     -0.00000000	     -0.00000000
      0.39466128	   -148.26389196	    -78.63343871	     -0.00000000	     -0.00000000
      0.39480742	   -144.58751481	    -76.21224077	     -0.00000000	     -0.00000000
      0.39500716	   -139.80877161	    -73.11797941	     -0.00000000	     -0.00000000
      0.39516247	   -136.28159260	    -70.87418185	     -0.00000000	     -0.00000000
      0.39531779	   -132.91245251	    -68.76428735	     -0.00000000	     -0.00000000
      0.39547310	   -129.69476204	    -66.78116060	     -0.00000000	     -0.00000000
      0.39560922	   -126.99408331	    -65.14193970	     -0.00000000	     -0.00000000
      0.39574533	   -124.40010558	    -63.59025803	     -0.00000000	     -0.00000000
      0.39588145	   -121.90836027	    -62.12175249	     -0.00000000	     -0.00000000
      0.39601756	   -119.51442497	    -60.73220792	     -0.00000000	     -0.00000000
      0.39615368	   -117.21394644	    -59.41756058	     -0.00000000	     -0.00000000
      0.39628980	   -115.00265898	    -58.17390000	     -0.00000000	     -0.00000000
      0.39642591	   -112.87639940	    -56.99746974	     -0.00000000	     -0.00000000
      0.39656203	   -110.83111910	    -55.88466703	     -0.00000000	     -0.00000000
      0.39669814	   -108.86289361	    -54.83204162	     -0.00000000	     -0.00000000
      0.39683426	   -106.96792987	    -53.83629394	     -0.00000000	     -0.00000000
      0.39697038	   -105.14257159	    -52.89427257	     -0.00000000	     -0.00000000
      0.39710649	   -103.38330288	    -52.00297129	     -0.00000000	     -0.00000000
      0.39724261	   -101.68675032	    -51.15952564	     -0.00000000	     -0.00000000
      0.39737872	   -100.04968380	    -50.36120916	     -0.00000000	     -0.00000000
      0.39751484	    -98.46901618	    -49.60542937	     -0.00000000	     -0.00000000
      0.39765096	    -96.94180205	    -48.88972348	     -0.00000000	     -0.00000000
      0.39778707	    -95.46523562	    -48.21175401	     -0.00000000	     -0.00000000
      0.39792319	    -94.03664807	    -47.56930428	     -0.00000000	     -0.00000000
      0.39805930	    -92.65350418	    -46.96027382	     -0.00000000	     -0.00000000
      0.39819542	    -91.31339872	    -46.38267375	     -0.00000000	     -0.00000000
      0.39833154	    -90.01405233	    -45.83462219	     -0.00000000	     -0.00000000
      0.39846765	    -88.75330725	    -45.31433970	     -0.00000000	     -0.00000000
      0.39860377	    -87.52912281	    -44.82014475	     -0.00000000	     -0.00000000
      0.39877113	    -86.07118075	    -44.24592115	     -0.00000000	     -0.00000000
      0.39893849	    -84.66225187	    -43.70597689	     -0.00000000	     -0.00000000
      0.39910586	    -83.29919922	    -43.19773297	     -0.00000000	     -0.00000000
      0.39927322	    -81.97911227	    -42.71879277	     -0.00000000	     -0.00000000
      0.39944058	    -80.69928906	    -42.26692948	     -0.00000000	     -0.00001817
      0.39960795	    -79.45722566	    -41.84007638	     -0.00000000	     -0.00026106
      0.39982139	    -77.92426376	    -41.32894769	     -0.00000000	     -0.00143000
      0.40003484	    -76.44459056	    -40.85175769	     -0.00000000	     -0.00426628
      0.40029260	    -74.72311419	    -40.31605373	     -0.00000000	     -0.01106671
      0.40057422	    -72.91708293	    -39.77570469	     -0.00000000	     -0.02436058
      0.40081372	    -71.43736580	    -39.34873503	     -0.00000000	     -0.04186092
      0.40105322	    -70.00516363	    -38.94823736	     -0.00000000	     -0.06619468
      0.40126310	    -68.78637401	    -38.61673069	     -0.00000000	     -0.09385404
      0.40147298	    -67.59926588	    -38.30156028	     -0.00000000	     -0.12791574
      0.40168285	    -66.44190292	    -38.00113367	     -0.00000000	     -0.16866013
      0.40189273	    -65.31254116	    -37.71401559	     -0.00000000	     -0.21616547
      0.40210260	    -64.20959739	    -37.43890928	     -0.00000000	     -0.27029451
      0.40228901	    -63.25093888	    -37.20367958	     -0.00000000	     -0.32364550
      0.40247542	    -62.31107562	    -36.97625828	     -0.00000000	     -0.38156418
      0.40266183	    -61.38914267	    -36.75595876	     -0.00000000	     -0.44355589
      0.40284824	    -60.48435326	    -36.54215653	     -0.00000000	     -0.50903177
      0.40303465	    -59.59598233	    -36.33428091	     -0.00000000	     -0.57733047
      0.40322106	    -58.72335987	    -36.13180999	     -0.00000000	     -0.64774148
      0.40340747	    -57.86586611	    -35.93426641	     -0.00000000	     -0.71952874
      0.40359388	    -57.02292726	    -35.74121358	     -0.00000000	     -0.79195291
      0.40378029	    -56.19401162	    -35.55225223	     -0.00000000	     -0.86429151
      0.40396670	    -55.37862619	    -35.36701730	     -0.00000000	     -0.93585605
      0.40415311	    -54.57631346	    -35.18517512	     -0.00000000	     -1.00600583
      0.40433952	    -53.78664853	    -35.00642079	     -0.00000000	     -1.07415826
      0.40452593	    -53.00923651	    -34.83047584	     -0.00000000	     -1.13979589
      0.40471234	    -52.24371008	    -34.65708612	     -0.00000000	     -1.20247032
      0.40489875	    -51.48972722	    -34.48601975	     -0.00000000	     -1.26180358
      0.40508516	    -50.74696919	    -34.31706539	     -0.00000000	     -1.31748720
      0.40527157	    -50.01513863	    -34.15003056	     -0.00000000	     -1.36927961
      0.40545798	    -49.29395778	    -33.98474009	     -0.00000000	     -1.41700226
      0.40564439	    -48.58316688	    -33.82103476	     -0.00000000	     -1.46053474
      0.40583080	    -47.88252265	    -33.65877000	     -0.00000000	     -1.49980943
      0.40601721	    -47.19179694	    -33.49781467	     -0.00000000	     -1.53480583
      0.40620362	    -46.51077544	    -33.33805003	     -0.00000000	     -1.56554486
      0.40639003	    -45.83925650	    -33.17936865	     -0.00000000	     -1.59208327
      0.40657644	    -45.17705007	    -33.02167355	     -0.00000000	     -1.61450828
      0.40676285	    -44.52397670	    -32.86487730	     -0.00000000	     -1.63293263
      0.40694926	    -43.87986660	    -32.70890122	     -0.00000000	     -1.64748994
      0.40713566	    -43.24455888	    -32.55367469	     -0.00000000	     -1.65833056
      0.40732207	    -42.61790069	    -32.39913442	     -0.00000000	     -1.66561781
      0.40750848	    -41.99974659	    -32.24522387	     -0.00000000	     -1.66952463
      0.40769489	    -41.38995788	    -32.09189267	     -0.00000000	     -1.67023075
      0.40788130	    -40.78840200	    -31.93909604	     -0.00000000	     -1.66792003
      0.40806771	    -40.19495204	    -31.78679439	     -0.00000000	     -1.66277837
      0.40825412	    -39.60948621	    -31.63495279	     -0.00000000	     -1.65499182
      0.40844053	    -39.03188739	    -31.48354059	     -0.00000000	     -1.64474499
      0.40862694	    -38.46204278	    -31.33253104	     -0.00000000	     -1.63221972
      0.40881335	    -37.89984346	    -31.18190093	     -0.00000000	     -1.61759403
      0.40899976	    -37.34518412	    -31.03163028	     -0.00000000	     -1.60104127
      0.40918617	    -36.79796269	    -30.88170202	     -0.00000000	     -1.58272930
      0.40937258	    -36.25808012	    -30.73210174	     -0.00000000	     -1.56281999
      0.40955899	    -35.72544011	    -30.58281742	     -0.00000000	     -1.54146887
      0.40974540	    -35.19994886	    -30.43383922	     -0.00000000	     -1.51882472
      0.40993181	    -34.68151490	    -30.28515925	     -0.00000000	     -1.49502944
      0.41011822	    -34.17004888	    -30.13677139	     -0.00000000	     -1.47021789
      0.41030463	    -33.66546341	    -29.98867110	     -0.00000000	     -1.44451789
      0.41049104	    -33.16767290	    -29.84085528	     -0.00000000	     -1.41805015
      0.41067745	    -32.67659345	    -29.69332208	     -0.00000000	     -1.39092844
      0.41086386	    -32.19214268	    -29.54607080	     -0.00000000	     -1.36325960
      0.41105027	    -31.71423965	    -29.39910176	     -0.00000000	     -1.33514378
      0.41123668	    -31.24280476	    -29.25241617	     -0.00000000	     -1.30667451
      0.41142309	    -30.77775966	    -29.10601604	     -0.00000000	     -1.27793899
      0.41160950	    -30.31902714	    -28.95990408	     -0.00000000	     -1.24901822
      0.41179591	    -29.86653109	    -28.81408361	     -0.00000000	     -1.21998729
      0.41198232	    -29.42019643	    -28.66855849	     -0.00000000	     -1.19091559
      0.41216873	    -28.97994904	    -28.52333304	     -0.00000000	     -1.16186705
      0.41235514	    -28.54571572	    -28.37841198	     -0.00000000	     -1.13290038
      0.41254155	    -28.11742413	    -28.23380035	     -0.00000000	     -1.10406936
      0.41272796	    -27.69500277	    -28.08950351	     -0.00000000	     -1.07542303
      0.41291437	    -27.27838091	    -27.94552703	     -0.00000000	     -1.04700599
      0.41310078	    -26.86748859	    -27.80187667	     -0.00000000	     -1.01885861
      0.41328719	    -26.46225659	    -27.65855835	     -0.00000000	     -0.99101728
      0.41347360	    -26.06261637	    -27.51557811	     -0.00000000	     -0.96351463
      0.41366001	    -25.66850008	    -27.37294205	     -0.00000000	     -0.93637977
      0.41384642	    -25.27984055	    -27.23065635	     -0.00000000	     -0.90963851
      0.41403283	    -24.89657123	    -27.08872720	     -0.00000000	     -0.88331362
      0.41421924	    -24.51862621	    -26.94716081	     -0.00000000	     -0.85742490
      0.41440565	    -24.14594018	    -26.80596334	     -0.00000000	     -0.83198948
      0.41459205	    -23.77844847	    -26.66514095	     -0.00000000	     -0.80702202
      0.41477846	    -23.41608697	    -26.52469974	     -0.00000000	     -0.78253481
      0.41496487	    -23.05879216	    -26.38464571	     -0.00000000	     -0.75853803
      0.41515128	    -22.70650112	    -26.24498482	     -0.00000000	     -0.73503982
      0.41533769	    -22.35915149	    -26.10572292	     -0.00000000	     -0.71204653
      0.41552410	    -22.01668147	    -25.96686576	     -0.00000000	     -0.68956278
      0.41571051	    -21.67902982	    -25.82841897	     -0.00000000	     -0.66759165
      0.41589692	    -21.34613587	    -25.69038808	     -0.00000000	     -0.64613480
      0.41608333	    -21.01793951	    -25.55277847	     -0.00000000	     -0.62519257
      0.41626974	    -20.69438116	    -25.41559543	     -0.00000000	     -0.60476412
      0.41645615	    -20.37540180	    -25.27884407	     -0.00000000	     -0.58484755
      0.41664256	    -20.06094296	    -25.14252939	     -0.00000000	     -0.56543996
      0.41682897	    -19.75094672	    -25.00665625	     -0.00000000	     -0.54653756
      0.41701538	    -19.44535570	    -24.87122934	     -0.00000000	     -0.52813577
      0.41720179	    -19.14411306	    -24.73625324	     -0.00000000	     -0.51022914
      0.41738820	    -18.84716249	    -24.60173235	     -0.00000000	     -0.49281156
      0.41757461	    -18.55444825	    -24.46767095	     -0.00000000	     -0.47587640
      0.41776102	    -18.26591513	    -24.33407317	     -0.00000000	     -0.45941660
      0.41794743	    -17.98150844	    -24.20094296	     -0.00000000	     -0.44342468
      0.41813384	    -17.70117404	    -24.06828417	     -0.00000000	     -0.42789280
      0.41832025	    -17.42485835	    -23.93610048	     -0.00000000	     -0.41281286
      0.41850666	    -17.15250830	    -23.80439541	     -0.00000000	     -0.39817647
      0.41869307	    -16.88407136	    -23.67317238	     -0.00000000	     -0.38397505
      0.41887948	    -16.61949554	    -23.54243461	     -0.00000000	     -0.37019984
      0.41906589	    -16.35872940	    -23.41218524	     -0.00000000	     -0.35684195
      0.41925230	    -16.10172200	    -23.28242723	     -0.00000000	     -0.34389237
      0.41943871	    -15.84842297	    -23.15316341	     -0.00000000	     -0.33134204
      0.41962512	    -15.59878245	    -23.02439649	     -0.00000000	     -0.31918183
      0.41981153	    -15.35275110	    -22.89612904	     -0.00000000	     -0.30740253
      0.41999794	    -15.11028014	    -22.76836350	     -0.00000000	     -0.29599510
      0.42018435	    -14.87132131	    -22.64110218	     -0.00000000	     -0.28495036
      0.42037076	    -14.63582685	    -22.51434726	     -0.00000000	     -0.27425924
      0.42055717	    -14.40374954	    -22.38810082	     -0.00000000	     -0.26391270
      0.42074358	    -14.17504271	    -22.26236480	     -0.00000000	     -0.25390178
      0.42092999	    -13.94966017	    -22.13714103	     -0.00000000	     -0.24421760
      0.42111640	    -13.72755628	    -22.01243121	     -0.00000000	     -0.23485139
      0.42130281	    -13.50868588	    -21.88823696	     -0.00000000	     -0.22579448
      0.42148922	    -13.29300438	    -21.76455976	     -0.00000000	     -0.21703830
      0.42167563	    -13.08046764	    -21.64140099	     -0.00000000	     -0.20857444
      0.42186204	    -12.87103209	    -21.51876194	     -0.00000000	     -0.20039461
      0.42204844	    -12.66465462	    -21.39664378	     -0.00000000	     -0.19249064
      0.42223485	    -12.46129265	    -21.27504759	     -0.00000000	     -0.18485452
      0.42242126	    -12.26090410	    -21.15397435	     -0.00000000	     -0.17747841
      0.42260767	    -12.06344739	    -21.03342494	     -0.00000000	     -0.17035458
      0.42279408	    -11.86888142	    -20.91340017	     -0.00000000	     -0.16347550
      0.42298049	    -11.67716561	    -20.79390072	     -0.00000000	     -0.15683377
      0.42316690	    -11.48825986	    -20.67492724	     -0.00000000	     -0.15042217
      0.42335331	    -11.30212454	    -20.55648023	     -0.00000000	     -0.14423361
      0.42353972	    -11.11872053	    -20.43856015	     -0.00000000	     -0.13826122
      0.42372613	    -10.93800918	    -20.32116738	     -0.00000000	     -0.13249823
      0.42391254	    -10.75995232	    -20.20430220	     -0.00000000	     -0.12693808
      0.42409895	    -10.58451225	    -20.08796482	     -0.00000000	     -0.12157436
      0.42428536	    -10.41165174	    -19.97215538	     -0.00000000	     -0.11640080
      0.42447177	    -10.24133404	    -19.85687396	     -0.00000000	     -0.11141133
      0.42465818	    -10.07352285	    -19.74212055	     -0.00000000	     -0.10660002
      0.42484459	     -9.90818234	    -19.62789509	     -0.00000000	     -0.10196108
      0.42503100	     -9.74527712	    -19.51419743	     -0.00000000	     -0.09748891
      0.42521741	     -9.58477227	    -19.40102737	     -0.00000000	     -0.09317805
      0.42540382	     -9.42663331	    -19.28838467	     -0.00000000	     -0.08902318
      0.42559023	     -9.27082621	    -19.17626898	     -0.00000000	     -0.08501916
      0.42577664	     -9.11731738	    -19.06467994	     -0.00000000	     -0.08116096
      0.42596305	     -8.96607365	    -18.95361711	     -0.00000000	     -0.07744373
      0.42614946	     -8.81706231	    -18.84307999	     -0.00000000	     -0.07386274
      0.42633587	     -8.67025107	    -18.73306804	     -0.00000000	     -0.07041340
      0.42652228	     -8.52560805	    -18.62358067	     -0.00000000	     -0.06709128
      0.42670869	     -8.38310181	    -18.51461721	     -0.00000000	     -0.06389205
      0.42689510	     -8.24270132	    -18.40617699	     -0.00000000	     -0.06081154
      0.42708151	     -8.10437596	    -18.29825925	     -0.00000000	     -0.05784569
      0.42726792	     -7.96809553	    -18.19086320	     -0.00000000	     -0.05499058
      0.42745433	     -7.83383021	    -18.08398802	     -0.00000000	     -0.05224238
      0.42764074	     -7.70155061	    -17.97763282	     -0.00000000	     -0.04959743
      0.42782715	     -7.57122773	    -17.87179670	     -0.00000000	     -0.04705215
      0.42801356	     -7.44283294	    -17.76647868	     -0.00000000	     -0.04460307
      0.42819997	     -7.31633803	    -17.66167778	     -0.00000000	     -0.04224686
      0.42838638	     -7.19171515	    -17.55739296	     -0.00000000	     -0.03998027
      0.42857279	     -7.06893684	    -17.45362314	     -0.00000000	     -0.03780017
      0.42875920	     -6.94797602	    -17.35036724	     -0.00000000	     -0.03570353
      0.42894561	     -6.82880598	    -17.24762409	     -0.00000000	     -0.03368741
      0.42913202	     -6.71140036	    -17.14539253	     -0.00000000	     -0.03174897
      0.42931843	     -6.59573319	    -17.04367136	     -0.00000000	     -0.02988546
      0.42950483	     -6.48177885	    -16.94245934	     -0.00000000	     -0.02809425
      0.42969124	     -6.36951208	    -16.84175521	     -0.00000000	     -0.02637275
      0.42987765	     -6.25890795	    -16.74155766	     -0.00000000	     -0.02471849
      0.43006406	     -6.14994191	    -16.64186539	     -0.00000000	     -0.02312908
      0.43028790	     -6.02127093	    -16.52283640	     -0.00000000	     -0.02130262
      0.43051174	     -5.89473854	    -16.40448551	     -0.00000000	     -0.01956366
      0.43066782	     -5.80797218	    -16.32242753	     -0.00000000	     -0.01839905
      0.43082390	     -5.72220815	    -16.24069592	     -0.00000000	     -0.01727400
      0.43101380	     -5.61934386	    -16.14174395	     -0.00000000	     -0.01595569
      0.43120370	     -5.51797822	    -16.04329064	     -0.00000000	     -0.01469167
      0.43138368	     -5.42335542	    -15.95046409	     -0.00000000	     -0.01354123
      0.43156366	     -5.33006117	    -15.85808995	     -0.00000000	     -0.01243596
      0.43176323	     -5.22820507	    -15.75620707	     -0.00000000	     -0.01126073
      0.43196281	     -5.12790487	    -15.65486819	     -0.00000000	     -0.01013726
      0.43212064	     -5.04974457	    -15.57513410	     -0.00000000	     -0.00928351
      0.43232875	     -4.94821019	    -15.47054006	     -0.00000000	     -0.00820299
      0.43253687	     -4.84823818	    -15.36651540	     -0.00000000	     -0.00717324
      0.43270504	     -4.76877279	    -15.28293235	     -0.00000000	     -0.00637520
      0.43287321	     -4.69029208	    -15.19971754	     -0.00000000	     -0.00560798
      0.43304930	     -4.60928489	    -15.11302009	     -0.00000000	     -0.00483553
      0.43322538	     -4.52938122	    -15.02674117	     -0.00000000	     -0.00409419
      0.43342115	     -4.44189139	    -14.93132733	     -0.00000000	     -0.00330458
      0.43361693	     -4.35570156	    -14.83642001	     -0.00000000	     -0.00255086
      0.43372971	     -4.30667783	    -14.78199025	     -0.00000000	     -0.00213204
      0.43391797	     -4.22586060	    -14.69153068	     -0.00000000	     -0.00145708
      0.43410622	     -4.14617156	    -14.60152714	     -0.00000000	     -0.00081238
      0.43426831	     -4.07857180	    -14.52443974	     -0.00000000	     -0.00027974
      0.43446630	     -3.99716011	    -14.43074904	     -0.00000000	      0.00034313
      0.43466429	     -3.91699756	    -14.33757558	     -0.00000000	      0.00093647
      0.43485005	     -3.84296259	    -14.25064540	     -0.00000000	      0.00146780
      0.43503580	     -3.76998524	    -14.16416453	     -0.00000000	      0.00197501
      0.43522145	     -3.69815733	    -14.07820160	     -0.00000000	      0.00245928
      0.43540711	     -3.62734679	    -13.99268179	     -0.00000000	      0.00292115
      0.43558306	     -3.56122942	    -13.91205805	     -0.00000000	      0.00333955
      0.43575901	     -3.49600635	    -13.83183171	     -0.00000000	      0.00373931
      0.43595192	     -3.42558099	    -13.74435399	     -0.00000000	      0.00415749
      0.43614482	     -3.35617060	    -13.65734146	     -0.00000000	      0.00455467
      0.43630518	     -3.29932454	    -13.58538994	     -0.00000000	      0.00487022
      0.43650437	     -3.22970271	    -13.49647325	     -0.00000000	      0.00524375
      0.43670356	     -3.16114878	    -13.40805769	     -0.00000000	      0.00559754
      0.43687947	     -3.10153446	    -13.33040931	     -0.00000000	      0.00589461
      0.43709530	     -3.02951225	    -13.23567193	     -0.00000000	      0.00623988
      0.43731114	     -2.95868000	    -13.14151393	     -0.00000000	      0.00656459
      0.43745075	     -2.91353019	    -13.08093061	     -0.00000000	      0.00676445
      0.43766338	     -2.84576882	    -12.98914394	     -0.00000000	      0.00705422
      0.43783783	     -2.79087836	    -12.91421555	     -0.00000000	      0.00727768
      0.43801228	     -2.73692773	    -12.83972517	     -0.00000000	      0.00749134
      0.43818674	     -2.68355137	    -12.76555934	     -0.00000000	      0.00769269
      0.43836119	     -2.63106332	    -12.69181887	     -0.00000000	      0.00788480
      0.43853564	     -2.57915281	    -12.61840746	     -0.00000000	      0.00806556
      0.43871009	     -2.52809127	    -12.54541239	     -0.00000000	      0.00823768
      0.43888454	     -2.47760138	    -12.47274781	     -0.00000000	      0.00839929
      0.43905126	     -2.43010885	    -12.40368505	     -0.00000000	      0.00854618
      0.43921798	     -2.38315096	    -12.33493087	     -0.00000000	      0.00868434
      0.43938994	     -2.33543591	    -12.26439347	     -0.00000000	      0.00881933
      0.43956189	     -2.28830361	    -12.19419150	     -0.00000000	      0.00894588
      0.43972854	     -2.24328402	    -12.12650746	     -0.00000000	      0.00906168
      0.43989519	     -2.19881284	    -12.05914127	     -0.00000000	      0.00917022
      0.44005992	     -2.15545717	    -11.99288595	     -0.00000000	      0.00927120
      0.44027259	     -2.10030578	    -11.90781859	     -0.00000000	      0.00939226
      0.44052959	     -2.03480367	    -11.80570764	     -0.00000000	      0.00952455
      0.44066999	     -1.99967031	    -11.75027791	     -0.00000000	      0.00959171
      0.44081039	     -1.96485308	    -11.69505502	     -0.00000000	      0.00965428
      0.44098850	     -1.92127684	    -11.62534450	     -0.00000000	      0.00972840
      0.44116660	     -1.87825776	    -11.55598422	     -0.00000000	      0.00979610
      0.44133220	     -1.83884833	    -11.49183731	     -0.00000000	      0.00985428
      0.44149780	     -1.79990457	    -11.42798996	     -0.00000000	      0.00990727
      0.44164417	     -1.76592961	    -11.37182653	     -0.00000000	      0.00995044
      0.44185877	     -1.71685145	    -11.28993044	     -0.00000000	      0.01000770
      0.44203032	     -1.67808881	    -11.22479878	     -0.00000000	      0.01004727
      0.44220187	     -1.64002389	    -11.16005482	     -0.00000000	      0.01008389
      0.44237342	     -1.60227502	    -11.09557863	     -0.00000000	      0.01011465
      0.44252679	     -1.56912052	    -11.03826565	     -0.00000000	      0.01014004
      0.44268016	     -1.53624680	    -10.98117675	     -0.00000000	      0.01016131
      0.44285716	     -1.49888809	    -10.91564717	     -0.00000000	      0.01018280
      0.44303415	     -1.46194179	    -10.85042964	     -0.00000000	      0.01019953
      0.44321114	     -1.42564763	    -10.78560076	     -0.00000000	      0.01021369
      0.44338813	     -1.38965157	    -10.72104916	     -0.00000000	      0.01022257
      0.44353043	     -1.36125086	    -10.66945490	     -0.00000000	      0.01022867
      0.44367273	     -1.33305217	    -10.61804359	     -0.00000000	      0.01023167
      0.44385204	     -1.29803150	    -10.55359169	     -0.00000000	      0.01023305
      0.44403135	     -1.26341118	    -10.48945661	     -0.00000000	      0.01023051
      0.44421067	     -1.22941299	    -10.42570915	     -0.00000000	      0.01022606
      0.44436867	     -1.19967309	    -10.36976589	     -0.00000000	      0.01021826
      0.44452666	     -1.17046841	    -10.31414093	     -0.00000000	      0.01020967
      0.44468466	     -1.14149551	    -10.25873847	     -0.00000000	      0.01019792
      0.44485402	     -1.11094583	    -10.19968054	     -0.00000000	      0.01018399
      0.44502337	     -1.08067875	    -10.14088416	     -0.00000000	      0.01016683
      0.44519273	     -1.05094925	    -10.08243049	     -0.00000000	      0.01014867
      0.44536208	     -1.02143914	    -10.02421904	     -0.00000000	      0.01012704
      0.44551266	     -0.99568403	     -9.97275976	     -0.00000000	      0.01010744
      0.44566324	     -0.97010951	     -9.92149468	     -0.00000000	      0.01008534
      0.44583863	     -0.94079621	     -9.86210593	     -0.00000000	      0.01005858
      0.44601402	     -0.91175162	     -9.80298871	     -0.00000000	      0.01002887
      0.44616518	     -0.88717259	     -9.75232990	     -0.00000000	      0.01000294
      0.44631635	     -0.86276493	     -9.70186419	     -0.00000000	      0.00997477
      0.44649044	     -0.83510980	     -9.64406238	     -0.00000000	      0.00994160
      0.44666453	     -0.80769559	     -9.58652138	     -0.00000000	      0.00990578
      0.44681471	     -0.78448038	     -9.53716614	     -0.00000000	      0.00987480
      0.44696490	     -0.76141723	     -9.48799661	     -0.00000000	      0.00984178
      0.44713870	     -0.73516478	     -9.43140965	     -0.00000000	      0.00980311
      0.44731249	     -0.70912821	     -9.37507551	     -0.00000000	      0.00976199
      0.44745989	     -0.68746237	     -9.32757344	     -0.00000000	      0.00972730
      0.44760728	     -0.66592637	     -9.28024528	     -0.00000000	      0.00969077
      0.44778286	     -0.64069109	     -9.22417420	     -0.00000000	      0.00964697
      0.44795844	     -0.61565354	     -9.16835429	     -0.00000000	      0.00960086
      0.44810049	     -0.59579490	     -9.12345854	     -0.00000000	      0.00956398
      0.44824254	     -0.57603992	     -9.07871906	     -0.00000000	      0.00952549
      0.44842247	     -0.55141834	     -9.02235458	     -0.00000000	      0.00947654
      0.44860239	     -0.52698375	     -8.96624737	     -0.00000000	      0.00942534
      0.44873669	     -0.50912657	     -8.92461923	     -0.00000000	      0.00938781
      0.44887098	     -0.49134220	     -8.88312442	     -0.00000000	      0.00934886
      0.44905515	     -0.46732807	     -8.82651849	     -0.00000000	      0.00929527
      0.44923932	     -0.44350119	     -8.77017918	     -0.00000000	      0.00923958
      0.44936917	     -0.42706652	     -8.73069564	     -0.00000000	      0.00920114
      0.44949902	     -0.41068472	     -8.69133178	     -0.00000000	      0.00916140
      0.44968340	     -0.38777091	     -8.63572516	     -0.00000000	      0.00910488
      0.44986778	     -0.36504006	     -8.58038388	     -0.00000000	      0.00904649
      0.44999858	     -0.34926448	     -8.54136142	     -0.00000000	      0.00900592
      0.45012938	     -0.33353755	     -8.50245856	     -0.00000000	      0.00896413
      0.45031456	     -0.31161424	     -8.44766973	     -0.00000000	      0.00890502
      0.45049973	     -0.28984124	     -8.39313705	     -0.00000000	      0.00884402
      0.45062459	     -0.27550550	     -8.35659362	     -0.00000000	      0.00880398
      0.45074946	     -0.26119317	     -8.32015220	     -0.00000000	      0.00876277
      0.45093324	     -0.24043465	     -8.26678496	     -0.00000000	      0.00870217
      0.45111701	     -0.21983559	     -8.21367289	     -0.00000000	      0.00864004
      0.45124764	     -0.20551982	     -8.17615131	     -0.00000000	      0.00859683
      0.45137826	     -0.19123795	     -8.13874355	     -0.00000000	      0.00855252
      0.45156402	     -0.17124909	     -8.08582220	     -0.00000000	      0.00848980
      0.45172387	     -0.15415523	     -8.04048603	     -0.00000000	      0.00843454
      0.45188371	     -0.13744546	     -7.99542579	     -0.00000000	      0.00838047
      0.45204356	     -0.12071857	     -7.95051359	     -0.00000000	      0.00832435
      0.45217805	     -0.10699132	     -7.91295317	     -0.00000000	      0.00827851
      0.45231254	     -0.09327919	     -7.87550593	     -0.00000000	      0.00823148
      0.45251025	     -0.07351302	     -7.82078014	     -0.00000000	      0.00816322
      0.45263785	     -0.06075697	     -7.78558283	     -0.00000000	      0.00811773
      0.45276546	     -0.04824811	     -7.75056132	     -0.00000000	      0.00807315
      0.45294324	     -0.03098065	     -7.70198152	     -0.00000000	      0.00801053
      0.45314677	     -0.01152209	     -7.64669424	     -0.00000000	      0.00793882
      0.45332084	      0.00497732	     -7.59964860	     -0.00000000	      0.00787655
      0.45346109	      0.01798296	     -7.56196768	     -0.00000000	      0.00782734
      0.45360134	      0.03096628	     -7.52441011	     -0.00000000	      0.00777710
      0.45378805	      0.04789793	     -7.47470204	     -0.00000000	      0.00771124
      0.45391800	      0.05969881	     -7.44022157	     -0.00000000	      0.00766404
      0.45404795	      0.07125627	     -7.40591789	     -0.00000000	      0.00761784
      0.45421885	      0.08634212	     -7.36099023	     -0.00000000	      0.00755653
      0.45438304	      0.10061613	     -7.31806032	     -0.00000000	      0.00749787
      0.45458566	      0.11810739	     -7.26533704	     -0.00000000	      0.00742442
      0.45470728	      0.12834506	     -7.23388803	     -0.00000000	      0.00738140
      0.45482890	      0.13858901	     -7.20252304	     -0.00000000	      0.00733754
      0.45501655	      0.15414556	     -7.15437832	     -0.00000000	      0.00727037
      0.45517172	      0.16695500	     -7.11473706	     -0.00000000	      0.00721391
      0.45532689	      0.17944897	     -7.07533549	     -0.00000000	      0.00715880
      0.45548207	      0.19200367	     -7.03605334	     -0.00000000	      0.00710199
      0.45561539	      0.20249082	     -7.00250814	     -0.00000000	      0.00705469
      0.45574872	      0.21300114	     -6.96905757	     -0.00000000	      0.00700635
      0.45593144	      0.22711047	     -6.92347253	     -0.00000000	      0.00694114
      0.45606538	      0.23747235	     -6.89017320	     -0.00000000	      0.00689219
      0.45619932	      0.24760106	     -6.85705048	     -0.00000000	      0.00684433
      0.45636159	      0.25981993	     -6.81707438	     -0.00000000	      0.00678568
      0.45652000	      0.27152902	     -6.77826443	     -0.00000000	      0.00672910
      0.45667841	      0.28321821	     -6.73960277	     -0.00000000	      0.00667158
      0.45683681	      0.29459634	     -6.70118193	     -0.00000000	      0.00661553
      0.45697106	      0.30432084	     -6.66870630	     -0.00000000	      0.00656653
      0.45710530	      0.31380114	     -6.63640976	     -0.00000000	      0.00651878
      0.45723954	      0.32326384	     -6.60421979	     -0.00000000	      0.00647044
      0.45741844	      0.33564228	     -6.56155331	     -0.00000000	      0.00640679
      0.45756360	      0.34568793	     -6.52706226	     -0.00000000	      0.00635420
      0.45770876	      0.35547661	     -6.49277032	     -0.00000000	      0.00630289
      0.45785393	      0.36529552	     -6.45858551	     -0.00000000	      0.00625052
      0.45799909	      0.37488761	     -6.42458957	     -0.00000000	      0.00619921
      0.45814426	      0.38448897	     -6.39070684	     -0.00000000	      0.00614705
      0.45828942	      0.39388551	     -6.35700535	     -0.00000000	      0.00609579
      0.45843458	      0.40327707	     -6.32342099	     -0.00000000	      0.00604381
      0.45859274	      0.41328557	     -6.28703232	     -0.00000000	      0.00598816
      0.45875091	      0.42333660	     -6.25076643	     -0.00000000	      0.00593129
      0.45888071	      0.43133381	     -6.22118381	     -0.00000000	      0.00588602
      0.45901052	      0.43937784	     -6.19167759	     -0.00000000	      0.00583981
      0.45918891	      0.45018775	     -6.15135612	     -0.00000000	      0.00577738
      0.45932139	      0.45826008	     -6.12150688	     -0.00000000	      0.00572998
      0.45945388	      0.46612450	     -6.09181838	     -0.00000000	      0.00568371
      0.45958636	      0.47398227	     -6.06222609	     -0.00000000	      0.00563694
      0.45976485	      0.48436364	     -6.02257272	     -0.00000000	      0.00557472
      0.45990538	      0.49256171	     -5.99146321	     -0.00000000	      0.00552485
      0.46004591	      0.50053436	     -5.96053062	     -0.00000000	      0.00547621
      0.46018644	      0.50854145	     -5.92969161	     -0.00000000	      0.00542670
      0.46032697	      0.51637120	     -5.89901355	     -0.00000000	      0.00537805
      0.46046750	      0.52420037	     -5.86843965	     -0.00000000	      0.00532883
      0.46063112	      0.53311631	     -5.83303619	     -0.00000000	      0.00527244
      0.46077547	      0.54102597	     -5.80190532	     -0.00000000	      0.00522170
      0.46091982	      0.54868938	     -5.77096183	     -0.00000000	      0.00517239
      0.46106417	      0.55643886	     -5.74009915	     -0.00000000	      0.00512180
      0.46120852	      0.56393737	     -5.70942468	     -0.00000000	      0.00507269
      0.46135286	      0.57153278	     -5.67882688	     -0.00000000	      0.00502224
      0.46149721	      0.57886726	     -5.64841981	     -0.00000000	      0.00497337
      0.46164156	      0.58631506	     -5.61808346	     -0.00000000	      0.00492303
      0.46178591	      0.59348573	     -5.58794235	     -0.00000000	      0.00487442
      0.46193026	      0.60079304	     -5.55786381	     -0.00000000	      0.00482416
      0.46207461	      0.60779913	     -5.52798754	     -0.00000000	      0.00477584
      0.46221896	      0.61497407	     -5.49816285	     -0.00000000	      0.00472564
      0.46234531	      0.62099117	     -5.47222785	     -0.00000000	      0.00468342
      0.46247165	      0.62708695	     -5.44634808	     -0.00000000	      0.00464018
      0.46264006	      0.63501180	     -5.41204269	     -0.00000000	      0.00458359
      0.46277647	      0.64148907	     -5.38434018	     -0.00000000	      0.00453680
      0.46291288	      0.64776053	     -5.35679629	     -0.00000000	      0.00449125
      0.46304929	      0.65408078	     -5.32932927	     -0.00000000	      0.00444488
      0.46321459	      0.66151653	     -5.29623866	     -0.00000000	      0.00438995
      0.46334055	      0.66727581	     -5.27108599	     -0.00000000	      0.00434693
      0.46346650	      0.67285176	     -5.24607003	     -0.00000000	      0.00430506
      0.46362251	      0.67977183	     -5.21518954	     -0.00000000	      0.00425261
      0.46377279	      0.68628252	     -5.18560325	     -0.00000000	      0.00420286
      0.46392308	      0.69285238	     -5.15610800	     -0.00000000	      0.00415216
      0.46405698	      0.69849958	     -5.12998561	     -0.00000000	      0.00410827
      0.46419089	      0.70422788	     -5.10392396	     -0.00000000	      0.00406335
      0.46432480	      0.70980324	     -5.07799769	     -0.00000000	      0.00401931
      0.46445871	      0.71539728	     -5.05215156	     -0.00000000	      0.00397477
      0.46462532	      0.72218812	     -5.02016607	     -0.00000000	      0.00392023
      0.46476037	      0.72775892	     -4.99431727	     -0.00000000	      0.00387509
      0.46489541	      0.73313417	     -4.96861775	     -0.00000000	      0.00383119
      0.46503046	      0.73857071	     -4.94298496	     -0.00000000	      0.00378644
      0.46516550	      0.74386481	     -4.91748386	     -0.00000000	      0.00374252
      0.46530055	      0.74918081	     -4.89206152	     -0.00000000	      0.00369807
      0.46546346	      0.75542897	     -4.86155909	     -0.00000000	      0.00364535
      0.46559881	      0.76069304	     -4.83628837	     -0.00000000	      0.00360059
      0.46573416	      0.76576046	     -4.81116586	     -0.00000000	      0.00355711
      0.46586952	      0.77090184	     -4.78610458	     -0.00000000	      0.00351270
      0.46600487	      0.77589065	     -4.76117679	     -0.00000000	      0.00346921
      0.46614022	      0.78091938	     -4.73632054	     -0.00000000	      0.00342508
      0.46631063	      0.78703915	     -4.70521272	     -0.00000000	      0.00337079
      0.46642616	      0.79130482	     -4.68416186	     -0.00000000	      0.00333276
      0.46654168	      0.79541266	     -4.66322234	     -0.00000000	      0.00329579
      0.46670713	      0.80128979	     -4.63334296	     -0.00000000	      0.00324252
      0.46686550	      0.80680376	     -4.60489255	     -0.00000000	      0.00319201
      0.46702387	      0.81237188	     -4.57653763	     -0.00000000	      0.00314066
      0.46714674	      0.81650532	     -4.55467546	     -0.00000000	      0.00310206
      0.46726961	      0.82072145	     -4.53285420	     -0.00000000	      0.00306255
      0.46743555	      0.82624744	     -4.50354570	     -0.00000000	      0.00301019
      0.46756551	      0.83065604	     -4.48065017	     -0.00000000	      0.00296823
      0.46769547	      0.83489001	     -4.45788521	     -0.00000000	      0.00292744
      0.46782544	      0.83917950	     -4.43517677	     -0.00000000	      0.00288594
      0.46799290	      0.84451976	     -4.40608594	     -0.00000000	      0.00283361
      0.46811215	      0.84842931	     -4.38540958	     -0.00000000	      0.00279523
      0.46823141	      0.85218315	     -4.36484501	     -0.00000000	      0.00275791
      0.46838833	      0.85714783	     -4.33786950	     -0.00000000	      0.00270828
      0.46853554	      0.86168155	     -4.31270191	     -0.00000000	      0.00266241
      0.46868274	      0.86629534	     -4.28760181	     -0.00000000	      0.00261559
      0.46881104	      0.87013017	     -4.26586077	     -0.00000000	      0.00257605
      0.46893934	      0.87406391	     -4.24415822	     -0.00000000	      0.00253548
      0.46906764	      0.87787185	     -4.22256600	     -0.00000000	      0.00249570
      0.46922628	      0.88262755	     -4.19594909	     -0.00000000	      0.00244583
      0.46936180	      0.88653822	     -4.17334287	     -0.00000000	      0.00240420
      0.46949733	      0.89054867	     -4.15078179	     -0.00000000	      0.00236151
      0.46963285	      0.89438502	     -4.12835340	     -0.00000000	      0.00231999
      0.46976838	      0.89832176	     -4.10596935	     -0.00000000	      0.00227742
      0.46990391	      0.90208371	     -4.08371763	     -0.00000000	      0.00223604
      0.47003943	      0.90594979	     -4.06150845	     -0.00000000	      0.00219358
      0.47017496	      0.90963715	     -4.03943227	     -0.00000000	      0.00215234
      0.47031048	      0.91343574	     -4.01739575	     -0.00000000	      0.00210996
      0.47044601	      0.91704810	     -3.99549405	     -0.00000000	      0.00206887
      0.47058153	      0.92078258	     -3.97362793	     -0.00000000	      0.00202656
      0.47071706	      0.92431918	     -3.95189978	     -0.00000000	      0.00198564
      0.47085258	      0.92799331	     -3.93020166	     -0.00000000	      0.00194338
      0.47098811	      0.93145287	     -3.90864629	     -0.00000000	      0.00190265
      0.47112364	      0.93507097	     -3.88711361	     -0.00000000	      0.00186041
      0.47125916	      0.93845143	     -3.86573049	     -0.00000000	      0.00181989
      0.47139469	      0.94201871	     -3.84436040	     -0.00000000	      0.00177764
      0.47153021	      0.94531692	     -3.82314939	     -0.00000000	      0.00173736
      0.47165153	      0.94845090	     -3.80416467	     -0.00000000	      0.00169965
      0.47177285	      0.95140913	     -3.78529419	     -0.00000000	      0.00166321
      0.47189418	      0.95442125	     -3.76646401	     -0.00000000	      0.00162616
      0.47207057	      0.95864214	     -3.73923936	     -0.00000000	      0.00157329
      0.47218360	      0.96145292	     -3.72182417	     -0.00000000	      0.00153837
      0.47229662	      0.96412878	     -3.70450167	     -0.00000000	      0.00150441
      0.47245741	      0.96795868	     -3.67993660	     -0.00000000	      0.00145567
      0.47260407	      0.97135409	     -3.65764727	     -0.00000000	      0.00141176
      0.47275074	      0.97483722	     -3.63541183	     -0.00000000	      0.00136692
      0.47287331	      0.97757454	     -3.61694668	     -0.00000000	      0.00133067
      0.47299589	      0.98041713	     -3.59850457	     -0.00000000	      0.00129342
      0.47314627	      0.98375211	     -3.57600542	     -0.00000000	      0.00124874
      0.47327574	      0.98672817	     -3.55666923	     -0.00000000	      0.00120923
      0.47340521	      0.98952848	     -3.53745215	     -0.00000000	      0.00117099
      0.47353468	      0.99243413	     -3.51826363	     -0.00000000	      0.00113171
      0.47366415	      0.99519979	     -3.49918221	     -0.00000000	      0.00109341
      0.47379362	      0.99804154	     -3.48013825	     -0.00000000	      0.00105432
      0.47392309	      1.00076890	     -3.46119268	     -0.00000000	      0.00101599
      0.47405256	      1.00355148	     -3.44229075	     -0.00000000	      0.00097705
      0.47421657	      1.00690167	     -3.41848975	     -0.00000000	      0.00092891
      0.47432552	      1.00926226	     -3.40268995	     -0.00000000	      0.00089569
      0.47443447	      1.01148525	     -3.38697729	     -0.00000000	      0.00086347
      0.47459577	      1.01479904	     -3.36378529	     -0.00000000	      0.00081538
      0.47474530	      1.01778504	     -3.34239715	     -0.00000000	      0.00077127
      0.47489483	      1.02086732	     -3.32105784	     -0.00000000	      0.00072617
      0.47501006	      1.02306824	     -3.30472414	     -0.00000000	      0.00069270
      0.47512528	      1.02537262	     -3.28840415	     -0.00000000	      0.00065826
      0.47528282	      1.02839387	     -3.26620864	     -0.00000000	      0.00061202
      0.47541109	      1.03094628	     -3.24817090	     -0.00000000	      0.00057346
      0.47553936	      1.03333471	     -3.23024332	     -0.00000000	      0.00053608
      0.47566763	      1.03582894	     -3.21233895	     -0.00000000	      0.00049769
      0.47579590	      1.03818747	     -3.19453517	     -0.00000000	      0.00046025
      0.47592418	      1.04062827	     -3.17676169	     -0.00000000	      0.00042200
      0.47605245	      1.04295433	     -3.15908159	     -0.00000000	      0.00038454
      0.47618072	      1.04534531	     -3.14143689	     -0.00000000	      0.00034640
      0.47633894	      1.04812613	     -3.11980367	     -0.00000000	      0.00030053
      0.47644868	      1.05019192	     -3.10480504	     -0.00000000	      0.00026748
      0.47655842	      1.05212084	     -3.08989107	     -0.00000000	      0.00023543
      0.47671385	      1.05489103	     -3.06882474	     -0.00000000	      0.00018955
      0.47685630	      1.05733867	     -3.04961807	     -0.00000000	      0.00014806
      0.47699875	      1.05989100	     -3.03044528	     -0.00000000	      0.00010555
      0.47711727	      1.06184453	     -3.01459810	     -0.00000000	      0.00007143
      0.47723580	      1.06391110	     -2.99876092	     -0.00000000	      0.00003628
      0.47738256	      1.06633203	     -2.97925921	     -0.00000000	     -0.00000629
      0.47751043	      1.06854982	     -2.96229115	     -0.00000000	     -0.00004441
      0.47763830	      1.07059603	     -2.94543153	     -0.00000000	     -0.00008127
      0.47776616	      1.07276928	     -2.92858406	     -0.00000000	     -0.00011930
      0.47789403	      1.07478536	     -2.91183993	     -0.00000000	     -0.00015618
      0.47802189	      1.07691671	     -2.89511128	     -0.00000000	     -0.00019413
      0.47814976	      1.07890153	     -2.87848209	     -0.00000000	     -0.00023103
      0.47827763	      1.08099325	     -2.86187060	     -0.00000000	     -0.00026892
      0.47840549	      1.08294596	     -2.84535571	     -0.00000000	     -0.00030582
      0.47853336	      1.08500005	     -2.82885983	     -0.00000000	     -0.00034367
      0.47866122	      1.08692001	     -2.81245853	     -0.00000000	     -0.00038056
      0.47878909	      1.08893828	     -2.79607677	     -0.00000000	     -0.00041837
      0.47891696	      1.09082494	     -2.77978832	     -0.00000000	     -0.00045525
      0.47904482	      1.09280911	     -2.76351921	     -0.00000000	     -0.00049305
      0.47917269	      1.09466199	     -2.74734287	     -0.00000000	     -0.00052991
      0.47930056	      1.09661376	     -2.73118497	     -0.00000000	     -0.00056770
      0.47942842	      1.09843232	     -2.71512000	     -0.00000000	     -0.00060453
      0.47955629	      1.10035341	     -2.69907185	     -0.00000000	     -0.00064233
      0.47968415	      1.10213705	     -2.68311755	     -0.00000000	     -0.00067913
      0.47981202	      1.10402927	     -2.66717767	     -0.00000000	     -0.00071694
      0.47993989	      1.10577723	     -2.65133339	     -0.00000000	     -0.00075370
      0.48006775	      1.10764259	     -2.63550025	     -0.00000000	     -0.00079154
      0.48019562	      1.10935385	     -2.61976542	     -0.00000000	     -0.00082825
      0.48032348	      1.11119461	     -2.60403738	     -0.00000000	     -0.00086614
      0.48045135	      1.11286781	     -2.58841155	     -0.00000000	     -0.00090278
      0.48057922	      1.11468664	     -2.57278688	     -0.00000000	     -0.00094074
      0.48070708	      1.11631992	     -2.55726977	     -0.00000000	     -0.00097731
      0.48083495	      1.11812005	     -2.54174654	     -0.00000000	     -0.00101535
      0.48096281	      1.11971087	     -2.52633808	     -0.00000000	     -0.00105182
      0.48109068	      1.12149632	     -2.51091411	     -0.00000000	     -0.00108998
      0.48121855	      1.12304116	     -2.49561456	     -0.00000000	     -0.00112632
      0.48134641	      1.12481708	     -2.48028732	     -0.00000000	     -0.00116465
      0.48145826	      1.12615119	     -2.46698838	     -0.00000000	     -0.00119649
      0.48157012	      1.12761331	     -2.45368365	     -0.00000000	     -0.00122947
      0.48171438	      1.12938016	     -2.43661394	     -0.00000000	     -0.00127117
      0.48185865	      1.13128858	     -2.41955704	     -0.00000000	     -0.00131418
      0.48196278	      1.13247711	     -2.40734248	     -0.00000000	     -0.00134378
      0.48206690	      1.13378000	     -2.39512125	     -0.00000000	     -0.00137438
      0.48222902	      1.13570998	     -2.37618530	     -0.00000000	     -0.00142139
      0.48235458	      1.13728943	     -2.36154310	     -0.00000000	     -0.00145861
      0.48248013	      1.13871855	     -2.34699251	     -0.00000000	     -0.00149472
      0.48260568	      1.14027390	     -2.33244424	     -0.00000000	     -0.00153197
      0.48273123	      1.14167558	     -2.31798825	     -0.00000000	     -0.00156809
      0.48285678	      1.14320859	     -2.30353253	     -0.00000000	     -0.00160538
      0.48298233	      1.14458186	     -2.28917065	     -0.00000000	     -0.00164149
      0.48310788	      1.14609441	     -2.27480607	     -0.00000000	     -0.00167885
      0.48323343	      1.14743812	     -2.26053787	     -0.00000000	     -0.00171494
      0.48335898	      1.14893233	     -2.24626294	     -0.00000000	     -0.00175237
      0.48348453	      1.15024501	     -2.23208807	     -0.00000000	     -0.00178843
      0.48361009	      1.15172335	     -2.21790119	     -0.00000000	     -0.00182595
      0.48373564	      1.15300312	     -2.20381947	     -0.00000000	     -0.00186197
      0.48386119	      1.15446852	     -2.18971891	     -0.00000000	     -0.00189961
      0.48398674	      1.15571292	     -2.17573033	     -0.00000000	     -0.00193557
      0.48411229	      1.15716901	     -2.16171411	     -0.00000000	     -0.00197335
      0.48423784	      1.15837476	     -2.14781893	     -0.00000000	     -0.00200921
      0.48435004	      1.15965069	     -2.13537171	     -0.00000000	     -0.00204296
      0.48446223	      1.16077010	     -2.12300688	     -0.00000000	     -0.00207553
      0.48457443	      1.16195647	     -2.11065227	     -0.00000000	     -0.00210873
      0.48473782	      1.16356690	     -2.09275539	     -0.00000000	     -0.00215628
      0.48484683	      1.16475227	     -2.08081591	     -0.00000000	     -0.00218902
      0.48495584	      1.16581730	     -2.06894478	     -0.00000000	     -0.00222085
      0.48510174	      1.16730948	     -2.05308099	     -0.00000000	     -0.00226414
      0.48522932	      1.16851626	     -2.03928440	     -0.00000000	     -0.00230131
      0.48535689	      1.16983695	     -2.02549098	     -0.00000000	     -0.00233952
      0.48548447	      1.17099240	     -2.01179050	     -0.00000000	     -0.00237650
      0.48561204	      1.17232883	     -1.99807116	     -0.00000000	     -0.00241506
      0.48572417	      1.17331116	     -1.98610727	     -0.00000000	     -0.00244749
      0.48583630	      1.17442380	     -1.97413157	     -0.00000000	     -0.00248106
      0.48597369	      1.17566381	     -1.95953851	     -0.00000000	     -0.00252131
      0.48611108	      1.17705053	     -1.94494303	     -0.00000000	     -0.00256289
      0.48621609	      1.17792763	     -1.93387732	     -0.00000000	     -0.00259327
      0.48632109	      1.17892339	     -1.92279931	     -0.00000000	     -0.00262469
      0.48647118	      1.18024804	     -1.90704065	     -0.00000000	     -0.00266893
      0.48659693	      1.18145201	     -1.89384801	     -0.00000000	     -0.00270689
      0.48672268	      1.18249259	     -1.88074470	     -0.00000000	     -0.00274362
      0.48684843	      1.18370519	     -1.86762238	     -0.00000000	     -0.00278186
      0.48697419	      1.18469254	     -1.85460896	     -0.00000000	     -0.00281839
      0.48708438	      1.18574885	     -1.84317341	     -0.00000000	     -0.00285203
      0.48719457	      1.18665345	     -1.83181435	     -0.00000000	     -0.00288453
      0.48732787	      1.18783904	     -1.81808067	     -0.00000000	     -0.00292470
      0.48746118	      1.18889769	     -1.80442786	     -0.00000000	     -0.00296396
      0.48757801	      1.18996520	     -1.79244908	     -0.00000000	     -0.00299961
      0.48769485	      1.19087831	     -1.78055044	     -0.00000000	     -0.00303410
      0.48781168	      1.19189500	     -1.76864861	     -0.00000000	     -0.00306952
      0.48792852	      1.19281888	     -1.75680676	     -0.00000000	     -0.00310429
      0.48807376	      1.19406388	     -1.74209679	     -0.00000000	     -0.00314842
      0.48818752	      1.19490795	     -1.73064863	     -0.00000000	     -0.00318203
      0.48830129	      1.19586817	     -1.71919106	     -0.00000000	     -0.00321667
      0.48843813	      1.19689408	     -1.70548859	     -0.00000000	     -0.00325741
      0.48855708	      1.19790957	     -1.69356987	     -0.00000000	     -0.00329394
      0.48867603	      1.19876902	     -1.68173165	     -0.00000000	     -0.00332930
      0.48879498	      1.19975202	     -1.66988358	     -0.00000000	     -0.00336576
      0.48891393	      1.20061103	     -1.65810535	     -0.00000000	     -0.00340131
      0.48903288	      1.20156630	     -1.64632577	     -0.00000000	     -0.00343775
      0.48915183	      1.20242128	     -1.63460807	     -0.00000000	     -0.00347347
      0.48927079	      1.20335227	     -1.62289523	     -0.00000000	     -0.00350990
      0.48941774	      1.20435964	     -1.60851162	     -0.00000000	     -0.00355390
      0.48952150	      1.20521217	     -1.59833619	     -0.00000000	     -0.00358620
      0.48962527	      1.20593899	     -1.58822332	     -0.00000000	     -0.00361756
      0.48976915	      1.20701102	     -1.57421651	     -0.00000000	     -0.00366169
      0.48989660	      1.20787278	     -1.56187258	     -0.00000000	     -0.00370019
      0.49002405	      1.20885508	     -1.54952237	     -0.00000000	     -0.00373978
      0.49015149	      1.20964508	     -1.53726664	     -0.00000000	     -0.00377793
      0.49025886	      1.21049059	     -1.52690877	     -0.00000000	     -0.00381162
      0.49036623	      1.21119142	     -1.51662036	     -0.00000000	     -0.00384422
      0.49049977	      1.21215048	     -1.50382754	     -0.00000000	     -0.00388559
      0.49063331	      1.21298324	     -1.49111029	     -0.00000000	     -0.00392606
      0.49074511	      1.21382342	     -1.48044397	     -0.00000000	     -0.00396120
      0.49085691	      1.21451999	     -1.46984812	     -0.00000000	     -0.00399527
      0.49096871	      1.21529765	     -1.45925011	     -0.00000000	     -0.00403008
      0.49111677	      1.21620947	     -1.44528871	     -0.00000000	     -0.00407537
      0.49122560	      1.21699947	     -1.43501562	     -0.00000000	     -0.00410973
      0.49133442	      1.21766307	     -1.42480569	     -0.00000000	     -0.00414315
      0.49146992	      1.21857900	     -1.41209528	     -0.00000000	     -0.00418561
      0.49160541	      1.21934358	     -1.39946797	     -0.00000000	     -0.00422698
      0.49170875	      1.22008957	     -1.38980841	     -0.00000000	     -0.00425994
      0.49181208	      1.22070223	     -1.38021158	     -0.00000000	     -0.00429190
      0.49195125	      1.22159895	     -1.36729359	     -0.00000000	     -0.00433565
      0.49207739	      1.22232002	     -1.35564619	     -0.00000000	     -0.00437467
      0.49220353	      1.22316904	     -1.34398629	     -0.00000000	     -0.00441486
      0.49232966	      1.22381724	     -1.33241986	     -0.00000000	     -0.00445353
      0.49243438	      1.22454206	     -1.32277878	     -0.00000000	     -0.00448724
      0.49253910	      1.22512433	     -1.31320323	     -0.00000000	     -0.00451987
      0.49267324	      1.22595245	     -1.30093832	     -0.00000000	     -0.00456247
      0.49279857	      1.22662596	     -1.28954114	     -0.00000000	     -0.00460157
      0.49292389	      1.22743568	     -1.27812742	     -0.00000000	     -0.00464190
      0.49303660	      1.22799975	     -1.26793915	     -0.00000000	     -0.00467693
      0.49314930	      1.22870205	     -1.25772817	     -0.00000000	     -0.00471319
      0.49326201	      1.22929594	     -1.24757399	     -0.00000000	     -0.00474865
      0.49339780	      1.23011600	     -1.23533487	     -0.00000000	     -0.00479237
      0.49351258	      1.23067836	     -1.22505622	     -0.00000000	     -0.00482836
      0.49362736	      1.23137204	     -1.21475735	     -0.00000000	     -0.00486552
      0.49374214	      1.23194794	     -1.20451857	     -0.00000000	     -0.00490183
      0.49385692	      1.23261174	     -1.19427334	     -0.00000000	     -0.00493895
      0.49399691	      1.23328719	     -1.18185022	     -0.00000000	     -0.00498328
      0.49410260	      1.23393328	     -1.17244861	     -0.00000000	     -0.00501795
      0.49420830	      1.23445074	     -1.16310678	     -0.00000000	     -0.00505166
      0.49434271	      1.23519492	     -1.15122463	     -0.00000000	     -0.00509537
      0.49447712	      1.23579802	     -1.13941719	     -0.00000000	     -0.00513806
      0.49457987	      1.23641700	     -1.13035982	     -0.00000000	     -0.00517208
      0.49468262	      1.23690434	     -1.12136177	     -0.00000000	     -0.00520511
      0.49481906	      1.23762807	     -1.10941380	     -0.00000000	     -0.00524972
      0.49494232	      1.23818756	     -1.09867664	     -0.00000000	     -0.00528938
      0.49506557	      1.23887647	     -1.08792138	     -0.00000000	     -0.00533022
      0.49518882	      1.23937651	     -1.07725068	     -0.00000000	     -0.00536964
      0.49529505	      1.23998706	     -1.06801485	     -0.00000000	     -0.00540517
      0.49540128	      1.24045250	     -1.05884316	     -0.00000000	     -0.00543961
      0.49552983	      1.24111324	     -1.04773550	     -0.00000000	     -0.00548221
      0.49565838	      1.24164352	     -1.03669495	     -0.00000000	     -0.00552387
      0.49576778	      1.24224316	     -1.02727025	     -0.00000000	     -0.00556065
      0.49587719	      1.24269913	     -1.01790980	     -0.00000000	     -0.00559635
      0.49598659	      1.24324081	     -1.00853939	     -0.00000000	     -0.00563285
      0.49612919	      1.24383130	     -0.99638971	     -0.00000000	     -0.00567964
      0.49623665	      1.24439758	     -0.98721504	     -0.00000000	     -0.00571598
      0.49634410	      1.24483656	     -0.97809823	     -0.00000000	     -0.00575139
      0.49647482	      1.24546942	     -0.96699744	     -0.00000000	     -0.00579540
      0.49660555	      1.24594730	     -0.95597117	     -0.00000000	     -0.00583830
      0.49670673	      1.24648451	     -0.94739885	     -0.00000000	     -0.00587296
      0.49680792	      1.24688872	     -0.93888395	     -0.00000000	     -0.00590662
      0.49694331	      1.24750573	     -0.92748883	     -0.00000000	     -0.00595242
      0.49706583	      1.24797187	     -0.91722823	     -0.00000000	     -0.00599325
      0.49718836	      1.24856908	     -0.90694601	     -0.00000000	     -0.00603528
      0.49731088	      1.24897197	     -0.89674714	     -0.00000000	     -0.00607585
      0.49741447	      1.24949694	     -0.88808086	     -0.00000000	     -0.00611175
      0.49751806	      1.24987963	     -0.87947507	     -0.00000000	     -0.00614658
      0.49764747	      1.25044856	     -0.86871488	     -0.00000000	     -0.00619097
      0.49777688	      1.25089136	     -0.85801775	     -0.00000000	     -0.00623448
      0.49788361	      1.25140402	     -0.84916423	     -0.00000000	     -0.00627168
      0.49799034	      1.25177850	     -0.84037031	     -0.00000000	     -0.00630784
      0.49809707	      1.25222794	     -0.83156700	     -0.00000000	     -0.00634472
      0.49824471	      1.25274259	     -0.81944845	     -0.00000000	     -0.00639503
      0.49834932	      1.25322331	     -0.81084169	     -0.00000000	     -0.00643174
      0.49845392	      1.25358465	     -0.80228745	     -0.00000000	     -0.00646757
      0.49858699	      1.25413388	     -0.79139647	     -0.00000000	     -0.00651402
      0.49872006	      1.25452699	     -0.78057814	     -0.00000000	     -0.00655936
      0.49881669	      1.25498471	     -0.77268073	     -0.00000000	     -0.00659378
      0.49891332	      1.25531313	     -0.76483662	     -0.00000000	     -0.00662724
      0.49905403	      1.25585344	     -0.75341387	     -0.00000000	     -0.00667662
      0.49917796	      1.25625173	     -0.74339834	     -0.00000000	     -0.00671963
      0.49930190	      1.25677598	     -0.73336059	     -0.00000000	     -0.00676380
      0.49941068	      1.25707958	     -0.72461552	     -0.00000000	     -0.00680142
      0.49951947	      1.25751996	     -0.71584026	     -0.00000000	     -0.00684026
      0.49962825	      1.25785958	     -0.70711148	     -0.00000000	     -0.00687839
      0.49976249	      1.25838168	     -0.69632626	     -0.00000000	     -0.00692643
      0.49987301	      1.25868530	     -0.68750293	     -0.00000000	     -0.00696508
      0.49998353	      1.25911826	     -0.67865180	     -0.00000000	     -0.00700490
      0.50009404	      1.25944396	     -0.66984924	     -0.00000000	     -0.00704397
      0.50020456	      1.25984791	     -0.66103516	     -0.00000000	     -0.00708378
      0.50034531	      1.26023801	     -0.64987012	     -0.00000000	     -0.00713365
      0.50044633	      1.26065060	     -0.64182811	     -0.00000000	     -0.00717063
      0.50054734	      1.26094181	     -0.63383655	     -0.00000000	     -0.00720672
      0.50068140	      1.26140902	     -0.62322115	     -0.00000000	     -0.00725543
      0.50081546	      1.26173311	     -0.61267144	     -0.00000000	     -0.00730315
      0.50091142	      1.26213007	     -0.60507831	     -0.00000000	     -0.00733875
      0.50100739	      1.26240045	     -0.59753588	     -0.00000000	     -0.00737342
      0.50114705	      1.26285732	     -0.58655588	     -0.00000000	     -0.00742456
      0.50126899	      1.26317807	     -0.57701049	     -0.00000000	     -0.00746872
      0.50139094	      1.26362372	     -0.56744006	     -0.00000000	     -0.00751406
      0.50150011	      1.26386784	     -0.55893499	     -0.00000000	     -0.00755351
      0.50160928	      1.26425310	     -0.55039635	     -0.00000000	     -0.00759422
      0.50171845	      1.26452610	     -0.54190598	     -0.00000000	     -0.00763415
      0.50182763	      1.26487916	     -0.53340158	     -0.00000000	     -0.00767485
      0.50196697	      1.26520826	     -0.52260321	     -0.00000000	     -0.00772598
      0.50206823	      1.26557797	     -0.51472575	     -0.00000000	     -0.00776432
      0.50216949	      1.26582582	     -0.50689762	     -0.00000000	     -0.00780178
      0.50230129	      1.26623396	     -0.49669592	     -0.00000000	     -0.00785139
      0.50243308	      1.26649576	     -0.48655800	     -0.00000000	     -0.00789998
      0.50252873	      1.26685280	     -0.47915659	     -0.00000000	     -0.00793673
      0.50262438	      1.26708252	     -0.47180485	     -0.00000000	     -0.00797253
      0.50276218	      1.26747929	     -0.46120702	     -0.00000000	     -0.00802481
      0.50288283	      1.26774687	     -0.45196835	     -0.00000000	     -0.00807010
      0.50300348	      1.26814063	     -0.44270196	     -0.00000000	     -0.00811657
      0.50312413	      1.26833745	     -0.43351222	     -0.00000000	     -0.00816159
      0.50322275	      1.26868797	     -0.42594810	     -0.00000000	     -0.00820006
      0.50332138	      1.26890043	     -0.41843712	     -0.00000000	     -0.00823751
      0.50345106	      1.26926210	     -0.40854731	     -0.00000000	     -0.00828757
      0.50357009	      1.26949959	     -0.39951267	     -0.00000000	     -0.00833292
      0.50368912	      1.26987471	     -0.39044545	     -0.00000000	     -0.00837955
      0.50380815	      1.27004962	     -0.38145482	     -0.00000000	     -0.00842470
      0.50390763	      1.27038563	     -0.37388909	     -0.00000000	     -0.00846409
      0.50400710	      1.27058183	     -0.36637667	     -0.00000000	     -0.00850246
      0.50413455	      1.27092108	     -0.35673456	     -0.00000000	     -0.00855250
      0.50426200	      1.27113623	     -0.34714556	     -0.00000000	     -0.00860171
      0.50436388	      1.27145736	     -0.33944128	     -0.00000000	     -0.00864239
      0.50446576	      1.27164602	     -0.33178795	     -0.00000000	     -0.00868211
      0.50459186	      1.27197633	     -0.32229510	     -0.00000000	     -0.00873222
      0.50471796	      1.27216577	     -0.31285992	     -0.00000000	     -0.00878137
      0.50481740	      1.27247550	     -0.30537560	     -0.00000000	     -0.00882157
      0.50491685	      1.27265354	     -0.29794121	     -0.00000000	     -0.00886081
      0.50504526	      1.27297062	     -0.28832349	     -0.00000000	     -0.00891236
      0.50517368	      1.27315455	     -0.27876076	     -0.00000000	     -0.00896301
      0.50527194	      1.27345199	     -0.27140080	     -0.00000000	     -0.00900318
      0.50537020	      1.27362085	     -0.26408923	     -0.00000000	     -0.00904242
      0.50550035	      1.27392681	     -0.25438827	     -0.00000000	     -0.00909523
      0.50563051	      1.27409947	     -0.24474204	     -0.00000000	     -0.00914716
      0.50572684	      1.27438543	     -0.23755855	     -0.00000000	     -0.00918702
      0.50582317	      1.27454517	     -0.23042208	     -0.00000000	     -0.00922596
      0.50595610	      1.27484031	     -0.22056041	     -0.00000000	     -0.00928049
      0.50607306	      1.27501234	     -0.21192131	     -0.00000000	     -0.00932793
      0.50619002	      1.27531282	     -0.20324937	     -0.00000000	     -0.00937658
      0.50630698	      1.27543469	     -0.19464384	     -0.00000000	     -0.00942395
      0.50640931	      1.27571794	     -0.18706497	     -0.00000000	     -0.00946697
      0.50651163	      1.27585715	     -0.17953911	     -0.00000000	     -0.00950894
      0.50661396	      1.27607463	     -0.17199423	     -0.00000000	     -0.00955168
      0.50675519	      1.27627372	     -0.16162302	     -0.00000000	     -0.00961007
      0.50685783	      1.27653236	     -0.15405702	     -0.00000000	     -0.00965359
      0.50696046	      1.27667082	     -0.14653595	     -0.00000000	     -0.00969626
      0.50708662	      1.27694231	     -0.13726591	     -0.00000000	     -0.00974972
      0.50719986	      1.27706476	     -0.12899190	     -0.00000000	     -0.00979690
      0.50731311	      1.27734054	     -0.12067526	     -0.00000000	     -0.00984549
      0.50742635	      1.27743837	     -0.11242308	     -0.00000000	     -0.00989279
      0.50753959	      1.27773211	     -0.10411424	     -0.00000000	     -0.00994186
      0.50765283	      1.27779863	     -0.09588558	     -0.00000000	     -0.00998925
      0.50775283	      1.27805656	     -0.08856048	     -0.00000000	     -0.01003285
      0.50785282	      1.27816905	     -0.08128745	     -0.00000000	     -0.01007540
      0.50797466	      1.27840632	     -0.07240026	     -0.00000000	     -0.01012825
      0.50809649	      1.27851624	     -0.06356142	     -0.00000000	     -0.01018025
      0.50819960	      1.27875960	     -0.05603781	     -0.00000000	     -0.01022564
      0.50830271	      1.27886355	     -0.04856424	     -0.00000000	     -0.01027004
      0.50840582	      1.27905184	     -0.04106819	     -0.00000000	     -0.01031527
      0.50854191	      1.27919305	     -0.03121650	     -0.00000000	     -0.01037432
      0.50864424	      1.27941866	     -0.02377522	     -0.00000000	     -0.01041986
      0.50874657	      1.27952027	     -0.01637852	     -0.00000000	     -0.01046453
      0.50887044	      1.27974845	     -0.00739635	     -0.00000000	     -0.01051967
      0.50899432	      1.27981498	      0.00152727	     -0.00000000	     -0.01057369
      0.50908842	      1.28004126	      0.00835905	     -0.00000000	     -0.01061632
      0.50918252	      1.28013736	      0.01514526	     -0.00000000	     -0.01065800
      0.50931401	      1.28034492	      0.02464547	     -0.00000000	     -0.01071705
      0.50943033	      1.28044361	      0.03301678	     -0.00000000	     -0.01076880
      0.50954664	      1.28067306	      0.04142557	     -0.00000000	     -0.01082181
      0.50966296	      1.28071200	      0.04976796	     -0.00000000	     -0.01087347
      0.50976081	      1.28093015	      0.05684268	     -0.00000000	     -0.01091859
      0.50985867	      1.28100922	      0.06386921	     -0.00000000	     -0.01096271
      0.50998224	      1.28120186	      0.07276829	     -0.00000000	     -0.01101939
      0.51010581	      1.28126643	      0.08162116	     -0.00000000	     -0.01107525
      0.51020493	      1.28147089	      0.08876801	     -0.00000000	     -0.01112147
      0.51030405	      1.28154340	      0.09586926	     -0.00000000	     -0.01116675
      0.51042749	      1.28173063	      0.10474076	     -0.00000000	     -0.01122414
      0.51055093	      1.28177726	      0.11356257	     -0.00000000	     -0.01128062
      0.51064744	      1.28197525	      0.12050864	     -0.00000000	     -0.01132625
      0.51074394	      1.28204320	      0.12741024	     -0.00000000	     -0.01137096
      0.51087035	      1.28221818	      0.13647469	     -0.00000000	     -0.01143044
      0.51099675	      1.28225916	      0.14549199	     -0.00000000	     -0.01148908
      0.51109136	      1.28244897	      0.15229046	     -0.00000000	     -0.01153443
      0.51118597	      1.28251249	      0.15904610	     -0.00000000	     -0.01157888
      0.51131542	      1.28267732	      0.16831111	     -0.00000000	     -0.01164057
      0.51142924	      1.28273268	      0.17642609	     -0.00000000	     -0.01169430
      0.51154306	      1.28291794	      0.18458072	     -0.00000000	     -0.01174930
      0.51165688	      1.28292980	      0.19267689	     -0.00000000	     -0.01180308
      0.51175840	      1.28311411	      0.19995296	     -0.00000000	     -0.01185265
      0.51185993	      1.28315228	      0.20718006	     -0.00000000	     -0.01190119
      0.51196145	      1.28327896	      0.21443429	     -0.00000000	     -0.01195063
      0.51209403	      1.28333774	      0.22387051	     -0.00000000	     -0.01201456
      0.51219616	      1.28350221	      0.23117728	     -0.00000000	     -0.01206498
      0.51229830	      1.28353987	      0.23844174	     -0.00000000	     -0.01211454
      0.51240044	      1.28365821	      0.24573116	     -0.00000000	     -0.01216494
      0.51253520	      1.28370631	      0.25531230	     -0.00000000	     -0.01223081
      0.51263464	      1.28386310	      0.26241999	     -0.00000000	     -0.01228060
      0.51273407	      1.28389886	      0.26948768	     -0.00000000	     -0.01232957
      0.51285775	      1.28404280	      0.27831034	     -0.00000000	     -0.01239152
      0.51298144	      1.28402689	      0.28708030	     -0.00000000	     -0.01245243
      0.51307257	      1.28419207	      0.29359871	     -0.00000000	     -0.01249893
      0.51316370	      1.28422896	      0.30007522	     -0.00000000	     -0.01254451
      0.51329620	      1.28435052	      0.30951353	     -0.00000000	     -0.01261161
      0.51341122	      1.28437688	      0.31768046	     -0.00000000	     -0.01266945
      0.51352624	      1.28453087	      0.32588857	     -0.00000000	     -0.01272857
      0.51364126	      1.28449415	      0.33403490	     -0.00000000	     -0.01278636
      0.51373675	      1.28465039	      0.34085884	     -0.00000000	     -0.01283605
      0.51383224	      1.28466924	      0.34763844	     -0.00000000	     -0.01288478
      0.51395521	      1.28478305	      0.35639837	     -0.00000000	     -0.01294850
      0.51407818	      1.28476936	      0.36511758	     -0.00000000	     -0.01301145
      0.51417444	      1.28491220	      0.37199276	     -0.00000000	     -0.01306217
      0.51427069	      1.28492612	      0.37882672	     -0.00000000	     -0.01311201
      0.51439432	      1.28503508	      0.38763411	     -0.00000000	     -0.01317701
      0.51451794	      1.28500442	      0.39639748	     -0.00000000	     -0.01324116
      0.51461106	      1.28514429	      0.40305196	     -0.00000000	     -0.01329099
      0.51470417	      1.28515726	      0.40966619	     -0.00000000	     -0.01333995
      0.51483199	      1.28525320	      0.41877247	     -0.00000000	     -0.01340806
      0.51494427	      1.28524829	      0.42674430	     -0.00000000	     -0.01346741
      0.51505656	      1.28537384	      0.43476001	     -0.00000000	     -0.01352807
      0.51516884	      1.28532564	      0.44272120	     -0.00000000	     -0.01358756
      0.51526880	      1.28545699	      0.44986677	     -0.00000000	     -0.01364214
      0.51536875	      1.28544300	      0.45696685	     -0.00000000	     -0.01369573
      0.51546871	      1.28551638	      0.46409691	     -0.00000000	     -0.01375022
      0.51560001	      1.28550800	      0.47343093	     -0.00000000	     -0.01382124
      0.51570083	      1.28561974	      0.48063919	     -0.00000000	     -0.01387698
      0.51580166	      1.28560548	      0.48780867	     -0.00000000	     -0.01393189
      0.51590248	      1.28567217	      0.49500652	     -0.00000000	     -0.01398766
      0.51603519	      1.28565251	      0.50444915	     -0.00000000	     -0.01406049
      0.51613346	      1.28575920	      0.51148366	     -0.00000000	     -0.01411565
      0.51623174	      1.28574487	      0.51848130	     -0.00000000	     -0.01417002
      0.51635360	      1.28582804	      0.52719445	     -0.00000000	     -0.01423853
      0.51646317	      1.28578354	      0.53499410	     -0.00000000	     -0.01429942
      0.51657275	      1.28589527	      0.54284765	     -0.00000000	     -0.01436184
      0.51668233	      1.28582274	      0.55064493	     -0.00000000	     -0.01442300
      0.51679191	      1.28596064	      0.55851391	     -0.00000000	     -0.01448613
      0.51688889	      1.28588742	      0.56541794	     -0.00000000	     -0.01454061
      0.51698587	      1.28595468	      0.57237044	     -0.00000000	     -0.01459645
      0.51710388	      1.28592760	      0.58080001	     -0.00000000	     -0.01466377
      0.51722190	      1.28603653	      0.58927833	     -0.00000000	     -0.01473250
      0.51731807	      1.28596365	      0.59613878	     -0.00000000	     -0.01478742
      0.51741425	      1.28602027	      0.60304449	     -0.00000000	     -0.01484359
      0.51753516	      1.28598863	      0.61169796	     -0.00000000	     -0.01491365
      0.51765608	      1.28610311	      0.62040431	     -0.00000000	     -0.01498523
      0.51774738	      1.28601826	      0.62692666	     -0.00000000	     -0.01503809
      0.51783868	      1.28605801	      0.63349271	     -0.00000000	     -0.01509215
      0.51796700	      1.28603146	      0.64270013	     -0.00000000	     -0.01516777
      0.51808119	      1.28610610	      0.65093206	     -0.00000000	     -0.01523619
      0.51819539	      1.28600374	      0.65911230	     -0.00000000	     -0.01530345
      0.51828948	      1.28609972	      0.66591447	     -0.00000000	     -0.01536056
      0.51838356	      1.28606005	      0.67267671	     -0.00000000	     -0.01541677
      0.51850453	      1.28609990	      0.68140711	     -0.00000000	     -0.01549007
      0.51862550	      1.28600885	      0.69010210	     -0.00000000	     -0.01556265
      0.51871926	      1.28609471	      0.69689656	     -0.00000000	     -0.01562041
      0.51881302	      1.28605275	      0.70365401	     -0.00000000	     -0.01567733
      0.51893583	      1.28608567	      0.71254048	     -0.00000000	     -0.01575292
      0.51905863	      1.28597939	      0.72138972	     -0.00000000	     -0.01582772
      0.51914903	      1.28606517	      0.72796170	     -0.00000000	     -0.01588435
      0.51923942	      1.28602575	      0.73449757	     -0.00000000	     -0.01594016
      0.51936735	      1.28604390	      0.74377864	     -0.00000000	     -0.01602007
      0.51947796	      1.28597473	      0.75178379	     -0.00000000	     -0.01608879
      0.51958857	      1.28603339	      0.75983744	     -0.00000000	     -0.01615886
      0.51969919	      1.28591995	      0.76784258	     -0.00000000	     -0.01622782
      0.51979726	      1.28599319	      0.77500262	     -0.00000000	     -0.01629064
      0.51989533	      1.28592221	      0.78212184	     -0.00000000	     -0.01635251
      0.51999341	      1.28593711	      0.78927489	     -0.00000000	     -0.01641533
      0.52012312	      1.28585421	      0.79871197	     -0.00000000	     -0.01649794
      0.52022233	      1.28590765	      0.80597504	     -0.00000000	     -0.01656237
      0.52032154	      1.28583605	      0.81320408	     -0.00000000	     -0.01662603
      0.52042075	      1.28584561	      0.82046603	     -0.00000000	     -0.01669060
      0.52055099	      1.28575134	      0.82997455	     -0.00000000	     -0.01677488
      0.52064783	      1.28580233	      0.83709172	     -0.00000000	     -0.01683882
      0.52074467	      1.28573226	      0.84417630	     -0.00000000	     -0.01690201
      0.52086433	      1.28574828	      0.85297273	     -0.00000000	     -0.01698127
      0.52097169	      1.28564245	      0.86083477	     -0.00000000	     -0.01705172
      0.52107904	      1.28569199	      0.86875573	     -0.00000000	     -0.01712375
      0.52118640	      1.28556289	      0.87662751	     -0.00000000	     -0.01719462
      0.52129376	      1.28563347	      0.88457284	     -0.00000000	     -0.01726744
      0.52140111	      1.28547416	      0.89245265	     -0.00000000	     -0.01733868
      0.52149533	      1.28553600	      0.89944041	     -0.00000000	     -0.01740312
      0.52158954	      1.28545466	      0.90638890	     -0.00000000	     -0.01746661
      0.52170613	      1.28545313	      0.91503066	     -0.00000000	     -0.01754635
      0.52182273	      1.28532306	      0.92364201	     -0.00000000	     -0.01762541
      0.52191871	      1.28536896	      0.93078886	     -0.00000000	     -0.01769203
      0.52201469	      1.28528111	      0.93790020	     -0.00000000	     -0.01775781
      0.52213123	      1.28527949	      0.94657971	     -0.00000000	     -0.01783890
      0.52224778	      1.28513223	      0.95522391	     -0.00000000	     -0.01791917
      0.52234049	      1.28517969	      0.96216257	     -0.00000000	     -0.01798465
      0.52243320	      1.28509646	      0.96906662	     -0.00000000	     -0.01804931
      0.52255353	      1.28507849	      0.97806834	     -0.00000000	     -0.01813435
      0.52267386	      1.28492314	      0.98703895	     -0.00000000	     -0.01821867
      0.52276405	      1.28496882	      0.99382378	     -0.00000000	     -0.01828348
      0.52285424	      1.28488877	      1.00057560	     -0.00000000	     -0.01834749
      0.52297886	      1.28485682	      1.00994339	     -0.00000000	     -0.01843699
      0.52310347	      1.28468699	      1.01928169	     -0.00000000	     -0.01852581
      0.52318997	      1.28473498	      1.02582631	     -0.00000000	     -0.01858910
      0.52327647	      1.28466040	      1.03233872	     -0.00000000	     -0.01865161
      0.52340824	      1.28461055	      1.04229489	     -0.00000000	     -0.01874780
      0.52351817	      1.28449399	      1.05059023	     -0.00000000	     -0.01882783
      0.52362810	      1.28449843	      1.05893740	     -0.00000000	     -0.01890922
      0.52373803	      1.28433123	      1.06724174	     -0.00000000	     -0.01898958
      0.52383340	      1.28436087	      1.07451393	     -0.00000000	     -0.01906105
      0.52392878	      1.28424978	      1.08175038	     -0.00000000	     -0.01913164
      0.52402416	      1.28421530	      1.08902162	     -0.00000000	     -0.01920314
      0.52415683	      1.28407273	      1.09912216	     -0.00000000	     -0.01930231
      0.52425387	      1.28407923	      1.10655851	     -0.00000000	     -0.01937611
      0.52435091	      1.28396670	      1.11396700	     -0.00000000	     -0.01944924
      0.52446839	      1.28393950	      1.12298540	     -0.00000000	     -0.01953907
      0.52457239	      1.28379017	      1.13094197	     -0.00000000	     -0.01961793
      0.52467639	      1.28378997	      1.13895962	     -0.00000000	     -0.01969838
      0.52478039	      1.28363777	      1.14694090	     -0.00000000	     -0.01977793
      0.52488438	      1.28363594	      1.15498397	     -0.00000000	     -0.01985908
      0.52498838	      1.28348015	      1.16299033	     -0.00000000	     -0.01993932
      0.52509238	      1.28347744	      1.17105964	     -0.00000000	     -0.02002118
      0.52519638	      1.28331732	      1.17909143	     -0.00000000	     -0.02010211
      0.52530038	      1.28331450	      1.18718785	     -0.00000000	     -0.02018470
      0.52540438	      1.28314924	      1.19524541	     -0.00000000	     -0.02026633
      0.52550838	      1.28314715	      1.20336981	     -0.00000000	     -0.02034967
      0.52561237	      1.28297589	      1.21145347	     -0.00000000	     -0.02043199
      0.52571637	      1.28297547	      1.21960676	     -0.00000000	     -0.02051609
      0.52582037	      1.28279720	      1.22771681	     -0.00000000	     -0.02059911
      0.52592437	      1.28279950	      1.23589996	     -0.00000000	     -0.02068400
      0.52602837	      1.28261312	      1.24403666	     -0.00000000	     -0.02076771
      0.52613237	      1.28261935	      1.25225067	     -0.00000000	     -0.02085340
      0.52623637	      1.28242354	      1.26041423	     -0.00000000	     -0.02093781
      0.52634036	      1.28243512	      1.26866020	     -0.00000000	     -0.02102432
      0.52644436	      1.28222835	      1.27685074	     -0.00000000	     -0.02110943
      0.52654836	      1.28224696	      1.28512986	     -0.00000000	     -0.02119679
      0.52665236	      1.28202739	      1.29334744	     -0.00000000	     -0.02128258
      0.52675636	      1.28205503	      1.30166098	     -0.00000000	     -0.02137082
      0.52684888	      1.28186884	      1.30900187	     -0.00000000	     -0.02144791
      0.52694139	      1.28182502	      1.31640168	     -0.00000000	     -0.02152650
      0.52705574	      1.28166732	      1.32553177	     -0.00000000	     -0.02162322
      0.52717009	      1.28163785	      1.33472334	     -0.00000000	     -0.02172150
      0.52726377	      1.28145710	      1.34221829	     -0.00000000	     -0.02180110
      0.52735746	      1.28140680	      1.34976916	     -0.00000000	     -0.02188212
      0.52747280	      1.28123890	      1.35905010	     -0.00000000	     -0.02198145
      0.52758815	      1.28121643	      1.36839928	     -0.00000000	     -0.02208250
      0.52767767	      1.28102974	      1.37561502	     -0.00000000	     -0.02215990
      0.52776718	      1.28096962	      1.38288473	     -0.00000000	     -0.02223865
      0.52788805	      1.28080133	      1.39269267	     -0.00000000	     -0.02234476
      0.52800892	      1.28077127	      1.40256949	     -0.00000000	     -0.02245260
      0.52809451	      1.28058077	      1.40952420	     -0.00000000	     -0.02252793
      0.52818011	      1.28051187	      1.41653065	     -0.00000000	     -0.02260457
      0.52830866	      1.28033750	      1.42705303	     -0.00000000	     -0.02271963
      0.52841547	      1.28026919	      1.43584174	     -0.00000000	     -0.02281637
      0.52852227	      1.28007679	      1.44460994	     -0.00000000	     -0.02291256
      0.52862907	      1.28004180	      1.45344909	     -0.00000000	     -0.02301052
      0.52873588	      1.27980005	      1.46224133	     -0.00000000	     -0.02310726
      0.52882692	      1.27978700	      1.46981478	     -0.00000000	     -0.02319169
      0.52891796	      1.27963481	      1.47735799	     -0.00000000	     -0.02327533
      0.52903339	      1.27953680	      1.48697366	     -0.00000000	     -0.02338265
      0.52914881	      1.27930753	      1.49657115	     -0.00000000	     -0.02348946
      0.52924000	      1.27928240	      1.50422110	     -0.00000000	     -0.02357554
      0.52933118	      1.27912846	      1.51184479	     -0.00000000	     -0.02366092
      0.52944840	      1.27902376	      1.52169784	     -0.00000000	     -0.02377197
      0.52956561	      1.27877519	      1.53153030	     -0.00000000	     -0.02388244
      0.52965282	      1.27875685	      1.53891676	     -0.00000000	     -0.02396639
      0.52974003	      1.27861284	      1.54627715	     -0.00000000	     -0.02404965
      0.52986325	      1.27848531	      1.55672682	     -0.00000000	     -0.02416851
      0.52996923	      1.27828883	      1.56571056	     -0.00000000	     -0.02427057
      0.53007522	      1.27822052	      1.57475814	     -0.00000000	     -0.02437419
      0.53018120	      1.27798627	      1.58377442	     -0.00000000	     -0.02447697
      0.53028719	      1.27796071	      1.59288107	     -0.00000000	     -0.02458198
      0.53037761	      1.27774190	      1.60060532	     -0.00000000	     -0.02467037
      0.53046804	      1.27766047	      1.60839091	     -0.00000000	     -0.02476028
      0.53058309	      1.27745963	      1.61828882	     -0.00000000	     -0.02487440
      0.53069813	      1.27738750	      1.62825614	     -0.00000000	     -0.02499022
      0.53078854	      1.27717232	      1.63605759	     -0.00000000	     -0.02508038
      0.53087895	      1.27708351	      1.64391741	     -0.00000000	     -0.02517197
      0.53099611	      1.27687378	      1.65409728	     -0.00000000	     -0.02529045
      0.53111326	      1.27680548	      1.66435272	     -0.00000000	     -0.02541077
      0.53119945	      1.27658569	      1.67186183	     -0.00000000	     -0.02549832
      0.53128564	      1.27648935	      1.67942733	     -0.00000000	     -0.02558726
      0.53140939	      1.27627438	      1.69029436	     -0.00000000	     -0.02571496
      0.53151494	      1.27617295	      1.69961627	     -0.00000000	     -0.02582516
      0.53162049	      1.27594244	      1.70892152	     -0.00000000	     -0.02593485
      0.53172604	      1.27587425	      1.71830481	     -0.00000000	     -0.02604645
      0.53183159	      1.27559486	      1.72764527	     -0.00000000	     -0.02615687
      0.53192141	      1.27555222	      1.73567799	     -0.00000000	     -0.02625290
      0.53201124	      1.27537057	      1.74368452	     -0.00000000	     -0.02634820
      0.53212590	      1.27523248	      1.75396319	     -0.00000000	     -0.02647124
      0.53224057	      1.27496294	      1.76423051	     -0.00000000	     -0.02659388
      0.53233038	      1.27490812	      1.77234440	     -0.00000000	     -0.02669170
      0.53242018	      1.27472541	      1.78043633	     -0.00000000	     -0.02678890
      0.53253701	      1.27457884	      1.79102246	     -0.00000000	     -0.02691674
      0.53265384	      1.27428745	      1.80159519	     -0.00000000	     -0.02704412
      0.53273933	      1.27424211	      1.80940762	     -0.00000000	     -0.02713918
      0.53282482	      1.27407185	      1.81719781	     -0.00000000	     -0.02723361
      0.53294854	      1.27389814	      1.82852748	     -0.00000000	     -0.02737157
      0.53305356	      1.27366675	      1.83814780	     -0.00000000	     -0.02748864
      0.53315857	      1.27356107	      1.84783713	     -0.00000000	     -0.02760736
      0.53326359	      1.27329150	      1.85750183	     -0.00000000	     -0.02772535
      0.53336860	      1.27322915	      1.86726246	     -0.00000000	     -0.02784567
      0.53345814	      1.27297949	      1.87554380	     -0.00000000	     -0.02794713
      0.53354768	      1.27286716	      1.88389089	     -0.00000000	     -0.02805018
      0.53366147	      1.27262729	      1.89449819	     -0.00000000	     -0.02818100
      0.53377526	      1.27251508	      1.90518171	     -0.00000000	     -0.02831363
      0.53386504	      1.27226868	      1.91358454	     -0.00000000	     -0.02841750
      0.53395482	      1.27214903	      1.92205049	     -0.00000000	     -0.02852288
      0.53407031	      1.27189935	      1.93294198	     -0.00000000	     -0.02865835
      0.53418580	      1.27179010	      1.94391605	     -0.00000000	     -0.02879578
      0.53427170	      1.27154033	      1.95204833	     -0.00000000	     -0.02889712
      0.53435760	      1.27141443	      1.96024159	     -0.00000000	     -0.02899993
      0.53447891	      1.27115787	      1.97182254	     -0.00000000	     -0.02914523
      0.53458339	      1.27102057	      1.98185844	     -0.00000000	     -0.02927179
      0.53468788	      1.27075247	      1.99188348	     -0.00000000	     -0.02939794
      0.53479237	      1.27064859	      2.00199360	     -0.00000000	     -0.02952612
      0.53489686	      1.27033111	      2.01206655	     -0.00000000	     -0.02965322
      0.53498556	      1.27025787	      2.02070637	     -0.00000000	     -0.02976327
      0.53507426	      1.27004586	      2.02932467	     -0.00000000	     -0.02987267
      0.53518821	      1.26986626	      2.04046139	     -0.00000000	     -0.03001472
      0.53530216	      1.26955455	      2.05159463	     -0.00000000	     -0.03015651
      0.53539058	      1.26946948	      2.06031215	     -0.00000000	     -0.03026841
      0.53547901	      1.26925737	      2.06901254	     -0.00000000	     -0.03037976
      0.53559559	      1.26906657	      2.08054938	     -0.00000000	     -0.03052809
      0.53571218	      1.26872976	      2.09208138	     -0.00000000	     -0.03067610
      0.53579594	      1.26865713	      2.10044813	     -0.00000000	     -0.03078441
      0.53587970	      1.26846017	      2.10879684	     -0.00000000	     -0.03089215
      0.53600420	      1.26823669	      2.12127002	     -0.00000000	     -0.03105373
      0.53610826	      1.26796886	      2.13170693	     -0.00000000	     -0.03118891
      0.53621231	      1.26782384	      2.14221887	     -0.00000000	     -0.03132585
      0.53631637	      1.26751783	      2.15271410	     -0.00000000	     -0.03146219
      0.53642043	      1.26741583	      2.16331125	     -0.00000000	     -0.03160098
      0.53650936	      1.26713365	      2.17233386	     -0.00000000	     -0.03171857
      0.53659830	      1.26698895	      2.18142757	     -0.00000000	     -0.03183786
      0.53671056	      1.26670803	      2.19291315	     -0.00000000	     -0.03198842
      0.53682283	      1.26655425	      2.20448286	     -0.00000000	     -0.03214093
      0.53691224	      1.26627434	      2.21367735	     -0.00000000	     -0.03226174
      0.53700166	      1.26612207	      2.22294087	     -0.00000000	     -0.03238417
      0.53711517	      1.26583060	      2.23470964	     -0.00000000	     -0.03253963
      0.53722869	      1.26567873	      2.24656890	     -0.00000000	     -0.03269719
      0.53731464	      1.26539636	      2.25552464	     -0.00000000	     -0.03281573
      0.53740059	      1.26523874	      2.26454715	     -0.00000000	     -0.03293585
      0.53751900	      1.26493916	      2.27699362	     -0.00000000	     -0.03310155
      0.53763741	      1.26477316	      2.28953414	     -0.00000000	     -0.03326941
      0.53772010	      1.26448999	      2.29826737	     -0.00000000	     -0.03338587
      0.53780279	      1.26432749	      2.30706484	     -0.00000000	     -0.03350385
      0.53792776	      1.26401347	      2.32038727	     -0.00000000	     -0.03368259
      0.53803225	      1.26382400	      2.33159396	     -0.00000000	     -0.03383355
      0.53813673	      1.26351028	      2.34280142	     -0.00000000	     -0.03398434
      0.53824122	      1.26336304	      2.35410423	     -0.00000000	     -0.03413735
      0.53833278	      1.26305865	      2.36398622	     -0.00000000	     -0.03427069
      0.53842434	      1.26289399	      2.37394575	     -0.00000000	     -0.03440586
      0.53851590	      1.26264586	      2.38391069	     -0.00000000	     -0.03454100
      0.53863985	      1.26240466	      2.39748433	     -0.00000000	     -0.03472581
      0.53873283	      1.26210742	      2.40766737	     -0.00000000	     -0.03486429
      0.53882580	      1.26192997	      2.41792350	     -0.00000000	     -0.03500446
      0.53891878	      1.26167220	      2.42818809	     -0.00000000	     -0.03514468
      0.53904248	      1.26142992	      2.44193176	     -0.00000000	     -0.03533318
      0.53913322	      1.26113025	      2.45201234	     -0.00000000	     -0.03547124
      0.53922395	      1.26094741	      2.46216441	     -0.00000000	     -0.03561096
      0.53933712	      1.26061547	      2.47484037	     -0.00000000	     -0.03578534
      0.53943800	      1.26043523	      2.48622217	     -0.00000000	     -0.03594266
      0.53953888	      1.26009799	      2.49759556	     -0.00000000	     -0.03609954
      0.53963976	      1.25993454	      2.50906812	     -0.00000000	     -0.03625876
      0.53974064	      1.25957153	      2.52051911	     -0.00000000	     -0.03641719
      0.53984153	      1.25943115	      2.53208575	     -0.00000000	     -0.03657837
      0.53993064	      1.25910568	      2.54227458	     -0.00000000	     -0.03671982
      0.54001976	      1.25892156	      2.55254362	     -0.00000000	     -0.03686315
      0.54012878	      1.25859153	      2.56511947	     -0.00000000	     -0.03703858
      0.54023780	      1.25838790	      2.57778852	     -0.00000000	     -0.03721614
      0.54032856	      1.25806249	      2.58832588	     -0.00000000	     -0.03736349
      0.54041933	      1.25786978	      2.59894300	     -0.00000000	     -0.03751270
      0.54052826	      1.25752774	      2.61169733	     -0.00000000	     -0.03769183
      0.54063718	      1.25732810	      2.62455154	     -0.00000000	     -0.03787325
      0.54072516	      1.25700039	      2.63491928	     -0.00000000	     -0.03801920
      0.54081314	      1.25680241	      2.64536464	     -0.00000000	     -0.03816696
      0.54092519	      1.25645343	      2.65868899	     -0.00000000	     -0.03835541
      0.54103725	      1.25623819	      2.67211521	     -0.00000000	     -0.03854616
      0.54112321	      1.25590953	      2.68240161	     -0.00000000	     -0.03869194
      0.54120917	      1.25570589	      2.69276348	     -0.00000000	     -0.03883948
      0.54132452	      1.25534586	      2.70669569	     -0.00000000	     -0.03903788
      0.54143987	      1.25511868	      2.72073485	     -0.00000000	     -0.03923868
      0.54152294	      1.25478923	      2.73083135	     -0.00000000	     -0.03938272
      0.54160601	      1.25458138	      2.74100088	     -0.00000000	     -0.03952846
      0.54172648	      1.25420611	      2.75578421	     -0.00000000	     -0.03974041
      0.54182946	      1.25396299	      2.76850393	     -0.00000000	     -0.03992340
      0.54193244	      1.25359143	      2.78123486	     -0.00000000	     -0.04010640
      0.54203542	      1.25338830	      2.79407363	     -0.00000000	     -0.04029189
      0.54212608	      1.25303289	      2.80536432	     -0.00000000	     -0.04045463
      0.54221675	      1.25281785	      2.81674238	     -0.00000000	     -0.04061940
      0.54230742	      1.25251769	      2.82813499	     -0.00000000	     -0.04078431
      0.54242940	      1.25220985	      2.84356145	     -0.00000000	     -0.04100836
      0.54252122	      1.25186023	      2.85518535	     -0.00000000	     -0.04117705
      0.54261304	      1.25163077	      2.86689239	     -0.00000000	     -0.04134764
      0.54270485	      1.25132099	      2.87861790	     -0.00000000	     -0.04151847
      0.54282745	      1.25100782	      2.89437663	     -0.00000000	     -0.04174883
      0.54291694	      1.25065678	      2.90589136	     -0.00000000	     -0.04191700
      0.54300644	      1.25042203	      2.91748702	     -0.00000000	     -0.04208701
      0.54311851	      1.25002538	      2.93203597	     -0.00000000	     -0.04230032
      0.54321863	      1.24978510	      2.94512866	     -0.00000000	     -0.04249301
      0.54331874	      1.24938653	      2.95822536	     -0.00000000	     -0.04268551
      0.54341886	      1.24916685	      2.97143575	     -0.00000000	     -0.04288063
      0.54351898	      1.24873632	      2.98463393	     -0.00000000	     -0.04307514
      0.54360803	      1.24854402	      2.99648139	     -0.00000000	     -0.04325068
      0.54369707	      1.24820823	      3.00832735	     -0.00000000	     -0.04342595
      0.54380451	      1.24791014	      3.02271561	     -0.00000000	     -0.04363954
      0.54391195	      1.24747188	      3.03712491	     -0.00000000	     -0.04385332
      0.54400041	      1.24726933	      3.04909057	     -0.00000000	     -0.04403168
      0.54408887	      1.24693374	      3.06105883	     -0.00000000	     -0.04420986
      0.54419876	      1.24661832	      3.07602355	     -0.00000000	     -0.04443336
      0.54430866	      1.24615276	      3.09101119	     -0.00000000	     -0.04465706
      0.54439290	      1.24596332	      3.10260420	     -0.00000000	     -0.04483095
      0.54447715	      1.24564632	      3.11419854	     -0.00000000	     -0.04500464
      0.54459335	      1.24529044	      3.13028713	     -0.00000000	     -0.04524632
      0.54469744	      1.24486702	      3.14473618	     -0.00000000	     -0.04546338
      0.54480154	      1.24461578	      3.15930767	     -0.00000000	     -0.04568323
      0.54488838	      1.24422437	      3.17145656	     -0.00000000	     -0.04586617
      0.54497522	      1.24396696	      3.18369592	     -0.00000000	     -0.04605120
      0.54508494	      1.24354392	      3.19919438	     -0.00000000	     -0.04628550
      0.54519465	      1.24324755	      3.21481005	     -0.00000000	     -0.04652241
      0.54528158	      1.24285416	      3.22718672	     -0.00000000	     -0.04670992
      0.54536852	      1.24258784	      3.23965308	     -0.00000000	     -0.04689948
      0.54547930	      1.24215174	      3.25557887	     -0.00000000	     -0.04714168
      0.54559009	      1.24184997	      3.27162812	     -0.00000000	     -0.04738663
      0.54567454	      1.24145492	      3.28386362	     -0.00000000	     -0.04757308
      0.54575899	      1.24118448	      3.29618662	     -0.00000000	     -0.04776154
      0.54587320	      1.24073376	      3.31289898	     -0.00000000	     -0.04801721
      0.54598741	      1.24041182	      3.32974051	     -0.00000000	     -0.04827575
      0.54606963	      1.24001609	      3.34186710	     -0.00000000	     -0.04846162
      0.54615186	      1.23974133	      3.35407887	     -0.00000000	     -0.04864945
      0.54627017	      1.23927133	      3.37170646	     -0.00000000	     -0.04892072
      0.54637198	      1.23894407	      3.38697949	     -0.00000000	     -0.04915641
      0.54647380	      1.23848727	      3.40228263	     -0.00000000	     -0.04939249
      0.54657562	      1.23820129	      3.41771373	     -0.00000000	     -0.04963148
      0.54666448	      1.23777274	      3.43118289	     -0.00000000	     -0.04983977
      0.54675334	      1.23748320	      3.44475319	     -0.00000000	     -0.05005037
      0.54684220	      1.23711263	      3.45835369	     -0.00000000	     -0.05026145
      0.54696506	      1.23669290	      3.47728177	     -0.00000000	     -0.05055598
      0.54705483	      1.23626971	      3.49114423	     -0.00000000	     -0.05077163
      0.54714461	      1.23596281	      3.50510330	     -0.00000000	     -0.05098947
      0.54725398	      1.23547944	      3.52215426	     -0.00000000	     -0.05125557
      0.54735175	      1.23516604	      3.53750908	     -0.00000000	     -0.05149596
      0.54744951	      1.23469734	      3.55288498	     -0.00000000	     -0.05173650
      0.54754728	      1.23439036	      3.56838521	     -0.00000000	     -0.05197988
      0.54764504	      1.23390534	      3.58390020	     -0.00000000	     -0.05222324
      0.54774280	      1.23360699	      3.59954863	     -0.00000000	     -0.05246966
      0.54784057	      1.23310306	      3.61520395	     -0.00000000	     -0.05271585
      0.54793833	      1.23281610	      3.63100359	     -0.00000000	     -0.05296539
      0.54803610	      1.23229007	      3.64680032	     -0.00000000	     -0.05321444
      0.54812289	      1.23202554	      3.66095199	     -0.00000000	     -0.05343852
      0.54820968	      1.23161724	      3.67511663	     -0.00000000	     -0.05366260
      0.54831696	      1.23121381	      3.69274163	     -0.00000000	     -0.05394215
      0.54842424	      1.23067231	      3.71041420	     -0.00000000	     -0.05422243
      0.54851067	      1.23039294	      3.72477025	     -0.00000000	     -0.05445094
      0.54859710	      1.22998285	      3.73914472	     -0.00000000	     -0.05467960
      0.54870723	      1.22955655	      3.75758084	     -0.00000000	     -0.05497358
      0.54881736	      1.22897703	      3.77606744	     -0.00000000	     -0.05526833
      0.54889870	      1.22871931	      3.78984203	     -0.00000000	     -0.05548880
      0.54898005	      1.22833545	      3.80363115	     -0.00000000	     -0.05570934
      0.54909850	      1.22784983	      3.82383522	     -0.00000000	     -0.05603317
      0.54920174	      1.22732715	      3.84150818	     -0.00000000	     -0.05631656
      0.54930498	      1.22697370	      3.85932720	     -0.00000000	     -0.05660324
      0.54939046	      1.22649940	      3.87409099	     -0.00000000	     -0.05684049
      0.54947593	      1.22615809	      3.88896128	     -0.00000000	     -0.05708017
      0.54958455	      1.22562787	      3.90791808	     -0.00000000	     -0.05738581
      0.54969316	      1.22522120	      3.92701878	     -0.00000000	     -0.05769463
      0.54977914	      1.22474153	      3.94216123	     -0.00000000	     -0.05793927
      0.54986511	      1.22438850	      3.95741072	     -0.00000000	     -0.05818635
      0.54997421	      1.22384296	      3.97682612	     -0.00000000	     -0.05850102
      0.55008331	      1.22342945	      3.99639215	     -0.00000000	     -0.05881903
      0.55016722	      1.22294712	      4.01146158	     -0.00000000	     -0.05906376
      0.55025114	      1.22258961	      4.02663617	     -0.00000000	     -0.05931087
      0.55036289	      1.22202581	      4.04691817	     -0.00000000	     -0.05964131
      0.55047464	      1.22158814	      4.06735747	     -0.00000000	     -0.05997522
      0.55055695	      1.22110335	      4.08243478	     -0.00000000	     -0.06022134
      0.55063927	      1.22074013	      4.09761555	     -0.00000000	     -0.06046981
      0.55075380	      1.22015480	      4.11882036	     -0.00000000	     -0.06081709
      0.55085406	      1.21972317	      4.13751078	     -0.00000000	     -0.06112388
      0.55095431	      1.21915853	      4.15625529	     -0.00000000	     -0.06143156
      0.55105457	      1.21876464	      4.17515300	     -0.00000000	     -0.06174270
      0.55114269	      1.21823877	      4.19178704	     -0.00000000	     -0.06201635
      0.55123081	      1.21785261	      4.20854303	     -0.00000000	     -0.06229276
      0.55131893	      1.21738188	      4.22534882	     -0.00000000	     -0.06257006
      0.55143894	      1.21683563	      4.24839193	     -0.00000000	     -0.06295110
      0.55152760	      1.21631250	      4.26546850	     -0.00000000	     -0.06323349
      0.55161625	      1.21590666	      4.28266291	     -0.00000000	     -0.06351853
      0.55172382	      1.21530402	      4.30359841	     -0.00000000	     -0.06386568
      0.55183139	      1.21485895	      4.32470423	     -0.00000000	     -0.06421665
      0.55191224	      1.21434270	      4.34058973	     -0.00000000	     -0.06448057
      0.55199310	      1.21395255	      4.35658442	     -0.00000000	     -0.06474697
      0.55210803	      1.21332205	      4.37941273	     -0.00000000	     -0.06512745
      0.55220944	      1.21284123	      4.39969416	     -0.00000000	     -0.06546618
      0.55231084	      1.21222535	      4.42004171	     -0.00000000	     -0.06580605
      0.55241224	      1.21179947	      4.44056150	     -0.00000000	     -0.06614983
      0.55249573	      1.21125525	      4.45747788	     -0.00000000	     -0.06643299
      0.55257922	      1.21084440	      4.47451353	     -0.00000000	     -0.06671885
      0.55268822	      1.21021718	      4.49684189	     -0.00000000	     -0.06709372
      0.55279723	      1.20970593	      4.51933934	     -0.00000000	     -0.06747231
      0.55288244	      1.20915193	      4.53696717	     -0.00000000	     -0.06776885
      0.55296765	      1.20872274	      4.55471696	     -0.00000000	     -0.06806814
      0.55307608	      1.20807943	      4.57739147	     -0.00000000	     -0.06845065
      0.55318451	      1.20756730	      4.60024239	     -0.00000000	     -0.06883707
      0.55326753	      1.20701023	      4.61777564	     -0.00000000	     -0.06913342
      0.55335055	      1.20657741	      4.63542876	     -0.00000000	     -0.06943249
      0.55346156	      1.20591170	      4.65913114	     -0.00000000	     -0.06983427
      0.55357257	      1.20536909	      4.68301782	     -0.00000000	     -0.07024011
      0.55365441	      1.20480761	      4.70066983	     -0.00000000	     -0.07053990
      0.55373625	      1.20436722	      4.71844067	     -0.00000000	     -0.07084238
      0.55384939	      1.20367733	      4.74311244	     -0.00000000	     -0.07126259
      0.55394887	      1.20315118	      4.76495827	     -0.00000000	     -0.07163540
      0.55404835	      1.20249102	      4.78688095	     -0.00000000	     -0.07200959
      0.55414783	      1.20200209	      4.80898018	     -0.00000000	     -0.07238776
      0.55423502	      1.20139258	      4.82839305	     -0.00000000	     -0.07271982
      0.55432222	      1.20092209	      4.84794529	     -0.00000000	     -0.07305502
      0.55440942	      1.20036794	      4.86756540	     -0.00000000	     -0.07339151
      0.55452929	      1.19969971	      4.89472378	     -0.00000000	     -0.07385815
      0.55461677	      1.19909201	      4.91462137	     -0.00000000	     -0.07420011
      0.55470426	      1.19859982	      4.93465405	     -0.00000000	     -0.07454511
      0.55481150	      1.19788865	      4.95930875	     -0.00000000	     -0.07496988
      0.55491874	      1.19733197	      4.98416237	     -0.00000000	     -0.07539910
      0.55499872	      1.19673543	      5.00273747	     -0.00000000	     -0.07571973
      0.55507870	      1.19626416	      5.02143710	     -0.00000000	     -0.07604318
      0.55519304	      1.19551532	      5.04829231	     -0.00000000	     -0.07650803
      0.55529399	      1.19492705	      5.07217349	     -0.00000000	     -0.07692215
      0.55539495	      1.19420339	      5.09614760	     -0.00000000	     -0.07733799
      0.55548540	      1.19370470	      5.11778964	     -0.00000000	     -0.07771425
      0.55557584	      1.19305914	      5.13949544	     -0.00000000	     -0.07809160
      0.55566628	      1.19251750	      5.16134693	     -0.00000000	     -0.07847220
      0.55575672	      1.19189256	      5.18328426	     -0.00000000	     -0.07885445
      0.55587355	      1.19119490	      5.21182400	     -0.00000000	     -0.07935269
      0.55595758	      1.19055829	      5.23242853	     -0.00000000	     -0.07971244
      0.55604162	      1.19003647	      5.25316971	     -0.00000000	     -0.08007526
      0.55615171	      1.18926057	      5.28046196	     -0.00000000	     -0.08055297
      0.55626179	      1.18862244	      5.30797199	     -0.00000000	     -0.08103550
      0.55634088	      1.18799058	      5.32778715	     -0.00000000	     -0.08138296
      0.55641997	      1.18748050	      5.34773235	     -0.00000000	     -0.08173336
      0.55653571	      1.18666230	      5.37706329	     -0.00000000	     -0.08224905
      0.55663662	      1.18601786	      5.40281706	     -0.00000000	     -0.08270261
      0.55673752	      1.18524079	      5.42867869	     -0.00000000	     -0.08315822
      0.55682778	      1.18469331	      5.45198738	     -0.00000000	     -0.08356974
      0.55691804	      1.18399887	      5.47537085	     -0.00000000	     -0.08398259
      0.55700829	      1.18340896	      5.49891128	     -0.00000000	     -0.08439894
      0.55709855	      1.18273405	      5.52254818	     -0.00000000	     -0.08481719
      0.55721440	      1.18197811	      5.55310540	     -0.00000000	     -0.08535885
      0.55729827	      1.18129496	      5.57531465	     -0.00000000	     -0.08575259
      0.55738215	      1.18072709	      5.59767055	     -0.00000000	     -0.08614965
      0.55749151	      1.17989333	      5.62695327	     -0.00000000	     -0.08667003
      0.55760086	      1.17919599	      5.65646865	     -0.00000000	     -0.08719559
      0.55768010	      1.17851808	      5.67791744	     -0.00000000	     -0.08757743
      0.55775933	      1.17796193	      5.69950596	     -0.00000000	     -0.08796245
      0.55787381	      1.17708460	      5.73084921	     -0.00000000	     -0.08852185
      0.55797411	      1.17638620	      5.75850944	     -0.00000000	     -0.08901630
      0.55807441	      1.17555404	      5.78629066	     -0.00000000	     -0.08951311
      0.55816455	      1.17495377	      5.81144580	     -0.00000000	     -0.08996384
      0.55825468	      1.17420546	      5.83668755	     -0.00000000	     -0.09041617
      0.55834482	      1.17356351	      5.86209910	     -0.00000000	     -0.09087229
      0.55843496	      1.17283352	      5.88761844	     -0.00000000	     -0.09133056
      0.55854934	      1.17201888	      5.92023483	     -0.00000000	     -0.09191725
      0.55863330	      1.17128367	      5.94427390	     -0.00000000	     -0.09234975
      0.55871726	      1.17066492	      5.96847137	     -0.00000000	     -0.09278583
      0.55882548	      1.16977152	      5.99980971	     -0.00000000	     -0.09335092
      0.55893370	      1.16901364	      6.03139527	     -0.00000000	     -0.09392152
      0.55901338	      1.16828387	      6.05472581	     -0.00000000	     -0.09434295
      0.55909306	      1.16767621	      6.07820760	     -0.00000000	     -0.09476781
      0.55920574	      1.16673943	      6.11157941	     -0.00000000	     -0.09537204
      0.55930521	      1.16598571	      6.14125466	     -0.00000000	     -0.09591016
      0.55940469	      1.16509648	      6.17106397	     -0.00000000	     -0.09645091
      0.55950417	      1.16439301	      6.20111251	     -0.00000000	     -0.09699710
      0.55958652	      1.16361729	      6.22606185	     -0.00000000	     -0.09745051
      0.55966887	      1.16297434	      6.25117851	     -0.00000000	     -0.09790773
      0.55977511	      1.16205094	      6.28373735	     -0.00000000	     -0.09850076
      0.55988136	      1.16123990	      6.31654238	     -0.00000000	     -0.09909926
      0.55996608	      1.16043888	      6.34280350	     -0.00000000	     -0.09957843
      0.56005080	      1.15976371	      6.36924058	     -0.00000000	     -0.10006159
      0.56015554	      1.15882463	      6.40207993	     -0.00000000	     -0.10066207
      0.56026029	      1.15801516	      6.43517075	     -0.00000000	     -0.10126816
      0.56034345	      1.15720736	      6.46153879	     -0.00000000	     -0.10175115
      0.56042660	      1.15652573	      6.48808150	     -0.00000000	     -0.10223809
      0.56053274	      1.15555875	      6.52212406	     -0.00000000	     -0.10286298
      0.56063888	      1.15471365	      6.55642706	     -0.00000000	     -0.10349368
      0.56072169	      1.15389311	      6.58329070	     -0.00000000	     -0.10398763
      0.56080449	      1.15319671	      6.61033079	     -0.00000000	     -0.10448559
      0.56091124	      1.15220378	      6.64536361	     -0.00000000	     -0.10513111
      0.56101800	      1.15133326	      6.68066562	     -0.00000000	     -0.10578263
      0.56109995	      1.15050266	      6.70787104	     -0.00000000	     -0.10628477
      0.56118191	      1.14979492	      6.73525332	     -0.00000000	     -0.10679092
      0.56128976	      1.14877251	      6.77146966	     -0.00000000	     -0.10746076
      0.56139761	      1.14787023	      6.80796550	     -0.00000000	     -0.10813682
      0.56147876	      1.14702958	      6.83553290	     -0.00000000	     -0.10864754
      0.56155991	      1.14631016	      6.86327754	     -0.00000000	     -0.10916229
      0.56166896	      1.14525623	      6.90075284	     -0.00000000	     -0.10985799
      0.56176626	      1.14439820	      6.93442671	     -0.00000000	     -0.11048398
      0.56186355	      1.14340205	      6.96825837	     -0.00000000	     -0.11111313
      0.56196084	      1.14257600	      7.00234881	     -0.00000000	     -0.11174816
      0.56204657	      1.14166548	      7.03249828	     -0.00000000	     -0.11230979
      0.56213230	      1.14089357	      7.06285279	     -0.00000000	     -0.11287609
      0.56221803	      1.14003440	      7.09334027	     -0.00000000	     -0.11344510
      0.56233465	      1.13895937	      7.13510443	     -0.00000000	     -0.11422559
      0.56242035	      1.13804578	      7.16594964	     -0.00000000	     -0.11480226
      0.56250606	      1.13724737	      7.19699635	     -0.00000000	     -0.11538348
      0.56261091	      1.13616135	      7.23516794	     -0.00000000	     -0.11609844
      0.56271576	      1.13522399	      7.27363664	     -0.00000000	     -0.11682008
      0.56279493	      1.13433640	      7.30279235	     -0.00000000	     -0.11736702
      0.56287410	      1.13357311	      7.33213201	     -0.00000000	     -0.11791814
      0.56298473	      1.13242651	      7.37334371	     -0.00000000	     -0.11869275
      0.56308342	      1.13147756	      7.41037318	     -0.00000000	     -0.11938962
      0.56318210	      1.13038999	      7.44758565	     -0.00000000	     -0.12009021
      0.56327091	      1.12955989	      7.48131679	     -0.00000000	     -0.12072620
      0.56335972	      1.12858100	      7.51518664	     -0.00000000	     -0.12136487
      0.56344853	      1.12770596	      7.54927794	     -0.00000000	     -0.12200858
      0.56353734	      1.12674446	      7.58353030	     -0.00000000	     -0.12265561
      0.56365128	      1.12561985	      7.62778814	     -0.00000000	     -0.12349271
      0.56373381	      1.12466810	      7.65999628	     -0.00000000	     -0.12410208
      0.56381633	      1.12383077	      7.69240766	     -0.00000000	     -0.12471604
      0.56392390	      1.12264473	      7.73487632	     -0.00000000	     -0.12552095
      0.56403148	      1.12159251	      7.77767425	     -0.00000000	     -0.12633322
      0.56410963	      1.12065518	      7.80889428	     -0.00000000	     -0.12692578
      0.56418779	      1.11983875	      7.84030618	     -0.00000000	     -0.12752271
      0.56430011	      1.11858944	      7.88569373	     -0.00000000	     -0.12838574
      0.56439874	      1.11756217	      7.92583212	     -0.00000000	     -0.12914983
      0.56449736	      1.11639953	      7.96617472	     -0.00000000	     -0.12991811
      0.56459598	      1.11542477	      8.00682745	     -0.00000000	     -0.13069343
      0.56467650	      1.11443254	      8.04013847	     -0.00000000	     -0.13132870
      0.56475701	      1.11357163	      8.07366005	     -0.00000000	     -0.13196877
      0.56486320	      1.11234567	      8.11809845	     -0.00000000	     -0.13281771
      0.56496080	      1.11130263	      8.15923415	     -0.00000000	     -0.13360443
      0.56505841	      1.11011345	      8.20057424	     -0.00000000	     -0.13439533
      0.56515601	      1.10911700	      8.24222965	     -0.00000000	     -0.13519339
      0.56523704	      1.10809216	      8.27693963	     -0.00000000	     -0.13585836
      0.56531807	      1.10719996	      8.31186879	     -0.00000000	     -0.13652831
      0.56542306	      1.10594980	      8.35736137	     -0.00000000	     -0.13740127
      0.56552805	      1.10481066	      8.40318927	     -0.00000000	     -0.13828169
      0.56561147	      1.10375092	      8.43976748	     -0.00000000	     -0.13898453
      0.56569490	      1.10281589	      8.47657719	     -0.00000000	     -0.13969261
      0.56579853	      1.10154991	      8.52253944	     -0.00000000	     -0.14057712
      0.56590216	      1.10041361	      8.56884201	     -0.00000000	     -0.14146922
      0.56598372	      1.09935306	      8.60543618	     -0.00000000	     -0.14217434
      0.56606527	      1.09841730	      8.64225749	     -0.00000000	     -0.14288460
      0.56617080	      1.09711108	      8.69015385	     -0.00000000	     -0.14380890
      0.56627633	      1.09592647	      8.73840581	     -0.00000000	     -0.14474110
      0.56635715	      1.09485689	      8.77552048	     -0.00000000	     -0.14545821
      0.56643797	      1.09390941	      8.81286209	     -0.00000000	     -0.14618044
      0.56654483	      1.09256535	      8.86249461	     -0.00000000	     -0.14714081
      0.56665168	      1.09134348	      8.91249794	     -0.00000000	     -0.14810942
      0.56673110	      1.09027158	      8.94982228	     -0.00000000	     -0.14883247
      0.56681051	      1.08931993	      8.98737039	     -0.00000000	     -0.14956058
      0.56691958	      1.08792845	      9.03921668	     -0.00000000	     -0.15056639
      0.56701579	      1.08678057	      9.08526668	     -0.00000000	     -0.15146058
      0.56711199	      1.08549594	      9.13154838	     -0.00000000	     -0.15235951
      0.56720820	      1.08438084	      9.17816200	     -0.00000000	     -0.15326591
      0.56729268	      1.08321937	      9.21926587	     -0.00000000	     -0.15406518
      0.56737716	      1.08219555	      9.26063002	     -0.00000000	     -0.15487031
      0.56746165	      1.08108629	      9.30218347	     -0.00000000	     -0.15567935
      0.56757731	      1.07965872	      9.35945633	     -0.00000000	     -0.15679540
      0.56766235	      1.07848813	      9.40178907	     -0.00000000	     -0.15762052
      0.56774739	      1.07743237	      9.44438189	     -0.00000000	     -0.15845145
      0.56785091	      1.07603541	      9.49649596	     -0.00000000	     -0.15946843
      0.56794407	      1.07489350	      9.54371760	     -0.00000000	     -0.16039079
      0.56803723	      1.07359193	      9.59115932	     -0.00000000	     -0.16131754
      0.56813040	      1.07245627	      9.63892735	     -0.00000000	     -0.16225161
      0.56822356	      1.07112755	      9.68690724	     -0.00000000	     -0.16318983
      0.56831672	      1.07000228	      9.73522805	     -0.00000000	     -0.16413575
      0.56840988	      1.06864207	      9.78374973	     -0.00000000	     -0.16508548
      0.56849228	      1.06763689	      9.82696181	     -0.00000000	     -0.16593221
      0.56857468	      1.06648689	      9.87034542	     -0.00000000	     -0.16678231
      0.56867660	      1.06516291	      9.92434484	     -0.00000000	     -0.16784120
      0.56877853	      1.06369845	      9.97863576	     -0.00000000	     -0.16890600
      0.56886055	      1.06267504	     10.02262168	     -0.00000000	     -0.16976951
      0.56894258	      1.06151951	     10.06678495	     -0.00000000	     -0.17063651
      0.56904714	      1.06013989	     10.12343093	     -0.00000000	     -0.17174933
      0.56915170	      1.05860681	     10.18038779	     -0.00000000	     -0.17286842
      0.56922926	      1.05763703	     10.22292581	     -0.00000000	     -0.17370500
      0.56930682	      1.05653992	     10.26562264	     -0.00000000	     -0.17454468
      0.56941854	      1.05503124	     10.32750249	     -0.00000000	     -0.17576231
      0.56951714	      1.05359832	     10.38242842	     -0.00000000	     -0.17684335
      0.56961575	      1.05233658	     10.43773637	     -0.00000000	     -0.17793281
      0.56969586	      1.05112611	     10.48285329	     -0.00000000	     -0.17882137
      0.56977596	      1.05004576	     10.52822944	     -0.00000000	     -0.17971567
      0.56988109	      1.04853546	     10.58807721	     -0.00000000	     -0.18089537
      0.56998622	      1.04714848	     10.64834162	     -0.00000000	     -0.18208408
      0.57006590	      1.04593682	     10.69421859	     -0.00000000	     -0.18298889
      0.57014558	      1.04484698	     10.74035280	     -0.00000000	     -0.18389935
      0.57025293	      1.04329011	     10.80282682	     -0.00000000	     -0.18513245
      0.57036028	      1.04186713	     10.86574232	     -0.00000000	     -0.18637505
      0.57043650	      1.04068722	     10.91059885	     -0.00000000	     -0.18726080
      0.57051272	      1.03962751	     10.95569616	     -0.00000000	     -0.18815182
      0.57062626	      1.03797612	     11.02323160	     -0.00000000	     -0.18948635
      0.57072174	      1.03666137	     11.08039631	     -0.00000000	     -0.19061647
      0.57081722	      1.03521940	     11.13784007	     -0.00000000	     -0.19175207
      0.57091271	      1.03394116	     11.19565750	     -0.00000000	     -0.19289575
      0.57099725	      1.03263469	     11.24706158	     -0.00000000	     -0.19391232
      0.57108178	      1.03146793	     11.29876355	     -0.00000000	     -0.19493535
      0.57116632	      1.03021265	     11.35069052	     -0.00000000	     -0.19596278
      0.57127774	      1.02865423	     11.41954352	     -0.00000000	     -0.19732561
      0.57136399	      1.02732963	     11.47311339	     -0.00000000	     -0.19838581
      0.57145024	      1.02612784	     11.52698859	     -0.00000000	     -0.19945253
      0.57153650	      1.02483691	     11.58110147	     -0.00000000	     -0.20052386
      0.57164604	      1.02330269	     11.65024506	     -0.00000000	     -0.20189321
      0.57173080	      1.02199055	     11.70400332	     -0.00000000	     -0.20295765
      0.57181557	      1.02080074	     11.75805977	     -0.00000000	     -0.20402842
      0.57191731	      1.01925818	     11.82324680	     -0.00000000	     -0.20531945
      0.57200869	      1.01799744	     11.88215769	     -0.00000000	     -0.20648659
      0.57210007	      1.01658141	     11.94132099	     -0.00000000	     -0.20765836
      0.57219145	      1.01532407	     12.00083817	     -0.00000000	     -0.20883760
      0.57228284	      1.01390085	     12.06060524	     -0.00000000	     -0.21002135
      0.57237422	      1.01264832	     12.12073087	     -0.00000000	     -0.21121267
      0.57246560	      1.01121765	     12.18110319	     -0.00000000	     -0.21240835
      0.57255698	      1.00997149	     12.24183919	     -0.00000000	     -0.21361170
      0.57264836	      1.00853297	     12.30281795	     -0.00000000	     -0.21481926
      0.57273975	      1.00729492	     12.36416604	     -0.00000000	     -0.21603459
      0.57283113	      1.00584805	     12.42575209	     -0.00000000	     -0.21725396
      0.57292251	      1.00462006	     12.48771380	     -0.00000000	     -0.21848122
      0.57301389	      1.00316413	     12.54990764	     -0.00000000	     -0.21971230
      0.57310528	      1.00194840	     12.61248426	     -0.00000000	     -0.22095143
      0.57318721	      1.00065493	     12.66878458	     -0.00000000	     -0.22206554
      0.57326914	      0.99950487	     12.72537671	     -0.00000000	     -0.22318563
      0.57336952	      0.99799071	     12.79500729	     -0.00000000	     -0.22456322
      0.57346989	      0.99661667	     12.86505159	     -0.00000000	     -0.22594904
      0.57355101	      0.99534762	     12.92187832	     -0.00000000	     -0.22707263
      0.57363213	      0.99420858	     12.97898747	     -0.00000000	     -0.22820191
      0.57373604	      0.99265233	     13.05246369	     -0.00000000	     -0.22965413
      0.57383996	      0.99125459	     13.12638518	     -0.00000000	     -0.23111509
      0.57391533	      0.99006682	     13.18019135	     -0.00000000	     -0.23217765
      0.57399070	      0.98900468	     13.23424496	     -0.00000000	     -0.23324515
      0.57410506	      0.98732193	     13.31663597	     -0.00000000	     -0.23487145
      0.57420023	      0.98602050	     13.38559725	     -0.00000000	     -0.23623231
      0.57429541	      0.98456449	     13.45483765	     -0.00000000	     -0.23759764
      0.57438005	      0.98344265	     13.51674691	     -0.00000000	     -0.23881837
      0.57446469	      0.98217908	     13.57886977	     -0.00000000	     -0.24004236
      0.57454933	      0.98101315	     13.64128260	     -0.00000000	     -0.24127178
      0.57465828	      0.97940700	     13.72196805	     -0.00000000	     -0.24285996
      0.57474205	      0.97830358	     13.78433519	     -0.00000000	     -0.24408724
      0.57482582	      0.97707844	     13.84691470	     -0.00000000	     -0.24531770
      0.57490959	      0.97593412	     13.90977098	     -0.00000000	     -0.24655316
      0.57502553	      0.97425161	     13.99714939	     -0.00000000	     -0.24826914
      0.57510537	      0.97322347	     14.05764302	     -0.00000000	     -0.24945669
      0.57518522	      0.97208553	     14.11832704	     -0.00000000	     -0.25064694
      0.57529088	      0.97066855	     14.19900429	     -0.00000000	     -0.25222847
      0.57538406	      0.96933824	     14.27045579	     -0.00000000	     -0.25362777
      0.57547724	      0.96814099	     14.34225373	     -0.00000000	     -0.25503314
      0.57557043	      0.96679659	     14.41430682	     -0.00000000	     -0.25644191
      0.57566361	      0.96564988	     14.48672432	     -0.00000000	     -0.25785719
      0.57574601	      0.96446099	     14.55095700	     -0.00000000	     -0.25911095
      0.57582841	      0.96341652	     14.61546915	     -0.00000000	     -0.26036958
      0.57592892	      0.96203792	     14.69443549	     -0.00000000	     -0.26190845
      0.57602943	      0.96083054	     14.77379980	     -0.00000000	     -0.26345397
      0.57610629	      0.95973964	     14.83466989	     -0.00000000	     -0.26463768
      0.57618315	      0.95877975	     14.89578029	     -0.00000000	     -0.26582543
      0.57629433	      0.95731480	     14.98449957	     -0.00000000	     -0.26754767
      0.57638506	      0.95623665	     15.05723694	     -0.00000000	     -0.26895832
      0.57647578	      0.95502274	     15.13020139	     -0.00000000	     -0.27037135
      0.57656651	      0.95397243	     15.20348693	     -0.00000000	     -0.27178945
      0.57665723	      0.95277175	     15.27699084	     -0.00000000	     -0.27320959
      0.57674796	      0.95175178	     15.35081715	     -0.00000000	     -0.27463475
      0.57683868	      0.95056436	     15.42485201	     -0.00000000	     -0.27606158
      0.57692941	      0.94957749	     15.49921115	     -0.00000000	     -0.27749340
      0.57702013	      0.94840313	     15.57376779	     -0.00000000	     -0.27892648
      0.57711085	      0.94745242	     15.64865131	     -0.00000000	     -0.28036453
      0.57720158	      0.94629065	     15.72371985	     -0.00000000	     -0.28180337
      0.57729230	      0.94537951	     15.79911880	     -0.00000000	     -0.28324721
      0.57737295	      0.94437952	     15.86628986	     -0.00000000	     -0.28453101
      0.57745360	      0.94352812	     15.93370212	     -0.00000000	     -0.28581810
      0.57755607	      0.94235260	     16.01960330	     -0.00000000	     -0.28745523
      0.57764699	      0.94144919	     16.09611860	     -0.00000000	     -0.28891135
      0.57773791	      0.94039953	     16.17282426	     -0.00000000	     -0.29036811
      0.57782882	      0.93953984	     16.24982490	     -0.00000000	     -0.29182852
      0.57791974	      0.93850636	     16.32700083	     -0.00000000	     -0.29328902
      0.57801066	      0.93769475	     16.40447551	     -0.00000000	     -0.29475320
      0.57810158	      0.93667573	     16.48210813	     -0.00000000	     -0.29621685
      0.57819249	      0.93591726	     16.56004511	     -0.00000000	     -0.29768423
      0.57827182	      0.93506460	     16.62816031	     -0.00000000	     -0.29896362
      0.57835114	      0.93436052	     16.69648619	     -0.00000000	     -0.30024516
      0.57845594	      0.93334450	     16.78696882	     -0.00000000	     -0.30193834
      0.57854532	      0.93261884	     16.86440618	     -0.00000000	     -0.30338452
      0.57863470	      0.93175814	     16.94199647	     -0.00000000	     -0.30482991
      0.57872408	      0.93106640	     17.01983325	     -0.00000000	     -0.30627721
      0.57881346	      0.93024507	     17.09781713	     -0.00000000	     -0.30772343
      0.57890284	      0.92958914	     17.17603862	     -0.00000000	     -0.30917120
      0.57899222	      0.92880820	     17.25440080	     -0.00000000	     -0.31061760
      0.57908160	      0.92818992	     17.33299163	     -0.00000000	     -0.31206518
      0.57917098	      0.92745041	     17.41171612	     -0.00000000	     -0.31351107
      0.57926036	      0.92687158	     17.49066024	     -0.00000000	     -0.31495778
      0.57934975	      0.92617456	     17.56973044	     -0.00000000	     -0.31640248
      0.57943913	      0.92563698	     17.64901112	     -0.00000000	     -0.31784761
      0.57952851	      0.92498350	     17.72840974	     -0.00000000	     -0.31929038
      0.57961789	      0.92448892	     17.80800961	     -0.00000000	     -0.32073321
      0.57970727	      0.92388003	     17.88771870	     -0.00000000	     -0.32217330
      0.57979665	      0.92343017	     17.96761969	     -0.00000000	     -0.32361308
      0.57988603	      0.92286691	     18.04762066	     -0.00000000	     -0.32504975
      0.57997541	      0.92246348	     18.12780406	     -0.00000000	     -0.32648571
      0.58006479	      0.92194686	     18.20807764	     -0.00000000	     -0.32791815
      0.58015418	      0.92159152	     18.28852409	     -0.00000000	     -0.32934950
      0.58024356	      0.92112250	     18.36905038	     -0.00000000	     -0.33077692
      0.58033294	      0.92081690	     18.44973986	     -0.00000000	     -0.33220286
      0.58042232	      0.92039642	     18.53049831	     -0.00000000	     -0.33362444
      0.58051170	      0.92014216	     18.61141018	     -0.00000000	     -0.33504413
      0.58060108	      0.91977107	     18.69237961	     -0.00000000	     -0.33645902
      0.58069046	      0.91956974	     18.77349263	     -0.00000000	     -0.33787164
      0.58077984	      0.91924883	     18.85465122	     -0.00000000	     -0.33927898
      0.58086922	      0.91910198	     18.93594354	     -0.00000000	     -0.34068366
      0.58095860	      0.91883196	     19.01726890	     -0.00000000	     -0.34208258
      0.58104799	      0.91874110	     19.09871807	     -0.00000000	     -0.34347844
      0.58113737	      0.91852257	     19.18018720	     -0.00000000	     -0.34486805
      0.58122675	      0.91848919	     19.26177026	     -0.00000000	     -0.34625421
      0.58131613	      0.91832263	     19.34335960	     -0.00000000	     -0.34763362
      0.58140551	      0.91834820	     19.42505302	     -0.00000000	     -0.34900917
      0.58149489	      0.91823397	     19.50673846	     -0.00000000	     -0.35037745
      0.58158427	      0.91831989	     19.58851824	     -0.00000000	     -0.35174150
      0.58167365	      0.91825820	     19.67027516	     -0.00000000	     -0.35309772
      0.58176303	      0.91840588	     19.75211684	     -0.00000000	     -0.35444935
      0.58185241	      0.91839676	     19.83392011	     -0.00000000	     -0.35579259
      0.58194180	      0.91860757	     19.91579878	     -0.00000000	     -0.35713086
      0.58203118	      0.91865085	     19.99762283	     -0.00000000	     -0.35846017
      0.58212056	      0.91892615	     20.07951323	     -0.00000000	     -0.35978416
      0.58220994	      0.91902146	     20.16133206	     -0.00000000	     -0.36109860
      0.58229932	      0.91936260	     20.24320857	     -0.00000000	     -0.36240739
      0.58238870	      0.91950929	     20.32499579	     -0.00000000	     -0.36370601
      0.58247808	      0.91991762	     20.40683252	     -0.00000000	     -0.36499866
      0.58255829	      0.92011439	     20.48017839	     -0.00000000	     -0.36614950
      0.58263849	      0.92046878	     20.55353705	     -0.00000000	     -0.36729467
      0.58274212	      0.92083995	     20.64823542	     -0.00000000	     -0.36876257
      0.58282660	      0.92130734	     20.72541588	     -0.00000000	     -0.36995129
      0.58291107	      0.92165772	     20.80249955	     -0.00000000	     -0.37113023
      0.58299554	      0.92213813	     20.87955949	     -0.00000000	     -0.37230164
      0.58310226	      0.92264264	     20.97678102	     -0.00000000	     -0.37376767
      0.58317907	      0.92318584	     21.04673605	     -0.00000000	     -0.37481547
      0.58325588	      0.92362275	     21.11658847	     -0.00000000	     -0.37585445
      0.58335597	      0.92429069	     21.20753813	     -0.00000000	     -0.37719745
      0.58345370	      0.92491729	     21.29619945	     -0.00000000	     -0.37849514
      0.58355143	      0.92569144	     21.38477187	     -0.00000000	     -0.37978087
      0.58363449	      0.92623793	     21.45990507	     -0.00000000	     -0.38086184
      0.58371755	      0.92693402	     21.53497616	     -0.00000000	     -0.38193422
      0.58381937	      0.92768644	     21.62680713	     -0.00000000	     -0.38323377
      0.58390172	      0.92846664	     21.70100392	     -0.00000000	     -0.38427514
      0.58398407	      0.92912986	     21.77503902	     -0.00000000	     -0.38530497
      0.58406643	      0.92990258	     21.84897947	     -0.00000000	     -0.38632534
      0.58418053	      0.93087489	     21.95117205	     -0.00000000	     -0.38772043
      0.58425312	      0.93166919	     22.01610614	     -0.00000000	     -0.38859892
      0.58432572	      0.93235989	     22.08089411	     -0.00000000	     -0.38946783
      0.58443298	      0.93345032	     22.17642690	     -0.00000000	     -0.39073650
      0.58453350	      0.93448964	     22.26571841	     -0.00000000	     -0.39190820
      0.58467981	      0.93617575	     22.39531426	     -0.00000000	     -0.39358492
      0.58474266	      0.93677567	     22.45078321	     -0.00000000	     -0.39429272
      0.58482036	      0.93765698	     22.51925789	     -0.00000000	     -0.39515963
      0.58493698	      0.93897901	     22.62174145	     -0.00000000	     -0.39644107
      0.58503025	      0.94014078	     22.70346377	     -0.00000000	     -0.39744959
      0.58512351	      0.94118497	     22.78490742	     -0.00000000	     -0.39844145
      0.58521677	      0.94244559	     22.86617270	     -0.00000000	     -0.39941988
      0.58529392	      0.94331709	     22.93315340	     -0.00000000	     -0.40021570
      0.58537107	      0.94432954	     23.00000277	     -0.00000000	     -0.40100213
      0.58547792	      0.94564698	     23.09226205	     -0.00000000	     -0.40207250
      0.58556309	      0.94683300	     23.16559227	     -0.00000000	     -0.40291206
      0.58564826	      0.94789372	     23.23865583	     -0.00000000	     -0.40373701
      0.58573342	      0.94907599	     23.31152754	     -0.00000000	     -0.40454980
      0.58581859	      0.95018214	     23.38414127	     -0.00000000	     -0.40534841
      0.58592152	      0.95163619	     23.47161756	     -0.00000000	     -0.40629682
      0.58600632	      0.95272443	     23.54338684	     -0.00000000	     -0.40706232
      0.58609111	      0.95394752	     23.61495767	     -0.00000000	     -0.40781587
      0.58617591	      0.95507800	     23.68625533	     -0.00000000	     -0.40855519
      0.58626071	      0.95629030	     23.75733287	     -0.00000000	     -0.40928206
      0.58637218	      0.95776311	     23.85035389	     -0.00000000	     -0.41021626
      0.58644649	      0.95889091	     23.91216642	     -0.00000000	     -0.41082783
      0.58652079	      0.95990314	     23.97374882	     -0.00000000	     -0.41142816
      0.58662836	      0.96143070	     24.06257223	     -0.00000000	     -0.41228015
      0.58672427	      0.96272131	     24.14140263	     -0.00000000	     -0.41302158
      0.58682018	      0.96413701	     24.21994602	     -0.00000000	     -0.41374792
      0.58690201	      0.96518607	     24.28664899	     -0.00000000	     -0.41435322
      0.58698384	      0.96636341	     24.35315424	     -0.00000000	     -0.41494818
      0.58706567	      0.96744916	     24.41939223	     -0.00000000	     -0.41553072
      0.58717376	      0.96896614	     24.50654590	     -0.00000000	     -0.41628366
      0.58725684	      0.97000418	     24.57321736	     -0.00000000	     -0.41684791
      0.58733993	      0.97115482	     24.63968082	     -0.00000000	     -0.41740200
      0.58742301	      0.97220982	     24.70587096	     -0.00000000	     -0.41794399
      0.58752976	      0.97365531	     24.79058519	     -0.00000000	     -0.41862519
      0.58761145	      0.97462786	     24.85510288	     -0.00000000	     -0.41913312
      0.58769314	      0.97571258	     24.91942322	     -0.00000000	     -0.41963195
      0.58779178	      0.97689810	     24.99674013	     -0.00000000	     -0.42021956
      0.58788019	      0.97807289	     25.06578915	     -0.00000000	     -0.42073511
      0.58796860	      0.97908254	     25.13451552	     -0.00000000	     -0.42123753
      0.58805702	      0.98024133	     25.20301948	     -0.00000000	     -0.42173023
      0.58814543	      0.98122141	     25.27119807	     -0.00000000	     -0.42221003
      0.58823384	      0.98236560	     25.33916053	     -0.00000000	     -0.42268062
      0.58832225	      0.98331541	     25.40679422	     -0.00000000	     -0.42313849
      0.58841067	      0.98444658	     25.47421878	     -0.00000000	     -0.42358768
      0.58849908	      0.98536522	     25.54131039	     -0.00000000	     -0.42402431
      0.58858749	      0.98648515	     25.60820070	     -0.00000000	     -0.42445279
      0.58867590	      0.98737151	     25.67475297	     -0.00000000	     -0.42486882
      0.58876432	      0.98848220	     25.74111273	     -0.00000000	     -0.42527728
      0.58884388	      0.98927014	     25.80054012	     -0.00000000	     -0.42563435
      0.58892345	      0.99019352	     25.85979816	     -0.00000000	     -0.42598505
      0.58901952	      0.99119006	     25.93103195	     -0.00000000	     -0.42639711
      0.58911559	      0.99230691	     26.00199621	     -0.00000000	     -0.42679945
      0.58919604	      0.99307699	     26.06113176	     -0.00000000	     -0.42712635
      0.58927649	      0.99397239	     26.12009250	     -0.00000000	     -0.42744711
      0.58937341	      0.99493086	     26.19080372	     -0.00000000	     -0.42782258
      0.58947033	      0.99602482	     26.26124835	     -0.00000000	     -0.42818899
      0.58954761	      0.99672194	     26.31713963	     -0.00000000	     -0.42847196
      0.58962489	      0.99754062	     26.37287374	     -0.00000000	     -0.42874976
      0.58972592	      0.99850849	     26.44541318	     -0.00000000	     -0.42910233
      0.58982695	      0.99960398	     26.51766061	     -0.00000000	     -0.42944558
      0.58990124	      1.00023544	     26.57051236	     -0.00000000	     -0.42968947
      0.58997552	      1.00098364	     26.62322237	     -0.00000000	     -0.42992901
      0.59008209	      1.00196977	     26.69850464	     -0.00000000	     -0.43026218
      0.59017253	      1.00288074	     26.76213442	     -0.00000000	     -0.43053701
      0.59026298	      1.00365526	     26.82545878	     -0.00000000	     -0.43080258
      0.59035342	      1.00457819	     26.88856835	     -0.00000000	     -0.43106198
      0.59044387	      1.00529562	     26.95135232	     -0.00000000	     -0.43131165
      0.59052317	      1.00610463	     27.00624580	     -0.00000000	     -0.43152631
      0.59060248	      1.00676602	     27.06089336	     -0.00000000	     -0.43173378
      0.59069856	      1.00766372	     27.12686383	     -0.00000000	     -0.43197869
      0.59079464	      1.00841879	     27.19249841	     -0.00000000	     -0.43221409
      0.59087443	      1.00919501	     27.24683291	     -0.00000000	     -0.43240516
      0.59095422	      1.00983133	     27.30092384	     -0.00000000	     -0.43258940
      0.59105106	      1.01070076	     27.36633003	     -0.00000000	     -0.43280695
      0.59114789	      1.01141751	     27.43139606	     -0.00000000	     -0.43301527
      0.59122527	      1.01214756	     27.48323164	     -0.00000000	     -0.43317802
      0.59130265	      1.01274208	     27.53483912	     -0.00000000	     -0.43333463
      0.59140257	      1.01359316	     27.60123120	     -0.00000000	     -0.43353089
      0.59150249	      1.01429765	     27.66726977	     -0.00000000	     -0.43371801
      0.59157767	      1.01498417	     27.71680441	     -0.00000000	     -0.43385555
      0.59165285	      1.01554054	     27.76612510	     -0.00000000	     -0.43398755
      0.59175658	      1.01637943	     27.83391938	     -0.00000000	     -0.43416374
      0.59186032	      1.01707144	     27.90134006	     -0.00000000	     -0.43433074
      0.59193240	      1.01771275	     27.94804457	     -0.00000000	     -0.43444407
      0.59200448	      1.01822778	     27.99455222	     -0.00000000	     -0.43455249
      0.59211445	      1.01906931	     28.06522628	     -0.00000000	     -0.43471175
      0.59220600	      1.01968756	     28.12375537	     -0.00000000	     -0.43483734
      0.59229755	      1.02041958	     28.18206906	     -0.00000000	     -0.43495868
      0.59238910	      1.02097638	     28.24007727	     -0.00000000	     -0.43507282
      0.59246918	      1.02163064	     28.29066678	     -0.00000000	     -0.43517012
      0.59254926	      1.02213896	     28.34101992	     -0.00000000	     -0.43526190
      0.59262934	      1.02272251	     28.39120672	     -0.00000000	     -0.43535059
      0.59273826	      1.02341180	     28.45913211	     -0.00000000	     -0.43546397
      0.59281980	      1.02403445	     28.50978663	     -0.00000000	     -0.43554543
      0.59290134	      1.02453093	     28.56020632	     -0.00000000	     -0.43562171
      0.59298288	      1.02510064	     28.61045435	     -0.00000000	     -0.43569500
      0.59309106	      1.02574533	     28.67678467	     -0.00000000	     -0.43578534
      0.59317075	      1.02633387	     28.72546723	     -0.00000000	     -0.43584902
      0.59325045	      1.02679898	     28.77392678	     -0.00000000	     -0.43590796
      0.59334950	      1.02747258	     28.83392736	     -0.00000000	     -0.43597757
      0.59343777	      1.02794813	     28.88712414	     -0.00000000	     -0.43603399
      0.59352604	      1.02857176	     28.94014330	     -0.00000000	     -0.43608802
      0.59361432	      1.02901721	     28.99288319	     -0.00000000	     -0.43613625
      0.59370259	      1.02964741	     29.04545828	     -0.00000000	     -0.43618264
      0.59379086	      1.03005844	     29.09774258	     -0.00000000	     -0.43622292
      0.59387914	      1.03070060	     29.14987794	     -0.00000000	     -0.43626199
      0.59395641	      1.03105168	     29.19526853	     -0.00000000	     -0.43629094
      0.59403368	      1.03153885	     29.24053306	     -0.00000000	     -0.43631863
      0.59413078	      1.03204600	     29.29713612	     -0.00000000	     -0.43634848
      0.59422787	      1.03267465	     29.35351244	     -0.00000000	     -0.43637548
      0.59430583	      1.03301882	     29.39853855	     -0.00000000	     -0.43639246
      0.59438379	      1.03348694	     29.44343376	     -0.00000000	     -0.43640820
      0.59448221	      1.03397260	     29.49983922	     -0.00000000	     -0.43642330
      0.59458064	      1.03459621	     29.55601896	     -0.00000000	     -0.43643592
      0.59465493	      1.03489389	     29.59818972	     -0.00000000	     -0.43644098
      0.59472921	      1.03531265	     29.64024607	     -0.00000000	     -0.43644518
      0.59483310	      1.03581183	     29.69877902	     -0.00000000	     -0.43644651
      0.59492659	      1.03635357	     29.75122459	     -0.00000000	     -0.43644519
      0.59502007	      1.03671030	     29.80337332	     -0.00000000	     -0.43643860
      0.59509540	      1.03717745	     29.84527884	     -0.00000000	     -0.43643290
      0.59517073	      1.03750847	     29.88698750	     -0.00000000	     -0.43642369
      0.59527121	      1.03802966	     29.94240396	     -0.00000000	     -0.43640913
      0.59537168	      1.03841530	     29.99750520	     -0.00000000	     -0.43638960
      0.59544623	      1.03885549	     30.03826218	     -0.00000000	     -0.43637457
      0.59552079	      1.03916914	     30.07883027	     -0.00000000	     -0.43635629
      0.59562412	      1.03967752	     30.13483934	     -0.00000000	     -0.43632875
      0.59572746	      1.04004022	     30.19051771	     -0.00000000	     -0.43629619
      0.59579839	      1.04045393	     30.22862141	     -0.00000000	     -0.43627369
      0.59586932	      1.04074299	     30.26655260	     -0.00000000	     -0.43624827
      0.59597975	      1.04124922	     30.32536061	     -0.00000000	     -0.43620628
      0.59607092	      1.04159036	     30.37364322	     -0.00000000	     -0.43616803
      0.59616209	      1.04204631	     30.42174305	     -0.00000000	     -0.43612861
      0.59625326	      1.04232796	     30.46957051	     -0.00000000	     -0.43608492
      0.59633207	      1.04274221	     30.51079369	     -0.00000000	     -0.43604714
      0.59641088	      1.04301419	     30.55181053	     -0.00000000	     -0.43600610
      0.59650579	      1.04344419	     30.60102678	     -0.00000000	     -0.43595557
      0.59660071	      1.04373196	     30.64996516	     -0.00000000	     -0.43590109
      0.59667898	      1.04412465	     30.69019829	     -0.00000000	     -0.43585612
      0.59675726	      1.04438148	     30.73023117	     -0.00000000	     -0.43580810
      0.59685366	      1.04479558	     30.77934422	     -0.00000000	     -0.43574794
      0.59695005	      1.04506353	     30.82817371	     -0.00000000	     -0.43568390
      0.59702610	      1.04543474	     30.86657675	     -0.00000000	     -0.43563358
      0.59710214	      1.04567457	     30.90479160	     -0.00000000	     -0.43558045
      0.59720167	      1.04607337	     30.95461489	     -0.00000000	     -0.43550985
      0.59730121	      1.04633017	     31.00414317	     -0.00000000	     -0.43543543
      0.59737484	      1.04668039	     31.04067380	     -0.00000000	     -0.43538075
      0.59744848	      1.04690408	     31.07702856	     -0.00000000	     -0.43532350
      0.59755228	      1.04729125	     31.12806950	     -0.00000000	     -0.43524163
      0.59764177	      1.04753546	     31.17182746	     -0.00000000	     -0.43516826
      0.59773126	      1.04790418	     31.21542448	     -0.00000000	     -0.43509466
      0.59782075	      1.04810396	     31.25876982	     -0.00000000	     -0.43501758
      0.59791024	      1.04851010	     31.30198087	     -0.00000000	     -0.43494125
      0.59798638	      1.04865625	     31.33852521	     -0.00000000	     -0.43487288
      0.59806251	      1.04893671	     31.37496846	     -0.00000000	     -0.43480494
      0.59816004	      1.04919703	     31.42141208	     -0.00000000	     -0.43471524
      0.59825756	      1.04958278	     31.46766167	     -0.00000000	     -0.43462525
      0.59833350	      1.04972232	     31.50345998	     -0.00000000	     -0.43455224
      0.59840943	      1.04998475	     31.53915607	     -0.00000000	     -0.43447961
      0.59850924	      1.05023470	     31.58583738	     -0.00000000	     -0.43438160
      0.59860906	      1.05062334	     31.63232057	     -0.00000000	     -0.43428351
      0.59868110	      1.05073130	     31.66566710	     -0.00000000	     -0.43420979
      0.59875314	      1.05095978	     31.69892615	     -0.00000000	     -0.43413660
      0.59885962	      1.05122143	     31.74783124	     -0.00000000	     -0.43402612
      0.59894890	      1.05151663	     31.78865147	     -0.00000000	     -0.43393302
      0.59903818	      1.05168368	     31.82924181	     -0.00000000	     -0.43383731
      0.59912746	      1.05200611	     31.86969085	     -0.00000000	     -0.43374220
      0.59921674	      1.05212102	     31.90988651	     -0.00000000	     -0.43364365
      0.59929332	      1.05240917	     31.94427340	     -0.00000000	     -0.43356037
      0.59936990	      1.05255637	     31.97847830	     -0.00000000	     -0.43347473
      0.59946608	      1.05283497	     32.02127203	     -0.00000000	     -0.43336713
      0.59956226	      1.05298079	     32.06380778	     -0.00000000	     -0.43325685
      0.59963935	      1.05325029	     32.09779001	     -0.00000000	     -0.43316935
      0.59971644	      1.05338836	     32.13159305	     -0.00000000	     -0.43307963
      0.59981365	      1.05365649	     32.17405433	     -0.00000000	     -0.43296655
      0.59991086	      1.05377943	     32.21625175	     -0.00000000	     -0.43285072
      0.59998509	      1.05403593	     32.24837482	     -0.00000000	     -0.43276340
      0.60005932	      1.05416435	     32.28033135	     -0.00000000	     -0.43267401
      0.60016062	      1.05441810	     32.32376519	     -0.00000000	     -0.43255195
      0.60026192	      1.05453219	     32.36692091	     -0.00000000	     -0.43242721
      0.60033343	      1.05477540	     32.39729201	     -0.00000000	     -0.43234037
      0.60040493	      1.05489504	     32.42750852	     -0.00000000	     -0.43225161
      0.60051173	      1.05513816	     32.47244040	     -0.00000000	     -0.43211885
      0.60060140	      1.05526225	     32.50994564	     -0.00000000	     -0.43200561
      0.60069107	      1.05550648	     32.54730678	     -0.00000000	     -0.43189299
      0.60078075	      1.05558197	     32.58443498	     -0.00000000	     -0.43177771
      0.60086021	      1.05581819	     32.61724001	     -0.00000000	     -0.43167689
      0.60093968	      1.05591003	     32.64985927	     -0.00000000	     -0.43157388
      0.60101915	      1.05608675	     32.68236403	     -0.00000000	     -0.43147130
      0.60112362	      1.05621521	     32.72484947	     -0.00000000	     -0.43133447
      0.60120434	      1.05642900	     32.75754670	     -0.00000000	     -0.43122945
      0.60128507	      1.05651596	     32.79006082	     -0.00000000	     -0.43112248
      0.60136579	      1.05668589	     32.82245708	     -0.00000000	     -0.43101596
      0.60146973	      1.05679466	     32.86392915	     -0.00000000	     -0.43087682
      0.60154882	      1.05699784	     32.89536187	     -0.00000000	     -0.43077182
      0.60162791	      1.05707693	     32.92661974	     -0.00000000	     -0.43066496
      0.60172396	      1.05727814	     32.96443369	     -0.00000000	     -0.43053580
      0.60182002	      1.05731394	     33.00199639	     -0.00000000	     -0.43040414
      0.60189217	      1.05751790	     33.03013604	     -0.00000000	     -0.43030688
      0.60196433	      1.05759291	     33.05812358	     -0.00000000	     -0.43020781
      0.60206795	      1.05777117	     33.09814178	     -0.00000000	     -0.43006580
      0.60215754	      1.05784108	     33.13253130	     -0.00000000	     -0.42994152
      0.60224714	      1.05803788	     33.16678836	     -0.00000000	     -0.42981825
      0.60233673	      1.05805573	     33.20081916	     -0.00000000	     -0.42969248
      0.60241447	      1.05824738	     33.23026457	     -0.00000000	     -0.42958502
      0.60249221	      1.05829812	     33.25953845	     -0.00000000	     -0.42947562
      0.60258606	      1.05846356	     33.29473711	     -0.00000000	     -0.42934435
      0.60267990	      1.05849061	     33.32970759	     -0.00000000	     -0.42921105
      0.60275738	      1.05866947	     33.35848819	     -0.00000000	     -0.42910249
      0.60283486	      1.05871416	     33.38710172	     -0.00000000	     -0.42899210
      0.60293000	      1.05886993	     33.42209887	     -0.00000000	     -0.42885734
      0.60302514	      1.05888163	     33.45686316	     -0.00000000	     -0.42872052
      0.60310034	      1.05905273	     33.48425764	     -0.00000000	     -0.42861399
      0.60317554	      1.05909391	     33.51149505	     -0.00000000	     -0.42850572
      0.60327383	      1.05923529	     33.54694529	     -0.00000000	     -0.42836489
      0.60337212	      1.05923735	     33.58215386	     -0.00000000	     -0.42822207
      0.60344496	      1.05940071	     33.60816839	     -0.00000000	     -0.42811789
      0.60351779	      1.05943895	     33.63403588	     -0.00000000	     -0.42801206
      0.60362028	      1.05956735	     33.67027202	     -0.00000000	     -0.42786372
      0.60370869	      1.05959048	     33.70133124	     -0.00000000	     -0.42773446
      0.60379710	      1.05974032	     33.73227095	     -0.00000000	     -0.42760643
      0.60388550	      1.05972362	     33.76300149	     -0.00000000	     -0.42747622
      0.60397391	      1.05991421	     33.79363823	     -0.00000000	     -0.42734820
      0.60404932	      1.05987973	     33.81958531	     -0.00000000	     -0.42723653
      0.60412472	      1.05998114	     33.84546020	     -0.00000000	     -0.42712630
      0.60422089	      1.06001281	     33.87826325	     -0.00000000	     -0.42698436
      0.60431705	      1.06017240	     33.91092134	     -0.00000000	     -0.42684368
      0.60439230	      1.06013819	     33.93629938	     -0.00000000	     -0.42673159
      0.60446755	      1.06022867	     33.96160355	     -0.00000000	     -0.42662082
      0.60456588	      1.06025291	     33.99446880	     -0.00000000	     -0.42647481
      0.60466420	      1.06041799	     34.02718692	     -0.00000000	     -0.42633025
      0.60473571	      1.06036751	     34.05081206	     -0.00000000	     -0.42622298
      0.60480722	      1.06043897	     34.07437450	     -0.00000000	     -0.42611705
      0.60491182	      1.06046830	     34.10863706	     -0.00000000	     -0.42596104
      0.60500001	      1.06057214	     34.13738143	     -0.00000000	     -0.42583031
      0.60508820	      1.06054863	     34.16593586	     -0.00000000	     -0.42569794
      0.60517638	      1.06068281	     34.19438823	     -0.00000000	     -0.42556732
      0.60526457	      1.06061159	     34.22262766	     -0.00000000	     -0.42543416
      0.60534039	      1.06074097	     34.24684667	     -0.00000000	     -0.42532183
      0.60541622	      1.06073052	     34.27091258	     -0.00000000	     -0.42520778
      0.60551113	      1.06081369	     34.30091408	     -0.00000000	     -0.42506604
      0.60560605	      1.06076574	     34.33070364	     -0.00000000	     -0.42492264
      0.60568237	      1.06088131	     34.35457728	     -0.00000000	     -0.42480911
      0.60575868	      1.06086641	     34.37830058	     -0.00000000	     -0.42469397
      0.60585462	      1.06094417	     34.40799711	     -0.00000000	     -0.42455030
      0.60595055	      1.06087855	     34.43747634	     -0.00000000	     -0.42440484
      0.60602406	      1.06099211	     34.45999792	     -0.00000000	     -0.42429528
      0.60609757	      1.06097852	     34.48237936	     -0.00000000	     -0.42418417
      0.60619750	      1.06104107	     34.51266538	     -0.00000000	     -0.42403405
      0.60629742	      1.06096590	     34.54272334	     -0.00000000	     -0.42388223
      0.60636826	      1.06107638	     34.56397052	     -0.00000000	     -0.42377651
      0.60643910	      1.06106417	     34.58508726	     -0.00000000	     -0.42366931
      0.60654437	      1.06111310	     34.61631451	     -0.00000000	     -0.42351078
      0.60663294	      1.06107516	     34.64240749	     -0.00000000	     -0.42337641
      0.60672151	      1.06115933	     34.66839383	     -0.00000000	     -0.42324348
      0.60681008	      1.06107679	     34.69418573	     -0.00000000	     -0.42310854
      0.60688882	      1.06117355	     34.71704854	     -0.00000000	     -0.42299059
      0.60696757	      1.06112666	     34.73975469	     -0.00000000	     -0.42287092
      0.60704631	      1.06116742	     34.76237510	     -0.00000000	     -0.42275228
      0.60714897	      1.06111722	     34.79166415	     -0.00000000	     -0.42259639
      0.60722892	      1.06119495	     34.81437894	     -0.00000000	     -0.42247637
      0.60730887	      1.06114600	     34.83694014	     -0.00000000	     -0.42235484
      0.60738882	      1.06118288	     34.85941291	     -0.00000000	     -0.42223435
      0.60749098	      1.06112055	     34.88792727	     -0.00000000	     -0.42207910
      0.60756937	      1.06119519	     34.90971839	     -0.00000000	     -0.42196145
      0.60764775	      1.06114583	     34.93136249	     -0.00000000	     -0.42184233
      0.60774238	      1.06119426	     34.95738002	     -0.00000000	     -0.42169984
      0.60783702	      1.06107909	     34.98318947	     -0.00000000	     -0.42155542
      0.60790872	      1.06116926	     35.00269373	     -0.00000000	     -0.42144814
      0.60798042	      1.06113105	     35.02206855	     -0.00000000	     -0.42133935
      0.60808220	      1.06115073	     35.04944051	     -0.00000000	     -0.42118583
      0.60817062	      1.06108322	     35.07304531	     -0.00000000	     -0.42105150
      0.60825904	      1.06114500	     35.09655334	     -0.00000000	     -0.42091876
      0.60834746	      1.06102987	     35.11987180	     -0.00000000	     -0.42078393
      0.60842467	      1.06110589	     35.14017793	     -0.00000000	     -0.42066836
      0.60850188	      1.06104105	     35.16033827	     -0.00000000	     -0.42055112
      0.60857909	      1.06105301	     35.18041933	     -0.00000000	     -0.42043485
      0.60868622	      1.06097576	     35.20808151	     -0.00000000	     -0.42027247
      0.60876515	      1.06102878	     35.22837177	     -0.00000000	     -0.42015420
      0.60884408	      1.06096238	     35.24851941	     -0.00000000	     -0.42003454
      0.60893887	      1.06099359	     35.27260822	     -0.00000000	     -0.41989224
      0.60902291	      1.06089461	     35.29380002	     -0.00000000	     -0.41976460
      0.60910695	      1.06094400	     35.31491743	     -0.00000000	     -0.41963881
      0.60919100	      1.06084522	     35.33587069	     -0.00000000	     -0.41951129
      0.60927504	      1.06088998	     35.35674876	     -0.00000000	     -0.41938556
      0.60935908	      1.06079110	     35.37746474	     -0.00000000	     -0.41925816
      0.60944312	      1.06083161	     35.39810494	     -0.00000000	     -0.41913251
      0.60952717	      1.06073232	     35.41858492	     -0.00000000	     -0.41900524
      0.60961121	      1.06076895	     35.43898870	     -0.00000000	     -0.41887967
      0.60969525	      1.06066900	     35.45923393	     -0.00000000	     -0.41875252
      0.60977930	      1.06070209	     35.47940275	     -0.00000000	     -0.41862706
      0.60986334	      1.06060121	     35.49941448	     -0.00000000	     -0.41850004
      0.60994738	      1.06063108	     35.51934977	     -0.00000000	     -0.41837468
      0.61003142	      1.06052904	     35.53912927	     -0.00000000	     -0.41824779
      0.61011547	      1.06055600	     35.55883244	     -0.00000000	     -0.41812255
      0.61019951	      1.06045258	     35.57838096	     -0.00000000	     -0.41799579
      0.61028355	      1.06047693	     35.59785342	     -0.00000000	     -0.41787067
      0.61036759	      1.06037190	     35.61717220	     -0.00000000	     -0.41774405
      0.61045164	      1.06039393	     35.63641535	     -0.00000000	     -0.41761906
      0.61053568	      1.06028709	     35.65550564	     -0.00000000	     -0.41749258
      0.61061972	      1.06030708	     35.67452086	     -0.00000000	     -0.41736772
      0.61070376	      1.06019821	     35.69338390	     -0.00000000	     -0.41724138
      0.61078781	      1.06021645	     35.71217257	     -0.00000000	     -0.41711667
      0.61087185	      1.06010534	     35.73080957	     -0.00000000	     -0.41699047
      0.61095589	      1.06012212	     35.74937307	     -0.00000000	     -0.41686591
      0.61103993	      1.06000855	     35.76778526	     -0.00000000	     -0.41673984
      0.61112398	      1.06002415	     35.78612495	     -0.00000000	     -0.41661545
      0.61120802	      1.05990791	     35.80431353	     -0.00000000	     -0.41648952
      0.61129206	      1.05992262	     35.82243078	     -0.00000000	     -0.41636529
      0.61137610	      1.05980347	     35.84039694	     -0.00000000	     -0.41623950
      0.61146015	      1.05981761	     35.85829310	     -0.00000000	     -0.41611544
      0.61154419	      1.05969530	     35.87603804	     -0.00000000	     -0.41598979
      0.61162823	      1.05970919	     35.89371446	     -0.00000000	     -0.41586591
      0.61171228	      1.05958347	     35.91123935	     -0.00000000	     -0.41574040
      0.61179632	      1.05959743	     35.92869738	     -0.00000000	     -0.41561670
      0.61188036	      1.05946801	     35.94600337	     -0.00000000	     -0.41549133
      0.61196440	      1.05948242	     35.96324437	     -0.00000000	     -0.41536782
      0.61204845	      1.05934899	     35.98033262	     -0.00000000	     -0.41524257
      0.61213249	      1.05936423	     35.99735792	     -0.00000000	     -0.41511926
      0.61221653	      1.05922645	     36.01422956	     -0.00000000	     -0.41499415
      0.61230057	      1.05924293	     36.03104053	     -0.00000000	     -0.41487104
      0.61238462	      1.05910044	     36.04769666	     -0.00000000	     -0.41474605
      0.61246866	      1.05911861	     36.06429464	     -0.00000000	     -0.41462315
      0.61255270	      1.05897100	     36.08073636	     -0.00000000	     -0.41449829
      0.61263674	      1.05899136	     36.09712273	     -0.00000000	     -0.41437560
      0.61272079	      1.05883816	     36.11335110	     -0.00000000	     -0.41425086
      0.61280483	      1.05886125	     36.12952722	     -0.00000000	     -0.41412840
      0.61288887	      1.05870195	     36.14554330	     -0.00000000	     -0.41400376
      0.61297291	      1.05872839	     36.16151054	     -0.00000000	     -0.41388153
      0.61305696	      1.05856241	     36.17731536	     -0.00000000	     -0.41375700
      0.61314100	      1.05859285	     36.19307511	     -0.00000000	     -0.41363501
      0.61322504	      1.05841955	     36.20866965	     -0.00000000	     -0.41351058
      0.61330908	      1.05845475	     36.22422334	     -0.00000000	     -0.41338884
      0.61339313	      1.05827338	     36.23960856	     -0.00000000	     -0.41326449
      0.61347717	      1.05831417	     36.25495759	     -0.00000000	     -0.41314301
      0.61356121	      1.05812390	     36.27013442	     -0.00000000	     -0.41301874
      0.61364526	      1.05817125	     36.28528027	     -0.00000000	     -0.41289753
      0.61372930	      1.05797111	     36.30024958	     -0.00000000	     -0.41277333
      0.61380470	      1.05799983	     36.31365645	     -0.00000000	     -0.41266457
      0.61388011	      1.05788323	     36.32693787	     -0.00000000	     -0.41255407
      0.61397193	      1.05784531	     36.34303122	     -0.00000000	     -0.41242092
      0.61406375	      1.05767836	     36.35896524	     -0.00000000	     -0.41228627
      0.61414091	      1.05769169	     36.37231014	     -0.00000000	     -0.41217511
      0.61421808	      1.05756917	     36.38552956	     -0.00000000	     -0.41206233
      0.61429525	      1.05752656	     36.39868851	     -0.00000000	     -0.41195063
      0.61439981	      1.05737115	     36.41635513	     -0.00000000	     -0.41179817
      0.61447770	      1.05737005	     36.42944798	     -0.00000000	     -0.41168615
      0.61455558	      1.05724825	     36.44241933	     -0.00000000	     -0.41157270
      0.61464937	      1.05721273	     36.45796090	     -0.00000000	     -0.41143756
      0.61473297	      1.05705525	     36.47167229	     -0.00000000	     -0.41131563
      0.61481657	      1.05704933	     36.48533171	     -0.00000000	     -0.41119569
      0.61490017	      1.05688847	     36.49884754	     -0.00000000	     -0.41107389
      0.61498377	      1.05688371	     36.51231329	     -0.00000000	     -0.41095415
      0.61506736	      1.05671912	     36.52563457	     -0.00000000	     -0.41083248
      0.61515096	      1.05671592	     36.53890787	     -0.00000000	     -0.41071293
      0.61523456	      1.05654725	     36.55203556	     -0.00000000	     -0.41059139
      0.61531816	      1.05654604	     36.56511762	     -0.00000000	     -0.41047205
      0.61540176	      1.05637287	     36.57805270	     -0.00000000	     -0.41035062
      0.61548536	      1.05637412	     36.59094475	     -0.00000000	     -0.41023149
      0.61556896	      1.05619601	     36.60368814	     -0.00000000	     -0.41011017
      0.61565256	      1.05620024	     36.61639140	     -0.00000000	     -0.40999125
      0.61573616	      1.05601669	     36.62894405	     -0.00000000	     -0.40987004
      0.61581976	      1.05602447	     36.64145975	     -0.00000000	     -0.40975133
      0.61590336	      1.05583492	     36.65382254	     -0.00000000	     -0.40963021
      0.61598696	      1.05584688	     36.66615194	     -0.00000000	     -0.40951172
      0.61607056	      1.05565071	     36.67832575	     -0.00000000	     -0.40939069
      0.61615416	      1.05566755	     36.69047011	     -0.00000000	     -0.40927243
      0.61623775	      1.05546405	     36.70245579	     -0.00000000	     -0.40915147
      0.61632135	      1.05548656	     36.71441639	     -0.00000000	     -0.40903345
      0.61640495	      1.05527495	     36.72621474	     -0.00000000	     -0.40891255
      0.61648855	      1.05530401	     36.73799288	     -0.00000000	     -0.40879478
      0.61657215	      1.05508339	     36.74960468	     -0.00000000	     -0.40867392
      0.61664709	      1.05509539	     36.75999837	     -0.00000000	     -0.40856831
      0.61672203	      1.05496200	     36.77027530	     -0.00000000	     -0.40846092
      0.61681351	      1.05490309	     36.78275201	     -0.00000000	     -0.40833124
      0.61690498	      1.05471547	     36.79508159	     -0.00000000	     -0.40820002
      0.61698170	      1.05471212	     36.80538413	     -0.00000000	     -0.40809200
      0.61705842	      1.05457310	     36.81557018	     -0.00000000	     -0.40798232
      0.61713514	      1.05451364	     36.82570410	     -0.00000000	     -0.40787371
      0.61723948	      1.05433569	     36.83933662	     -0.00000000	     -0.40772487
      0.61731692	      1.05431825	     36.84939963	     -0.00000000	     -0.40761593
      0.61739437	      1.05418046	     36.85935015	     -0.00000000	     -0.40750551
      0.61748783	      1.05412535	     36.87128874	     -0.00000000	     -0.40737378
      0.61757101	      1.05395075	     36.88178390	     -0.00000000	     -0.40725500
      0.61765419	      1.05392796	     36.89223663	     -0.00000000	     -0.40713824
      0.61773737	      1.05375046	     36.90255590	     -0.00000000	     -0.40701957
      0.61782055	      1.05372906	     36.91283449	     -0.00000000	     -0.40690297
      0.61790374	      1.05354831	     36.92297876	     -0.00000000	     -0.40678440
      0.61798692	      1.05352869	     36.93308430	     -0.00000000	     -0.40666797
      0.61807010	      1.05334434	     36.94305444	     -0.00000000	     -0.40654949
      0.61815328	      1.05332689	     36.95298802	     -0.00000000	     -0.40643322
      0.61823646	      1.05313855	     36.96278486	     -0.00000000	     -0.40631482
      0.61831964	      1.05312372	     36.97254759	     -0.00000000	     -0.40619872
      0.61840282	      1.05293096	     36.98217198	     -0.00000000	     -0.40608040
      0.61848600	      1.05291924	     36.99176494	     -0.00000000	     -0.40596447
      0.61856918	      1.05272158	     37.00121769	     -0.00000000	     -0.40584622
      0.61865236	      1.05271349	     37.01064200	     -0.00000000	     -0.40573047
      0.61873555	      1.05251041	     37.01992391	     -0.00000000	     -0.40561228
      0.61881873	      1.05250656	     37.02918069	     -0.00000000	     -0.40549671
      0.61890191	      1.05229746	     37.03829253	     -0.00000000	     -0.40537856
      0.61898509	      1.05229849	     37.04738292	     -0.00000000	     -0.40526318
      0.61906827	      1.05208271	     37.05632542	     -0.00000000	     -0.40514507
      0.61915145	      1.05208935	     37.06525057	     -0.00000000	     -0.40502988
      0.61923463	      1.05186615	     37.07402446	     -0.00000000	     -0.40491179
      0.61931781	      1.05187924	     37.08278554	     -0.00000000	     -0.40479681
      0.61940099	      1.05164776	     37.09139149	     -0.00000000	     -0.40467873
      0.61948417	      1.05166822	     37.09998971	     -0.00000000	     -0.40456396
      0.61955852	      1.05147456	     37.10754240	     -0.00000000	     -0.40445869
      0.61963287	      1.05142527	     37.11507239	     -0.00000000	     -0.40435533
      0.61972434	      1.05126061	     37.12421638	     -0.00000000	     -0.40422687
      0.61981581	      1.05122545	     37.13330014	     -0.00000000	     -0.40410016
      0.61989140	      1.05104025	     37.14068676	     -0.00000000	     -0.40399348
      0.61996700	      1.05098798	     37.14804578	     -0.00000000	     -0.40388855
      0.62005905	      1.05081626	     37.15688505	     -0.00000000	     -0.40375944
      0.62015111	      1.05079215	     37.16566927	     -0.00000000	     -0.40363231
      0.62022358	      1.05060424	     37.17246625	     -0.00000000	     -0.40353006
      0.62029606	      1.05054529	     37.17924052	     -0.00000000	     -0.40342953
      0.62039222	      1.05037740	     37.18810787	     -0.00000000	     -0.40329505
      0.62048838	      1.05034935	     37.19691004	     -0.00000000	     -0.40316244
      0.62055804	      1.05016092	     37.20317079	     -0.00000000	     -0.40306423
      0.62062770	      1.05009611	     37.20941248	     -0.00000000	     -0.40296766
      0.62072931	      1.04992728	     37.21839485	     -0.00000000	     -0.40282591
      0.62081498	      1.04986713	     37.22590132	     -0.00000000	     -0.40270751
      0.62090065	      1.04968005	     37.23328696	     -0.00000000	     -0.40258750
      0.62098631	      1.04965289	     37.24063670	     -0.00000000	     -0.40246963
      0.62107198	      1.04942256	     37.24784360	     -0.00000000	     -0.40234915
      0.62114611	      1.04941551	     37.25406924	     -0.00000000	     -0.40224745
      0.62122023	      1.04926775	     37.26019165	     -0.00000000	     -0.40214396
      0.62131205	      1.04918617	     37.26772055	     -0.00000000	     -0.40201712
      0.62140387	      1.04897245	     37.27511632	     -0.00000000	     -0.40188860
      0.62147840	      1.04895667	     37.28109659	     -0.00000000	     -0.40178639
      0.62155293	      1.04880912	     37.28697632	     -0.00000000	     -0.40168248
      0.62164575	      1.04872669	     37.29424342	     -0.00000000	     -0.40155444
      0.62173858	      1.04850059	     37.30137303	     -0.00000000	     -0.40142456
      0.62181048	      1.04849220	     37.30687920	     -0.00000000	     -0.40132617
      0.62188237	      1.04835553	     37.31229080	     -0.00000000	     -0.40122614
      0.62197888	      1.04825808	     37.31949126	     -0.00000000	     -0.40109303
      0.62207539	      1.04802277	     37.32654941	     -0.00000000	     -0.40095816
      0.62214477	      1.04802012	     37.33160922	     -0.00000000	     -0.40086342
      0.62221414	      1.04789378	     37.33658036	     -0.00000000	     -0.40076709
      0.62231555	      1.04778120	     37.34377483	     -0.00000000	     -0.40062725
      0.62240147	      1.04760488	     37.34975947	     -0.00000000	     -0.40050775
      0.62248739	      1.04755510	     37.35570184	     -0.00000000	     -0.40038994
      0.62257331	      1.04733900	     37.36151605	     -0.00000000	     -0.40026999
      0.62265038	      1.04731766	     37.36671487	     -0.00000000	     -0.40016468
      0.62272745	      1.04715060	     37.37180743	     -0.00000000	     -0.40005748
      0.62280452	      1.04707798	     37.37686448	     -0.00000000	     -0.39995155
      0.62290276	      1.04687877	     37.38318767	     -0.00000000	     -0.39981515
      0.62298090	      1.04684261	     37.38818040	     -0.00000000	     -0.39970830
      0.62305904	      1.04667639	     37.39307045	     -0.00000000	     -0.39959975
      0.62313718	      1.04660296	     37.39792342	     -0.00000000	     -0.39949245
      0.62323501	      1.04639851	     37.40387523	     -0.00000000	     -0.39935667
      0.62331175	      1.04636564	     37.40851192	     -0.00000000	     -0.39925185
      0.62338850	      1.04620537	     37.41304972	     -0.00000000	     -0.39914537
      0.62346524	      1.04612594	     37.41754988	     -0.00000000	     -0.39903998
      0.62356748	      1.04591847	     37.42341974	     -0.00000000	     -0.39889827
      0.62364348	      1.04588356	     37.42774840	     -0.00000000	     -0.39879452
      0.62371949	      1.04572808	     37.43198207	     -0.00000000	     -0.39868919
      0.62381246	      1.04564604	     37.43711172	     -0.00000000	     -0.39856180
      0.62389540	      1.04545010	     37.44157721	     -0.00000000	     -0.39844654
      0.62397835	      1.04540894	     37.44601759	     -0.00000000	     -0.39833336
      0.62406129	      1.04520259	     37.45033934	     -0.00000000	     -0.39821800
      0.62414424	      1.04517193	     37.45464246	     -0.00000000	     -0.39810498
      0.62422718	      1.04495351	     37.45882075	     -0.00000000	     -0.39798950
      0.62431013	      1.04493518	     37.46298793	     -0.00000000	     -0.39787668
      0.62439307	      1.04470270	     37.46702296	     -0.00000000	     -0.39776104
      0.62447602	      1.04469889	     37.47105561	     -0.00000000	     -0.39764845
      0.62455896	      1.04444998	     37.47494747	     -0.00000000	     -0.39753261
      0.62463257	      1.04443863	     37.47840483	     -0.00000000	     -0.39743261
      0.62470618	      1.04428273	     37.48176579	     -0.00000000	     -0.39733070
      0.62479699	      1.04419277	     37.48586767	     -0.00000000	     -0.39720635
      0.62488780	      1.04397432	     37.48985008	     -0.00000000	     -0.39708030
      0.62496296	      1.04394865	     37.49312973	     -0.00000000	     -0.39697805
      0.62503812	      1.04378878	     37.49631438	     -0.00000000	     -0.39687402
      0.62512902	      1.04370407	     37.50012351	     -0.00000000	     -0.39674965
      0.62521993	      1.04347240	     37.50380855	     -0.00000000	     -0.39662333
      0.62529241	      1.04345532	     37.50673775	     -0.00000000	     -0.39652485
      0.62536489	      1.04330737	     37.50957742	     -0.00000000	     -0.39642464
      0.62545910	      1.04320747	     37.51321862	     -0.00000000	     -0.39629562
      0.62555331	      1.04296933	     37.51673326	     -0.00000000	     -0.39616477
      0.62562368	      1.04295672	     37.51935071	     -0.00000000	     -0.39606924
      0.62569405	      1.04281848	     37.52188366	     -0.00000000	     -0.39597203
      0.62579211	      1.04270574	     37.52535691	     -0.00000000	     -0.39583765
      0.62589016	      1.04245374	     37.52869718	     -0.00000000	     -0.39570141
      0.62595739	      1.04245099	     37.53098336	     -0.00000000	     -0.39561029
      0.62602461	      1.04232555	     37.53319062	     -0.00000000	     -0.39551753
      0.62612927	      1.04219394	     37.53656000	     -0.00000000	     -0.39537396
      0.62621544	      1.04201313	     37.53923485	     -0.00000000	     -0.39525479
      0.62630160	      1.04195348	     37.54187465	     -0.00000000	     -0.39513724
      0.62638777	      1.04172547	     37.54439531	     -0.00000000	     -0.39501743
      0.62646306	      1.04170130	     37.54659126	     -0.00000000	     -0.39491511
      0.62653834	      1.04153542	     37.54869273	     -0.00000000	     -0.39481088
      0.62661362	      1.04145136	     37.55076490	     -0.00000000	     -0.39470774
      0.62671605	      1.04124084	     37.55347114	     -0.00000000	     -0.39456613
      0.62679282	      1.04119764	     37.55546870	     -0.00000000	     -0.39446152
      0.62686959	      1.04103238	     37.55737602	     -0.00000000	     -0.39435528
      0.62694635	      1.04094785	     37.55925219	     -0.00000000	     -0.39425011
      0.62704774	      1.04073211	     37.56161638	     -0.00000000	     -0.39410980
      0.62712284	      1.04069405	     37.56334185	     -0.00000000	     -0.39400751
      0.62719794	      1.04053580	     37.56498059	     -0.00000000	     -0.39390359
      0.62729089	      1.04044537	     37.56696799	     -0.00000000	     -0.39377638
      0.62737379	      1.04024425	     37.56863888	     -0.00000000	     -0.39366130
      0.62745669	      1.04019945	     37.57029253	     -0.00000000	     -0.39354831
      0.62753960	      1.03998250	     37.57183379	     -0.00000000	     -0.39343299
      0.62762250	      1.03995486	     37.57336770	     -0.00000000	     -0.39332021
      0.62770540	      1.03971844	     37.57477897	     -0.00000000	     -0.39320461
      0.62778830	      1.03971204	     37.57619502	     -0.00000000	     -0.39309210
      0.62786206	      1.03950331	     37.57734416	     -0.00000000	     -0.39298924
      0.62793582	      1.03943881	     37.57848636	     -0.00000000	     -0.39288832
      0.62802576	      1.03925379	     37.57978251	     -0.00000000	     -0.39276381
      0.62811570	      1.03920176	     37.58104510	     -0.00000000	     -0.39264108
      0.62819022	      1.03900059	     37.58199091	     -0.00000000	     -0.39253724
      0.62826474	      1.03893343	     37.58292632	     -0.00000000	     -0.39243521
      0.62835554	      1.03874362	     37.58396847	     -0.00000000	     -0.39230940
      0.62844634	      1.03870143	     37.58498069	     -0.00000000	     -0.39218558
      0.62851796	      1.03849934	     37.58567920	     -0.00000000	     -0.39208560
      0.62858959	      1.03842700	     37.58637030	     -0.00000000	     -0.39198737
      0.62868427	      1.03824095	     37.58718879	     -0.00000000	     -0.39185627
      0.62877894	      1.03819564	     37.58796986	     -0.00000000	     -0.39172707
      0.62884782	      1.03799425	     37.58844043	     -0.00000000	     -0.39163076
      0.62891670	      1.03791731	     37.58890586	     -0.00000000	     -0.39153614
      0.62901662	      1.03773065	     37.58948642	     -0.00000000	     -0.39139782
      0.62910112	      1.03765624	     37.58993436	     -0.00000000	     -0.39128196
      0.62918562	      1.03745405	     37.59028401	     -0.00000000	     -0.39116434
      0.62927012	      1.03741309	     37.59061903	     -0.00000000	     -0.39104888
      0.62935462	      1.03716815	     37.59083413	     -0.00000000	     -0.39093063
      0.62942777	      1.03714938	     37.59102696	     -0.00000000	     -0.39083089
      0.62950091	      1.03698950	     37.59113357	     -0.00000000	     -0.39072920
      0.62959150	      1.03689361	     37.59123223	     -0.00000000	     -0.39060463
      0.62968209	      1.03666527	     37.59122330	     -0.00000000	     -0.39047821
      0.62975562	      1.03663842	     37.59121090	     -0.00000000	     -0.39037774
      0.62982915	      1.03647947	     37.59111495	     -0.00000000	     -0.39027545
      0.62992076	      1.03638341	     37.59096139	     -0.00000000	     -0.39014939
      0.63001236	      1.03614331	     37.59069617	     -0.00000000	     -0.39002131
      0.63008328	      1.03612498	     37.59049107	     -0.00000000	     -0.38992443
      0.63015421	      1.03597810	     37.59020710	     -0.00000000	     -0.38982576
      0.63024948	      1.03586722	     37.58978489	     -0.00000000	     -0.38969436
      0.63034476	      1.03561812	     37.58924782	     -0.00000000	     -0.38956104
      0.63041316	      1.03560665	     37.58886426	     -0.00000000	     -0.38946758
      0.63048157	      1.03547121	     37.58840653	     -0.00000000	     -0.38937240
      0.63058175	      1.03534525	     37.58768777	     -0.00000000	     -0.38923397
      0.63066654	      1.03515782	     37.58699209	     -0.00000000	     -0.38911566
      0.63075132	      1.03509739	     37.58627435	     -0.00000000	     -0.38899906
      0.63083611	      1.03487047	     37.58545029	     -0.00000000	     -0.38888015
      0.63091219	      1.03483999	     37.58471106	     -0.00000000	     -0.38877580
      0.63098827	      1.03466340	     37.58388303	     -0.00000000	     -0.38866941
      0.63106434	      1.03458194	     37.58303569	     -0.00000000	     -0.38856430
      0.63116121	      1.03437128	     37.58185875	     -0.00000000	     -0.38842896
      0.63123835	      1.03432650	     37.58090293	     -0.00000000	     -0.38832283
      0.63131550	      1.03415122	     37.57986205	     -0.00000000	     -0.38821487
      0.63139264	      1.03406951	     37.57880059	     -0.00000000	     -0.38810817
      0.63148907	      1.03385447	     37.57737486	     -0.00000000	     -0.38797321
      0.63156485	      1.03381375	     37.57623946	     -0.00000000	     -0.38786887
      0.63164063	      1.03364511	     37.57502194	     -0.00000000	     -0.38776274
      0.63171641	      1.03355816	     37.57378258	     -0.00000000	     -0.38765770
      0.63181713	      1.03334054	     37.57203619	     -0.00000000	     -0.38751664
      0.63189220	      1.03329841	     37.57071727	     -0.00000000	     -0.38741312
      0.63196727	      1.03313516	     37.56931956	     -0.00000000	     -0.38730790
      0.63205893	      1.03304495	     37.56758461	     -0.00000000	     -0.38718089
      0.63214077	      1.03284108	     37.56594510	     -0.00000000	     -0.38706574
      0.63222260	      1.03279268	     37.56429821	     -0.00000000	     -0.38695271
      0.63230444	      1.03257905	     37.56255221	     -0.00000000	     -0.38683735
      0.63238627	      1.03254105	     37.56080488	     -0.00000000	     -0.38672437
      0.63246811	      1.03231611	     37.55895253	     -0.00000000	     -0.38660877
      0.63254994	      1.03229021	     37.55710582	     -0.00000000	     -0.38649589
      0.63263178	      1.03205212	     37.55514717	     -0.00000000	     -0.38638002
      0.63271361	      1.03204032	     37.55320222	     -0.00000000	     -0.38626725
      0.63279545	      1.03178690	     37.55113722	     -0.00000000	     -0.38615108
      0.63286846	      1.03176891	     37.54931145	     -0.00000000	     -0.38605029
      0.63294148	      1.03160552	     37.54740378	     -0.00000000	     -0.38594744
      0.63303066	      1.03151115	     37.54504910	     -0.00000000	     -0.38582322
      0.63311985	      1.03128671	     37.54259742	     -0.00000000	     -0.38569714
      0.63319434	      1.03125551	     37.54054878	     -0.00000000	     -0.38559398
      0.63326882	      1.03108863	     37.53841989	     -0.00000000	     -0.38548889
      0.63334331	      1.03100017	     37.53627201	     -0.00000000	     -0.38538486
      0.63344582	      1.03078310	     37.53322119	     -0.00000000	     -0.38524028
      0.63352116	      1.03073806	     37.53096227	     -0.00000000	     -0.38513559
      0.63359649	      1.03057344	     37.52862724	     -0.00000000	     -0.38502919
      0.63368786	      1.03048519	     37.52577072	     -0.00000000	     -0.38490164
      0.63376882	      1.03028177	     37.52315272	     -0.00000000	     -0.38478687
      0.63384978	      1.03023085	     37.52053016	     -0.00000000	     -0.38467427
      0.63393074	      1.03002622	     37.51781583	     -0.00000000	     -0.38455961
      0.63401170	      1.02997659	     37.51509790	     -0.00000000	     -0.38444725
      0.63409266	      1.02977051	     37.51228771	     -0.00000000	     -0.38433288
      0.63417361	      1.02972245	     37.50947501	     -0.00000000	     -0.38422097
      0.63425457	      1.02951462	     37.50656940	     -0.00000000	     -0.38410710
      0.63433553	      1.02946843	     37.50366256	     -0.00000000	     -0.38399582
      0.63441649	      1.02925856	     37.50066197	     -0.00000000	     -0.38388263
      0.63449745	      1.02921454	     37.49766159	     -0.00000000	     -0.38377219
      0.63457841	      1.02900233	     37.49456647	     -0.00000000	     -0.38365988
      0.63465936	      1.02896081	     37.49147317	     -0.00000000	     -0.38355048
      0.63474032	      1.02874591	     37.48828393	     -0.00000000	     -0.38343924
      0.63482128	      1.02870725	     37.48509834	     -0.00000000	     -0.38333109
      0.63490224	      1.02848929	     37.48181540	     -0.00000000	     -0.38322111
      0.63498320	      1.02845389	     37.47853815	     -0.00000000	     -0.38311442
      0.63506416	      1.02823247	     37.47516191	     -0.00000000	     -0.38300590
      0.63514511	      1.02820074	     37.47179362	     -0.00000000	     -0.38290088
      0.63522607	      1.02797543	     37.46832449	     -0.00000000	     -0.38279401
      0.63530703	      1.02794783	     37.46486581	     -0.00000000	     -0.38269086
      0.63538799	      1.02771815	     37.46130415	     -0.00000000	     -0.38258586
      0.63546895	      1.02769519	     37.45775573	     -0.00000000	     -0.38248481
      0.63554991	      1.02746061	     37.45410191	     -0.00000000	     -0.38238186
      0.63563086	      1.02744285	     37.45046442	     -0.00000000	     -0.38228312
      0.63571182	      1.02720278	     37.44671878	     -0.00000000	     -0.38218245
      0.63579278	      1.02719085	     37.44299290	     -0.00000000	     -0.38208624
      0.63587374	      1.02694465	     37.43915576	     -0.00000000	     -0.38198804
      0.63595470	      1.02693923	     37.43534219	     -0.00000000	     -0.38189460
      0.63603566	      1.02668616	     37.43141385	     -0.00000000	     -0.38179908
      0.63611661	      1.02668802	     37.42751331	     -0.00000000	     -0.38170864
      0.63618903	      1.02647624	     37.42392646	     -0.00000000	     -0.38162602
      0.63626144	      1.02641020	     37.42034553	     -0.00000000	     -0.38154673
      0.63635048	      1.02622461	     37.41586444	     -0.00000000	     -0.38144956
      0.63643952	      1.02616951	     37.41136712	     -0.00000000	     -0.38135629
      0.63651323	      1.02596721	     37.40755947	     -0.00000000	     -0.38127846
      0.63658695	      1.02589926	     37.40375359	     -0.00000000	     -0.38120404
      0.63667646	      1.02570773	     37.39905217	     -0.00000000	     -0.38111422
      0.63676598	      1.02566517	     37.39433973	     -0.00000000	     -0.38102887
      0.63683672	      1.02546194	     37.39053055	     -0.00000000	     -0.38096075
      0.63690746	      1.02538906	     37.38672523	     -0.00000000	     -0.38089606
      0.63700086	      1.02520212	     37.38162485	     -0.00000000	     -0.38081184
      0.63709425	      1.02515606	     37.37650708	     -0.00000000	     -0.38073253
      0.63716236	      1.02495401	     37.37269166	     -0.00000000	     -0.38067419
      0.63723046	      1.02487686	     37.36888129	     -0.00000000	     -0.38061927
      0.63732890	      1.02468971	     37.36329915	     -0.00000000	     -0.38054180
      0.63741231	      1.02461536	     37.35854377	     -0.00000000	     -0.38048017
      0.63749572	      1.02441263	     37.35370716	     -0.00000000	     -0.38041940
      0.63757914	      1.02437183	     37.34887142	     -0.00000000	     -0.38036368
      0.63766255	      1.02412669	     37.34393330	     -0.00000000	     -0.38030788
      0.63773480	      1.02410804	     37.33967444	     -0.00000000	     -0.38026464
      0.63780705	      1.02394792	     37.33534231	     -0.00000000	     -0.38022162
      0.63789645	      1.02385254	     37.32996471	     -0.00000000	     -0.38017300
      0.63798586	      1.02362428	     37.32449884	     -0.00000000	     -0.38012608
      0.63805848	      1.02359787	     37.32006616	     -0.00000000	     -0.38009293
      0.63813111	      1.02343903	     37.31556282	     -0.00000000	     -0.38006037
      0.63822153	      1.02334373	     37.30993881	     -0.00000000	     -0.38002486
      0.63831194	      1.02310404	     37.30422276	     -0.00000000	     -0.37999131
      0.63838199	      1.02308639	     37.29980633	     -0.00000000	     -0.37997057
      0.63845204	      1.02293988	     37.29532295	     -0.00000000	     -0.37995052
      0.63854609	      1.02283007	     37.28928008	     -0.00000000	     -0.37992892
      0.63864014	      1.02258168	     37.28314325	     -0.00000000	     -0.37991013
      0.63870770	      1.02257114	     37.27874846	     -0.00000000	     -0.37990205
      0.63877525	      1.02243636	     37.27429053	     -0.00000000	     -0.37989479
      0.63887417	      1.02231175	     37.26773318	     -0.00000000	     -0.37988994
      0.63895787	      1.02212526	     37.26211416	     -0.00000000	     -0.37988920
      0.63904158	      1.02206616	     37.25648804	     -0.00000000	     -0.37989452
      0.63912529	      1.02184046	     37.25077232	     -0.00000000	     -0.37990179
      0.63920047	      1.02181118	     37.24565128	     -0.00000000	     -0.37991458
      0.63927565	      1.02163537	     37.24045475	     -0.00000000	     -0.37992890
      0.63935082	      1.02155549	     37.23525094	     -0.00000000	     -0.37994832
      0.63944630	      1.02134651	     37.22856279	     -0.00000000	     -0.37997690
      0.63952253	      1.02130331	     37.22321820	     -0.00000000	     -0.38000597
      0.63959876	      1.02112898	     37.21780193	     -0.00000000	     -0.38003723
      0.63967499	      1.02104913	     37.21237738	     -0.00000000	     -0.38007397
      0.63977002	      1.02083607	     37.20553435	     -0.00000000	     -0.38012407
      0.63984492	      1.02079704	     37.20013902	     -0.00000000	     -0.38017013
      0.63991983	      1.02062948	     37.19467435	     -0.00000000	     -0.38021859
      0.63999473	      1.02054455	     37.18919963	     -0.00000000	     -0.38027255
      0.64009393	      1.02032936	     37.18186969	     -0.00000000	     -0.38034931
      0.64016814	      1.02028910	     37.17638148	     -0.00000000	     -0.38041364
      0.64024236	      1.02012702	     37.17082681	     -0.00000000	     -0.38048070
      0.64033274	      1.02003972	     37.16404971	     -0.00000000	     -0.38057015
      0.64041353	      1.01983760	     37.15791620	     -0.00000000	     -0.38065418
      0.64049433	      1.01979149	     37.15178839	     -0.00000000	     -0.38074609
      0.64057512	      1.01958004	     37.14557644	     -0.00000000	     -0.38084137
      0.64065592	      1.01954402	     37.13937582	     -0.00000000	     -0.38094502
      0.64073671	      1.01932181	     37.13308546	     -0.00000000	     -0.38105193
      0.64081751	      1.01929745	     37.12681288	     -0.00000000	     -0.38116777
      0.64089830	      1.01906277	     37.12044406	     -0.00000000	     -0.38128673
      0.64097910	      1.01905192	     37.11410048	     -0.00000000	     -0.38141521
      0.64105989	      1.01880277	     37.10765307	     -0.00000000	     -0.38154663
      0.64113235	      1.01878588	     37.10189733	     -0.00000000	     -0.38167300
      0.64120481	      1.01862280	     37.09607097	     -0.00000000	     -0.38180256
      0.64129249	      1.01853319	     37.08901076	     -0.00000000	     -0.38196812
      0.64138016	      1.01831198	     37.08187044	     -0.00000000	     -0.38213982
      0.64145402	      1.01828275	     37.07586646	     -0.00000000	     -0.38229306
      0.64152787	      1.01811641	     37.06979363	     -0.00000000	     -0.38245021
      0.64160172	      1.01803145	     37.06371301	     -0.00000000	     -0.38261453
      0.64170184	      1.01781870	     37.05539432	     -0.00000000	     -0.38284560
      0.64177649	      1.01777639	     37.04918743	     -0.00000000	     -0.38302699
      0.64185114	      1.01761244	     37.04291571	     -0.00000000	     -0.38321305
      0.64194088	      1.01752919	     37.03536797	     -0.00000000	     -0.38344699
      0.64202083	      1.01732790	     37.02857039	     -0.00000000	     -0.38366166
      0.64210078	      1.01728026	     37.02178051	     -0.00000000	     -0.38388631
      0.64218073	      1.01707807	     37.01491253	     -0.00000000	     -0.38411657
      0.64226068	      1.01703152	     37.00805298	     -0.00000000	     -0.38435707
      0.64234063	      1.01682818	     37.00111494	     -0.00000000	     -0.38460339
      0.64242058	      1.01678296	     36.99418618	     -0.00000000	     -0.38486023
      0.64250053	      1.01657823	     36.98717839	     -0.00000000	     -0.38512311
      0.64258048	      1.01653461	     36.98018090	     -0.00000000	     -0.38539680
      0.64266043	      1.01632821	     36.97310368	     -0.00000000	     -0.38567671
      0.64274038	      1.01628645	     36.96603792	     -0.00000000	     -0.38596775
      0.64282033	      1.01607810	     36.95889159	     -0.00000000	     -0.38626520
      0.64290028	      1.01603850	     36.95175803	     -0.00000000	     -0.38657408
      0.64298023	      1.01582790	     36.94454289	     -0.00000000	     -0.38688957
      0.64306018	      1.01579077	     36.93734201	     -0.00000000	     -0.38721681
      0.64314013	      1.01557759	     36.93005836	     -0.00000000	     -0.38755084
      0.64322008	      1.01554327	     36.92279063	     -0.00000000	     -0.38789696
      0.64330003	      1.01532716	     36.91543875	     -0.00000000	     -0.38825003
      0.64337998	      1.01529600	     36.90810465	     -0.00000000	     -0.38861554
      0.64345993	      1.01507658	     36.90068483	     -0.00000000	     -0.38898816
      0.64353989	      1.01504898	     36.89328486	     -0.00000000	     -0.38937358
      0.64361984	      1.01482585	     36.88579735	     -0.00000000	     -0.38976627
      0.64369979	      1.01480223	     36.87833200	     -0.00000000	     -0.39017212
      0.64377974	      1.01457493	     36.87077707	     -0.00000000	     -0.39058537
      0.64385969	      1.01455576	     36.86324684	     -0.00000000	     -0.39101217
      0.64393964	      1.01432381	     36.85562473	     -0.00000000	     -0.39144650
      0.64401959	      1.01430960	     36.84803015	     -0.00000000	     -0.39189477
      0.64409954	      1.01407245	     36.84034107	     -0.00000000	     -0.39235068
      0.64417949	      1.01406378	     36.83268266	     -0.00000000	     -0.39282095
      0.64425944	      1.01382081	     36.82492683	     -0.00000000	     -0.39329893
      0.64433939	      1.01381831	     36.81720513	     -0.00000000	     -0.39379171
      0.64441934	      1.01356887	     36.80938273	     -0.00000000	     -0.39429227
      0.64449929	      1.01357323	     36.80159831	     -0.00000000	     -0.39480808
      0.64457097	      1.01336415	     36.79453312	     -0.00000000	     -0.39527729
      0.64464264	      1.01330132	     36.78748260	     -0.00000000	     -0.39575809
      0.64473040	      1.01311886	     36.77878577	     -0.00000000	     -0.39635824
      0.64481816	      1.01306750	     36.77008682	     -0.00000000	     -0.39697478
      0.64489114	      1.01286774	     36.76278065	     -0.00000000	     -0.39749627
      0.64496412	      1.01280314	     36.75548541	     -0.00000000	     -0.39802997
      0.64505231	      1.01261472	     36.74660393	     -0.00000000	     -0.39868702
      0.64514049	      1.01257569	     36.73772534	     -0.00000000	     -0.39936146
      0.64521061	      1.01237493	     36.73059231	     -0.00000000	     -0.39990612
      0.64528072	      1.01230527	     36.72347136	     -0.00000000	     -0.40046249
      0.64537259	      1.01212168	     36.71407902	     -0.00000000	     -0.40120505
      0.64546445	      1.01207917	     36.70468443	     -0.00000000	     -0.40196678
      0.64553207	      1.01187958	     36.69769759	     -0.00000000	     -0.40253593
      0.64559968	      1.01180550	     36.69072319	     -0.00000000	     -0.40311634
      0.64569625	      1.01162215	     36.68070220	     -0.00000000	     -0.40396062
      0.64577856	      1.01155190	     36.67214874	     -0.00000000	     -0.40469694
      0.64586087	      1.01135182	     36.66352692	     -0.00000000	     -0.40544563
      0.64594318	      1.01131432	     36.65491742	     -0.00000000	     -0.40621112
      0.64602550	      1.01107307	     36.64621938	     -0.00000000	     -0.40698810
      0.64609709	      1.01105650	     36.63868061	     -0.00000000	     -0.40767866
      0.64616869	      1.01089777	     36.63107832	     -0.00000000	     -0.40837825
      0.64625673	      1.01080696	     36.62172537	     -0.00000000	     -0.40925539
      0.64634477	      1.01058231	     36.61229894	     -0.00000000	     -0.41014758
      0.64641674	      1.01055817	     36.60461079	     -0.00000000	     -0.41089192
      0.64648870	      1.01040063	     36.59686159	     -0.00000000	     -0.41164579
      0.64657771	      1.01030987	     36.58727176	     -0.00000000	     -0.41259579
      0.64666672	      1.01007412	     36.57760502	     -0.00000000	     -0.41356145
      0.64673620	      1.01005823	     36.57007942	     -0.00000000	     -0.41433020
      0.64680568	      1.00991270	     36.56249573	     -0.00000000	     -0.41510799
      0.64689814	      1.00980775	     36.55239477	     -0.00000000	     -0.41616127
      0.64699059	      1.00956375	     36.54221611	     -0.00000000	     -0.41723205
      0.64705768	      1.00955447	     36.53485088	     -0.00000000	     -0.41802391
      0.64712478	      1.00942031	     36.52743066	     -0.00000000	     -0.41882430
      0.64722179	      1.00930104	     36.51668526	     -0.00000000	     -0.42000120
      0.64730435	      1.00911647	     36.50748416	     -0.00000000	     -0.42101872
      0.64738691	      1.00906068	     36.49828734	     -0.00000000	     -0.42205405
      0.64746947	      1.00883829	     36.48901385	     -0.00000000	     -0.42310284
      0.64755203	      1.00883150	     36.47976862	     -0.00000000	     -0.42417080
      0.64762187	      1.00862498	     36.47186922	     -0.00000000	     -0.42508366
      0.64769170	      1.00855803	     36.46398613	     -0.00000000	     -0.42601008
      0.64778189	      1.00837717	     36.45374778	     -0.00000000	     -0.42722202
      0.64787207	      1.00832756	     36.44350896	     -0.00000000	     -0.42845511
      0.64794190	      1.00812937	     36.43551265	     -0.00000000	     -0.42942067
      0.64801173	      1.00805890	     36.42752961	     -0.00000000	     -0.43039965
      0.64810387	      1.00787456	     36.41693708	     -0.00000000	     -0.43170778
      0.64819601	      1.00783569	     36.40634676	     -0.00000000	     -0.43303817
      0.64826235	      1.00763532	     36.39865169	     -0.00000000	     -0.43400587
      0.64832869	      1.00756023	     36.39097152	     -0.00000000	     -0.43498584
      0.64842684	      1.00737684	     36.37955369	     -0.00000000	     -0.43645367
      0.64850928	      1.00730365	     36.36995287	     -0.00000000	     -0.43770534
      0.64859172	      1.00710364	     36.36028769	     -0.00000000	     -0.43897113
      0.64867416	      1.00706783	     36.35063782	     -0.00000000	     -0.44025538
      0.64875659	      1.00681916	     36.34090027	     -0.00000000	     -0.44155239
      0.64882654	      1.00680758	     36.33266996	     -0.00000000	     -0.44266831
      0.64889648	      1.00665598	     36.32438027	     -0.00000000	     -0.44379357
      0.64898608	      1.00655715	     36.31375659	     -0.00000000	     -0.44525310
      0.64907568	      1.00632842	     36.30306298	     -0.00000000	     -0.44672933
      0.64914600	      1.00630742	     36.29468877	     -0.00000000	     -0.44790344
      0.64921633	      1.00615730	     36.28625821	     -0.00000000	     -0.44908701
      0.64930722	      1.00605799	     36.27535690	     -0.00000000	     -0.45063497
      0.64939811	      1.00581486	     36.26438128	     -0.00000000	     -0.45219967
      0.64946545	      1.00580467	     36.25627295	     -0.00000000	     -0.45337369
      0.64953280	      1.00566802	     36.24811098	     -0.00000000	     -0.45455609
      0.64962836	      1.00555170	     36.23651712	     -0.00000000	     -0.45625268
      0.64971056	      1.00536586	     36.22649088	     -0.00000000	     -0.45772706
      0.64979275	      1.00531115	     36.21647209	     -0.00000000	     -0.45921845
      0.64987495	      1.00508791	     36.20637920	     -0.00000000	     -0.46072226
      0.64995715	      1.00508126	     36.19631719	     -0.00000000	     -0.46224419
      0.65002680	      1.00487445	     36.18771418	     -0.00000000	     -0.46354233
      0.65009645	      1.00480745	     36.17912916	     -0.00000000	     -0.46485311
      0.65018624	      1.00462629	     36.16800612	     -0.00000000	     -0.46655692
      0.65027604	      1.00457636	     36.15688560	     -0.00000000	     -0.46827992
      0.65034573	      1.00437788	     36.14818893	     -0.00000000	     -0.46962646
      0.65041541	      1.00430736	     36.13950718	     -0.00000000	     -0.47098513
      0.65050710	      1.00412260	     36.12802975	     -0.00000000	     -0.47278668
      0.65059878	      1.00408336	     36.11655766	     -0.00000000	     -0.47460775
      0.65066502	      1.00388272	     36.10820115	     -0.00000000	     -0.47593152
      0.65073126	      1.00380753	     36.09986096	     -0.00000000	     -0.47726607
      0.65082882	      1.00362381	     36.08752553	     -0.00000000	     -0.47924646
      0.65091095	      1.00355062	     36.07713331	     -0.00000000	     -0.48092951
      0.65099309	      1.00335009	     36.06667945	     -0.00000000	     -0.48262382
      0.65107522	      1.00331395	     36.05624324	     -0.00000000	     -0.48433367
      0.65115735	      1.00306526	     36.04572243	     -0.00000000	     -0.48605319
      0.65122714	      1.00305307	     36.03681465	     -0.00000000	     -0.48752750
      0.65129694	      1.00290068	     36.02784950	     -0.00000000	     -0.48900877
      0.65138612	      1.00280188	     36.01639189	     -0.00000000	     -0.49091606
      0.65147531	      1.00257290	     36.00486761	     -0.00000000	     -0.49283585
      0.65154549	      1.00255134	     35.99582039	     -0.00000000	     -0.49435895
      0.65161566	      1.00240038	     35.98671879	     -0.00000000	     -0.49588880
      0.65170612	      1.00230109	     35.97498499	     -0.00000000	     -0.49787480
      0.65179657	      1.00205786	     35.96318029	     -0.00000000	     -0.50017374
      0.65186380	      1.00204688	     35.95443134	     -0.00000000	     -0.50512190
      0.65193104	      1.00190897	     35.94563046	     -0.00000000	     -0.51422273
      0.65202607	      1.00179127	     35.93318119	     -0.00000000	     -0.53391438
      0.65210796	      1.00160197	     35.92240265	     -0.00000000	     -0.55703793
      0.65218984	      1.00154242	     35.91163296	     -0.00000000	     -0.58562039
      0.65227172	      1.00131213	     35.90079068	     -0.00000000	     -0.61943258
      0.65235361	      1.00129503	     35.88997942	     -0.00000000	     -0.65826227
      0.65242316	      1.00107750	     35.88072027	     -0.00000000	     -0.69502187
      0.65249271	      1.00099759	     35.87147875	     -0.00000000	     -0.73512284
      0.65258203	      1.00079552	     35.85955584	     -0.00000000	     -0.79131593
      0.65267134	      1.00072027	     35.84763409	     -0.00000000	     -0.85256557
      0.65274094	      1.00049831	     35.83827596	     -0.00000000	     -0.90364512
      0.65281054	      1.00040145	     35.82893091	     -0.00000000	     -0.95754021
      0.65290168	      1.00017648	     35.81663583	     -0.00000000	     -1.03218876
      0.65299282	      1.00009078	     35.80434168	     -0.00000000	     -1.11125209
      0.65305905	      0.99985239	     35.79533677	     -0.00000000	     -1.17134614
      0.65312529	      0.99973609	     35.78634478	     -0.00000000	     -1.23357499
      0.65322209	      0.99948534	     35.77314300	     -0.00000000	     -1.32820707
      0.65330389	      0.99934961	     35.76197339	     -0.00000000	     -1.41142097
      0.65338570	      0.99907969	     35.75073525	     -0.00000000	     -1.49746481
      0.65346750	      0.99896821	     35.73950683	     -0.00000000	     -1.58621395
      0.65354930	      0.99863855	     35.72818596	     -0.00000000	     -1.67753906
      0.65361902	      0.99855106	     35.71856162	     -0.00000000	     -1.75733095
      0.65368875	      0.99831831	     35.70887278	     -0.00000000	     -1.83883862
      0.65377743	      0.99811221	     35.69653677	     -0.00000000	     -1.94488307
      0.65386611	      0.99776747	     35.68412079	     -0.00000000	     -2.05346332
      0.65393621	      0.99764799	     35.67431636	     -0.00000000	     -2.14101139
      0.65400631	      0.99739351	     35.66444790	     -0.00000000	     -2.23000517
      0.65409623	      0.99715589	     35.65177280	     -0.00000000	     -2.34618221
      0.65418614	      0.99676556	     35.63900928	     -0.00000000	     -2.46453055
      0.65425335	      0.99663791	     35.62948100	     -0.00000000	     -2.55435441
      0.65432057	      0.99637841	     35.61988982	     -0.00000000	     -2.64528656
      0.65441492	      0.99608534	     35.60639723	     -0.00000000	     -2.77473720
      0.65449646	      0.99573674	     35.59466733	     -0.00000000	     -2.88820758
      0.65457799	      0.99551320	     35.58292832	     -0.00000000	     -3.00310357
      0.65465953	      0.99511415	     35.57109870	     -0.00000000	     -3.11935643
      0.65474106	      0.99492197	     35.55928038	     -0.00000000	     -3.23691128
      0.65481066	      0.99455271	     35.54910167	     -0.00000000	     -3.33823547
      0.65488025	      0.99431864	     35.53892595	     -0.00000000	     -3.44043128
      0.65496889	      0.99391564	     35.52588964	     -0.00000000	     -3.57178664
      0.65505752	      0.99363620	     35.51283067	     -0.00000000	     -3.70443552
      0.65512722	      0.99325073	     35.50247806	     -0.00000000	     -3.80960169
      0.65519691	      0.99298931	     35.49212311	     -0.00000000	     -3.91550145
      0.65528722	      0.99254796	     35.47862415	     -0.00000000	     -4.05376558
      0.65537753	      0.99224335	     35.46510018	     -0.00000000	     -4.19315722
      0.65544402	      0.99184231	     35.45505565	     -0.00000000	     -4.29647038
      0.65551051	      0.99156290	     35.44500931	     -0.00000000	     -4.40034553
      0.65560602	      0.99107694	     35.43049454	     -0.00000000	     -4.55049631
      0.65568744	      0.99074018	     35.41808392	     -0.00000000	     -4.67933825
      0.65576886	      0.99026673	     35.40558288	     -0.00000000	     -4.80891416
      0.65585028	      0.98995201	     35.39306976	     -0.00000000	     -4.93919772
      0.65593170	      0.98941986	     35.38044316	     -0.00000000	     -5.07015255
      0.65600146	      0.98915650	     35.36963251	     -0.00000000	     -5.18286437
      0.65607121	      0.98874750	     35.35874132	     -0.00000000	     -5.29603081
      0.65615927	      0.98832319	     35.34495754	     -0.00000000	     -5.43951343
      0.65624733	      0.98775987	     35.33106877	     -0.00000000	     -5.58366380
      0.65631741	      0.98746542	     35.32000617	     -0.00000000	     -5.69886046
      0.65638750	      0.98703584	     35.30886349	     -0.00000000	     -5.81444553
      0.65647680	      0.98657988	     35.29462661	     -0.00000000	     -5.96225824
      0.65656610	      0.98597210	     35.28027622	     -0.00000000	     -6.11065217
      0.65663334	      0.98567952	     35.26946632	     -0.00000000	     -6.22275923
      0.65670057	      0.98525556	     35.25857913	     -0.00000000	     -6.33516934
      0.65679420	      0.98473973	     35.24336824	     -0.00000000	     -6.49218421
      0.65688783	      0.98407655	     35.22803452	     -0.00000000	     -6.64974193
      0.65695216	      0.98378761	     35.21749285	     -0.00000000	     -6.75832076
      0.65701650	      0.98337186	     35.20687717	     -0.00000000	     -6.86713524
      0.65711644	      0.98278457	     35.19032327	     -0.00000000	     -7.03660983
      0.65719856	      0.98222231	     35.17662567	     -0.00000000	     -7.17626440
      0.65728068	      0.98177686	     35.16289193	     -0.00000000	     -7.31626434
      0.65736280	      0.98116032	     35.14904475	     -0.00000000	     -7.45659120
      0.65743549	      0.98078431	     35.13677560	     -0.00000000	     -7.58107444
      0.65750818	      0.98025999	     35.12441295	     -0.00000000	     -7.70579534
      0.65758087	      0.97982126	     35.11201871	     -0.00000000	     -7.83075019
      0.65767614	      0.97913855	     35.09566238	     -0.00000000	     -7.99486154
      0.65775012	      0.97872371	     35.08292728	     -0.00000000	     -8.12254912
      0.65782409	      0.97817775	     35.07009971	     -0.00000000	     -8.25045047
      0.65789807	      0.97771717	     35.05723690	     -0.00000000	     -8.37856267
      0.65799239	      0.97701511	     35.04072164	     -0.00000000	     -8.54219750
      0.65806499	      0.97659716	     35.02797651	     -0.00000000	     -8.66837495
      0.65813760	      0.97605038	     35.01514021	     -0.00000000	     -8.79473294
      0.65822504	      0.97550066	     34.99963416	     -0.00000000	     -8.94714547
      0.65831247	      0.97477968	     34.98399905	     -0.00000000	     -9.09980442
      0.65837871	      0.97441376	     34.97214764	     -0.00000000	     -9.21560599
      0.65844494	      0.97391537	     34.96021258	     -0.00000000	     -9.33154075
      0.65853933	      0.97327809	     34.94313859	     -0.00000000	     -9.49699457
      0.65862098	      0.97263811	     34.92826521	     -0.00000000	     -9.64032750
      0.65870263	      0.97212766	     34.91335137	     -0.00000000	     -9.78385396
      0.65878429	      0.97143803	     34.89831474	     -0.00023444	     -9.92756348
      0.65885670	      0.97101035	     34.88496352	     -0.00230877	    -10.05517705
      0.65892912	      0.97044782	     34.87151411	     -0.00851634	    -10.18292848
      0.65900154	      0.97000107	     34.85802903	     -0.02130622	    -10.31081978
      0.65910165	      0.96930315	     34.83924548	     -0.05416321	    -10.48783960
      0.65916543	      0.96907494	     34.82725527	     -0.08631387	    -10.60075066
      0.65922921	      0.96876285	     34.81517260	     -0.12808677	    -10.71375907
      0.65924509	      0.96870332	     34.81215766	     -0.14000486	    -10.74190876
      0.65925857	      0.96843870	     34.80952733	     -0.15059276	    -10.76580485
      0.65927205	      0.96250794	     34.80505132	     -0.16160812	    -10.78954729
      0.65928553	      0.94570137	     34.79683628	     -0.17304526	    -10.81296521
      0.65929901	      0.91834099	     34.78466173	     -0.18489675	    -10.83602585
      0.65931578	      0.87136994	     34.76410975	     -0.20020628	    -10.86420776
      0.65933255	      0.81213050	     34.73775726	     -0.21612345	    -10.89182209
      0.65934932	      0.74240376	     34.70574412	     -0.23262539	    -10.91886175
      0.65936609	      0.66352658	     34.66812785	     -0.24968640	    -10.94531505
      0.65938286	      0.57649869	     34.62490279	     -0.26727811	    -10.97116676
      0.65939963	      0.48208097	     34.57602036	     -0.28536968	    -10.99639929
      0.65941975	      0.35985760	     34.50978627	     -0.30769260	    -11.02583445
      0.65943988	      0.22864949	     34.43513074	     -0.33062629	    -11.05431669
      0.65946000	      0.08910382	     34.35187082	     -0.35410580	    -11.08181160
      0.65948013	     -0.05824828	     34.25981278	     -0.37806297	    -11.10828482
      0.65950025	     -0.21295911	     34.15875799	     -0.40242703	    -11.13370235
      0.65952037	     -0.37464309	     34.04850640	     -0.42712516	    -11.15803071
      0.65954050	     -0.54296231	     33.92885874	     -0.45208307	    -11.18123703
      0.65956062	     -0.71761646	     33.79961777	     -0.47722556	    -11.20328908
      0.65958075	     -0.89833541	     33.66058910	     -0.50247706	    -11.22415529
      0.65960087	     -1.08487382	     33.51158178	     -0.52776214	    -11.24380473
      0.65962099	     -1.27700684	     33.35240855	     -0.55300594	    -11.26220714
      0.65964112	     -1.47452689	     33.18288608	     -0.57813468	    -11.27933285
      0.65966124	     -1.67724105	     33.00283509	     -0.60307600	    -11.29515283
      0.65968137	     -1.88496891	     32.81208042	     -0.62775936	    -11.30963863
      0.65970149	     -2.09754093	     32.61045104	     -0.65211632	    -11.32276239
      0.65972162	     -2.31479695	     32.39778005	     -0.67608089	    -11.33449682
      0.65974174	     -2.53658504	     32.17390468	     -0.69958968	    -11.34481517
      0.65976186	     -2.76276051	     31.93866628	     -0.72258217	    -11.35369125
      0.65978199	     -2.99318505	     31.69191025	     -0.74500088	    -11.36109938
      0.65980211	     -3.22772601	     31.43348601	     -0.76679145	    -11.36701442
      0.65982632	     -3.51509492	     31.10699425	     -0.79209670	    -11.37211634
      0.65985052	     -3.80802609	     30.76316150	     -0.81633694	    -11.37498060
      0.65987473	     -4.10631124	     30.40174920	     -0.83943669	    -11.37556640
      0.65989893	     -4.40975159	     30.02252627	     -0.86132752	    -11.37383392
      0.65992314	     -4.71815567	     29.62526932	     -0.88194805	    -11.36974434
      0.65994734	     -5.03133815	     29.20976269	     -0.90124384	    -11.36325981
      0.65997155	     -5.34911905	     28.77579837	     -0.91916721	    -11.35434350
      0.65999575	     -5.67132326	     28.32317590	     -0.93567714	    -11.34295953
      0.66001996	     -5.99778008	     27.85170226	     -0.95073897	    -11.32907301
      0.66004416	     -6.32832289	     27.36119174	     -0.96432419	    -11.31264999
      0.66006837	     -6.66278882	     26.85146583	     -0.97641019	    -11.29365751
      0.66009257	     -7.00101855	     26.32235311	     -0.98697993	    -11.27206353
      0.66011678	     -7.34285614	     25.77368909	     -0.99602173	    -11.24783698
      0.66014098	     -7.68814885	     25.20531611	     -1.00352890	    -11.22094771
      0.66016519	     -8.03674709	     24.61708318	     -1.00949948	    -11.19136653
      0.66018939	     -8.38850430	     24.00884583	     -1.01393594	    -11.15906514
      0.66021360	     -8.74327697	     23.38046598	     -1.01684486	    -11.12401619
      0.66023780	     -9.10092465	     22.73181175	     -1.01823669	    -11.08619322
      0.66026201	     -9.46130997	     22.06275728	     -1.01812541	    -11.04557069
      0.66028621	     -9.82429871	     21.37318256	     -1.01652830	    -11.00212393
      0.66031042	    -10.18975994	     20.66297319	     -1.01346564	    -10.95582915
      0.66033462	    -10.55756617	     19.93202019	     -1.00896049	    -10.90666343
      0.66035883	    -10.92759345	     19.18021975	     -1.00303841	    -10.85460479
      0.66038303	    -11.29972169	     18.40747294	     -0.99572726	    -10.79963173
      0.66040724	    -11.67383482	     17.61368548	     -0.98705694	    -10.74172390
      0.66043145	    -12.04982113	     16.79876734	     -0.97705923	    -10.68086163
      0.66045565	    -12.42757356	     15.96263251	     -0.96576752	    -10.61702597
      0.66047986	    -12.80699009	     15.10519853	     -0.95321672	    -10.55019868
      0.66050406	    -13.18797418	     14.22638614	     -0.93944294	    -10.48036221
      0.66053311	    -13.64715940	     13.14331585	     -0.92134969	    -10.39254873
      0.66056216	    -14.10833506	     12.02921100	     -0.90161482	    -10.30034800
      0.66059121	    -14.57136649	     10.88394820	     -0.88030618	    -10.20373302
      0.66062026	    -15.03613934	      9.70740484	     -0.85749293	    -10.10267766
      0.66064931	    -15.50255868	      8.49945817	     -0.83324518	     -9.99715645
      0.66067836	    -15.97055042	      7.25998365	     -0.80763378	     -9.88714451
      0.66070741	    -16.44006352	      5.98885280	     -0.78072997	     -9.77261719
      0.66073647	    -16.91107278	      4.68593090	     -0.75260519	     -9.65354992
      0.66076552	    -17.38358193	      3.35107424	     -0.72333085	     -9.52991783
      0.66079457	    -17.85762726	      1.98412715	     -0.69297808	     -9.40169544
      0.66082362	    -18.33328178	      0.58491848	     -0.66161761	     -9.26885624
      0.66085267	    -18.81065991	     -0.84674226	     -0.62931952	     -9.13137224
      0.66088172	    -19.28992292	     -2.31106931	     -0.59615312	     -8.98921347
      0.66091077	    -19.77128527	     -3.80830580	     -0.56218676	     -8.84234737
      0.66093982	    -20.25502182	     -5.33872946	     -0.52748772	     -8.69073810
      0.66096887	    -20.74147628	     -6.90265933	     -0.49212200	     -8.53434576
      0.66099792	    -21.23107112	     -8.50046334	     -0.45615426	     -8.37312547
      0.66102397	    -21.67323231	     -9.96251492	     -0.42343871	     -8.22439707
      0.66105003	    -22.11876500	    -11.45250223	     -0.39033419	     -8.07170359
      0.66107608	    -22.56818966	    -12.97083024	     -0.35688395	     -7.91499783
      0.66110213	    -23.02211123	    -14.51796192	     -0.32313004	     -7.75422624
      0.66112818	    -23.48123364	    -16.09442788	     -0.28911315	     -7.58932775
      0.66115160	    -23.89897165	    -17.53675616	     -0.25834965	     -7.43755192
      0.66117501	    -24.32225015	    -19.00377132	     -0.22743301	     -7.28232894
      0.66119842	    -24.75185472	    -20.49604576	     -0.19638967	     -7.12359339
      0.66122184	    -25.18868197	    -22.01422875	     -0.16524499	     -6.96127104
      0.66124525	    -25.63375726	    -23.55905800	     -0.13402312	     -6.79527756
      0.66126606	    -26.03719097	    -24.95505753	     -0.10622864	     -6.64459317
      0.66128687	    -26.44900127	    -26.37343109	     -0.07840645	     -6.49085715
      0.66130768	    -26.87025330	    -27.81492889	     -0.05057081	     -6.33398350
      0.66132849	    -27.30215345	    -29.28039568	     -0.02273502	     -6.17387529
      0.66134929	    -27.74607220	    -30.77078464	      0.00508868	     -6.01042303
      0.66136782	    -28.15261676	    -32.11933733	      0.02983756	     -5.86200761
      0.66138634	    -28.57116500	    -33.48934539	      0.05456102	     -5.71074595
      0.66140486	    -29.00312727	    -34.88176695	      0.07925288	     -5.55652774
      0.66142339	    -29.45009880	    -36.29767706	      0.10390786	     -5.39922907
      0.66144191	    -29.91389009	    -37.73828511	      0.12852165	     -5.23871054
      0.66145844	    -30.34359102	    -39.04564942	      0.15044630	     -5.09263928
      0.66147497	    -30.78997980	    -40.37484824	      0.17233410	     -4.94375412
      0.66149150	    -31.25493490	    -41.72709986	      0.19418441	     -4.79191457
      0.66150802	    -31.74058602	    -43.10377131	      0.21599745	     -4.63696305
      0.66152455	    -32.24935703	    -44.50640134	      0.23777448	     -4.47872224
      0.66153932	    -32.72583506	    -45.78323273	      0.25720685	     -4.33436518
      0.66155409	    -33.22523235	    -47.08357455	      0.27661486	     -4.18706129
      0.66156886	    -33.75010420	    -48.40899265	      0.29600192	     -4.03663056
      0.66158363	    -34.30336248	    -49.76124975	      0.31537242	     -3.88287060
      0.66159840	    -34.88833994	    -51.14233760	      0.33473182	     -3.72555301
      0.66161162	    -35.44180756	    -52.40445289	      0.35205112	     -3.58155440
      0.66162483	    -36.02687927	    -53.69328914	      0.36937265	     -3.43429120
      0.66163805	    -36.64715209	    -55.01091216	      0.38670311	     -3.28352767
      0.66165127	    -37.30675632	    -56.35966216	      0.40405038	     -3.12899729
      0.66166448	    -38.01045833	    -57.74220204	      0.42142357	     -2.97039740
      0.66167630	    -38.68159656	    -59.00964000	      0.43699013	     -2.82484120
      0.66168812	    -39.39698123	    -60.30901058	      0.45259448	     -2.67547442
      0.66169994	    -40.16188781	    -61.64313840	      0.46824645	     -2.52197832
      0.66171176	    -40.98243430	    -63.01525297	      0.48395719	     -2.36398937
      0.66172358	    -41.86575640	    -64.42906645	      0.49973939	     -2.20109089
      0.66173413	    -42.71435404	    -65.73023500	      0.51390396	     -2.05109398
      0.66174469	    -43.62663287	    -67.07158598	      0.52814857	     -1.89640756
      0.66175524	    -44.61072815	    -68.45717227	      0.54248625	     -1.73658068
      0.66176579	    -45.67618885	    -69.89168412	      0.55693165	     -1.57109307
      0.66177635	    -46.83429497	    -71.38058284	      0.57150132	     -1.39934090
      0.66178635	    -48.02926695	    -72.84735244	      0.58543829	     -1.23017983
      0.66179635	    -49.33304214	    -74.37508769	      0.59952150	     -1.05405936
      0.66180635	    -50.76186417	    -75.97132351	      0.61377117	     -0.87015484
      0.66181635	    -52.33527359	    -77.64499839	      0.62821014	     -0.67749145
      0.66182635	    -54.07694594	    -79.40679339	      0.64286428	     -0.47490849
      0.66183635	    -56.01577145	    -81.26956646	      0.65776302	     -0.26101377
      0.66184635	    -58.18724038	    -83.24890775	      0.67293993	     -0.03412529
      0.66185635	    -60.63519728	    -85.36384287	      0.68843352	      0.20780250
      0.66186635	    -63.41399386	    -87.63770143	      0.70428835	      0.46726999
      0.66187635	    -66.39907981	    -90.03950716	      0.72077277	      0.74165624
      0.66188635	    -67.94583850	    -92.04467520	      0.73944545	      0.98031374
      0.66189635	    -68.25713737	    -93.68565976	      0.75945035	      1.18492213
      0.66190635	    -67.73133900	    -95.06464118	      0.77990311	      1.36422685
      0.66191635	    -66.61659478	    -96.24383491	      0.80023149	      1.52347682
      0.66192635	    -65.07001722	    -97.26137122	      0.82005589	      1.66582178
      0.66193635	    -63.19490456	    -98.14135965	      0.83911596	      1.79320185
      0.66194635	    -61.06375060	    -98.90016373	      0.85722629	      1.90690483
      0.66195635	    -58.73199229	    -99.55017984	      0.87425058	      2.00790316
      0.66196635	    -56.24574903	   -100.10197193	      0.89008706	      2.09704458
      0.66197635	    -53.64575842	   -100.56534465	      0.90466060	      2.17514703
      0.66198635	    -50.96903289	   -100.94976513	      0.91791849	      2.24303431
      0.66199635	    -48.24928385	   -101.26442225	      0.92982803	      2.30153802
      0.66200635	    -45.51680071	   -101.51811871	      0.94037467	      2.35148389
      0.66201635	    -42.79819865	   -101.71911772	      0.94956037	      2.39367341
      0.66202635	    -40.11624862	   -101.87501058	      0.95740165	      2.42886788
      0.66203635	    -37.48986939	   -101.99263255	      0.96392765	      2.45777591
      0.66204635	    -34.93428296	   -102.07803119	      0.96917793	      2.48104711
      0.66205635	    -32.46129691	   -102.13647876	      0.97320047	      2.49926972
      0.66206635	    -30.07966657	   -102.17251635	      0.97604962	      2.51297162
      0.66207635	    -27.79549315	   -102.19001728	      0.97778431	      2.52262359
      0.66208635	    -25.61262432	   -102.19225976	      0.97846651	      2.52864393
      0.66209635	    -23.53303391	   -102.18200134	      0.97815986	      2.53140348
      0.66210635	    -21.55716760	   -102.16155049	      0.97692855	      2.53123089
      0.66211635	    -19.68424797	   -102.13283236	      0.97483637	      2.52841752
      0.66212635	    -17.91253775	   -102.09744765	      0.97194604	      2.52322204
      0.66213635	    -16.23956284	   -102.05672402	      0.96831863	      2.51587454
      0.66214635	    -14.66229851	   -102.01176043	      0.96401313	      2.50658015
      0.66215635	    -13.17732302	   -101.96346491	      0.95908614	      2.49552221
      0.66216635	    -11.78094296	   -101.91258646	      0.95359171	      2.48286500
      0.66217635	    -10.46929441	   -101.85974187	      0.94758116	      2.46875612
      0.66218635	     -9.23842392	   -101.80543809	      0.94110302	      2.45332853
      0.66219635	     -8.08435248	   -101.75009100	      0.93420305	      2.43670228
      0.66220635	     -7.00312558	   -101.69404084	      0.92692424	      2.41898603
      0.66221635	     -5.99085175	   -101.63756520	      0.91930686	      2.40027835
      0.66222635	     -5.04373179	   -101.58088967	      0.91138853	      2.38066880
      0.66223635	     -4.15808034	   -101.52419673	      0.90320433	      2.36023895
      0.66224635	     -3.33034136	   -101.46763312	      0.89478689	      2.33906317
      0.66225847	     -2.40003323	   -101.39943182	      0.88431760	      2.31250050
      0.66227058	     -1.54396202	   -101.33175068	      0.87359973	      2.28505139
      0.66228270	     -0.75666460	   -101.26470891	      0.86267838	      2.25681436
      0.66229482	     -0.03300150	   -101.19839152	      0.85159441	      2.22787803
      0.66230694	      0.63184637	   -101.13285660	      0.84038485	      2.19832224
      0.66231905	      1.24238544	   -101.06814087	      0.82908312	      2.16821897
      0.66233117	      1.80282018	   -101.00426422	      0.81771931	      2.13763318
      0.66234329	      2.31706573	   -100.94123327	      0.80632049	      2.10662351
      0.66235794	      2.88214506	   -100.86617335	      0.79253049	      2.06865198
      0.66237258	      3.39097450	   -100.79231938	      0.77876248	      2.03022174
      0.66238723	      3.84895114	   -100.71963822	      0.76504937	      1.99140685
      0.66240188	      4.26099350	   -100.64808706	      0.75141965	      1.95227276
      0.66241652	      4.63157600	   -100.57761684	      0.73789790	      1.91287730
      0.66243117	      4.96476352	   -100.50817466	      0.72450515	      1.87327158
      0.66244582	      5.26424451	   -100.43970550	      0.71125929	      1.83350071
      0.66246046	      5.53336252	   -100.37215355	      0.69817545	      1.79360452
      0.66247850	      5.82753938	   -100.29013488	      0.68230191	      1.74434612
      0.66249654	      6.08530491	   -100.20931845	      0.66671232	      1.69500732
      0.66251458	      6.31112153	   -100.12960857	      0.65142144	      1.64563699
      0.66253262	      6.50893126	   -100.05091232	      0.63644039	      1.59627663
      0.66255066	      6.68220895	    -99.97314165	      0.62177709	      1.54696148
      0.66256870	      6.83401375	    -99.89621412	      0.60743681	      1.49772137
      0.66258674	      6.96703620	    -99.82005308	      0.59342253	      1.44858153
      0.66260908	      7.10921524	    -99.72670933	      0.57652276	      1.38790565
      0.66263141	      7.23010268	    -99.63430517	      0.56012307	      1.32744839
      0.66265375	      7.33298436	    -99.54273534	      0.54421914	      1.26723645
      0.66267609	      7.42066115	    -99.45190270	      0.52880425	      1.20729063
      0.66269842	      7.49550948	    -99.36172072	      0.51386985	      1.14762701
      0.66272076	      7.55954231	    -99.27211305	      0.49940598	      1.08825788
      0.66274869	      7.62693536	    -99.16078692	      0.48196636	      1.01445530
      0.66277662	      7.68285143	    -99.05013297	      0.46522186	      0.94113871
      0.66280455	      7.72949195	    -98.94006484	      0.44914812	      0.86831622
      0.66283248	      7.76866024	    -98.83050240	      0.43372019	      0.79599120
      0.66286616	      7.80797856	    -98.69894301	      0.41593561	      0.70942153
      0.66289985	      7.84057878	    -98.56791528	      0.39901019	      0.62357180
      0.66294112	      7.87346805	    -98.40802555	      0.37938063	      0.51935899
      0.66298239	      7.90077532	    -98.24868799	      0.36090026	      0.41619706
      0.66301505	      7.91918983	    -98.12304442	      0.34704595	      0.33532116
      0.66304770	      7.93562623	    -97.99766683	      0.33383093	      0.25507895
      0.66308143	      7.95084309	    -97.86845260	      0.32081693	      0.17284968
      0.66312724	      7.96933253	    -97.69334035	      0.30411291	      0.06218530
      0.66317455	      7.98647728	    -97.51298718	      0.28796707	     -0.05085084
      0.66320606	      7.99687110	    -97.39316893	      0.27779480	     -0.12545072
      0.66323757	      8.00675998	    -97.27352074	      0.26805998	     -0.19952506
      0.66328251	      8.01987775	    -97.10320887	      0.25488813	     -0.30429189
      0.66331647	      8.02929318	    -96.97475177	      0.24546170	     -0.38276536
      0.66335043	      8.03809901	    -96.84655236	      0.23646126	     -0.46065437
      0.66338438	      8.04655894	    -96.71854170	      0.22786474	     -0.53797376
      0.66342722	      8.05650582	    -96.55738888	      0.21756300	     -0.63471448
      0.66345775	      8.06335025	    -96.44271491	      0.21057200	     -0.70312000
      0.66348828	      8.06975846	    -96.32825085	      0.20385708	     -0.77108172
      0.66352937	      8.07797543	    -96.17446042	      0.19523410	     -0.86185957
      0.66356535	      8.08462838	    -96.04005680	      0.18805118	     -0.94072524
      0.66360133	      8.09099198	    -95.90585696	      0.18119383	     -1.01901146
      0.66363731	      8.09675471	    -95.77195328	      0.17464471	     -1.09671936
      0.66366833	      8.10155958	    -95.65668253	      0.16923498	     -1.16324898
      0.66369934	      8.10590924	    -95.54163480	      0.16403243	     -1.22936145
      0.66373717	      8.11089725	    -95.40149805	      0.15795289	     -1.30946587
      0.66377501	      8.11524600	    -95.26168192	      0.15215201	     -1.38896934
      0.66380333	      8.11836353	    -95.15716599	      0.14798392	     -1.44809249
      0.66383164	      8.12108513	    -95.05284064	      0.14395758	     -1.50688785
      0.66387350	      8.12469802	    -94.89887530	      0.13825341	     -1.59321997
      0.66390632	      8.12700334	    -94.77844831	      0.13397862	     -1.66041240
      0.66393913	      8.12907765	    -94.65818770	      0.12986827	     -1.72719237
      0.66397194	      8.13064286	    -94.53817553	      0.12591482	     -1.79355853
      0.66400476	      8.13196503	    -94.41833281	      0.12211133	     -1.85952395
      0.66403757	      8.13277460	    -94.29873919	      0.11845099	     -1.92508731
      0.66407039	      8.13334191	    -94.17931430	      0.11492756	     -1.99026160
      0.66410320	      8.13338116	    -94.06014272	      0.11153489	     -2.05504486
      0.66413602	      8.13319265	    -93.94113515	      0.10826738	     -2.11945069
      0.66416883	      8.13244620	    -93.82238942	      0.10511944	     -2.18347574
      0.66420164	      8.13150466	    -93.70379760	      0.10208606	     -2.24713513
      0.66423446	      8.12995407	    -93.58548253	      0.09916213	     -2.31042315
      0.66426296	      8.12848368	    -93.48283231	      0.09670784	     -2.36510552
      0.66429146	      8.12658459	    -93.38038155	      0.09432967	     -2.41951577
      0.66432907	      8.12374334	    -93.24539343	      0.09130328	     -2.49091530
      0.66435924	      8.12095861	    -93.13735503	      0.08896386	     -2.54785528
      0.66438941	      8.11798320	    -93.02945367	      0.08669976	     -2.60451046
      0.66441958	      8.11456938	    -92.92176308	      0.08450802	     -2.66087793
      0.66445740	      8.10996082	    -92.78696408	      0.08185839	     -2.73115198
      0.66448445	      8.10618519	    -92.69078231	      0.08002771	     -2.78113731
      0.66451150	      8.10226957	    -92.59470654	      0.07824863	     -2.83090625
      0.66454699	      8.09665880	    -92.46889722	      0.07598980	     -2.89587033
      0.66458125	      8.09086038	    -92.34766041	      0.07388702	     -2.95823816
      0.66461551	      8.08452279	    -92.22668750	      0.07185746	     -3.02026461
      0.66464507	      8.07884197	    -92.12245634	      0.07016291	     -3.07351738
      0.66467463	      8.07271172	    -92.01843606	      0.06851872	     -3.12652141
      0.66470419	      8.06635501	    -91.91456004	      0.06692317	     -3.17928577
      0.66473375	      8.05960843	    -91.81087718	      0.06537450	     -3.23180903
      0.66476945	      8.05112086	    -91.68583716	      0.06356402	     -3.29494190
      0.66480069	      8.04318860	    -91.57670813	      0.06203231	     -3.34988230
      0.66483192	      8.03507162	    -91.46771999	      0.06054728	     -3.40457088
      0.66486315	      8.02641154	    -91.35898018	      0.05910711	     -3.45900118
      0.66489439	      8.01760966	    -91.25036857	      0.05771032	     -3.51318737
      0.66492562	      8.00821694	    -91.14201986	      0.05635519	     -3.56712043
      0.66495238	      8.00009082	    -91.04927310	      0.05522619	     -3.61314460
      0.66497914	      7.99157780	    -90.95670549	      0.05412579	     -3.65898845
      0.66501684	      7.97927437	    -90.82649566	      0.05262251	     -3.72328090
      0.66504413	      7.96991741	    -90.73248928	      0.05156773	     -3.76958635
      0.66507141	      7.96042705	    -90.63858885	      0.05053978	     -3.81571847
      0.66510453	      7.94846925	    -90.52479239	      0.04932645	     -3.87149576
      0.66513676	      7.93654420	    -90.41427415	      0.04818157	     -3.92551311
      0.66516898	      7.92414216	    -90.30399168	      0.04707032	     -3.97928972
      0.66520121	      7.91154898	    -90.19385932	      0.04599161	     -4.03283646
      0.66522903	      7.90020234	    -90.09897092	      0.04508528	     -4.07888544
      0.66525686	      7.88874346	    -90.00418567	      0.04420167	     -4.12476796
      0.66528469	      7.87693297	    -89.90957572	      0.04334001	     -4.17047934
      0.66531998	      7.86167205	    -89.78977194	      0.04227782	     -4.22821561
      0.66535022	      7.84813493	    -89.68734543	      0.04139395	     -4.27747316
      0.66538046	      7.83445773	    -89.58504386	      0.04053357	     -4.32654334
      0.66541070	      7.82031114	    -89.48296661	      0.03969586	     -4.37541935
      0.66544094	      7.80603374	    -89.38101199	      0.03888017	     -4.42411274
      0.66547118	      7.79128592	    -89.27928255	      0.03808572	     -4.47261634
      0.66550142	      7.77641887	    -89.17767274	      0.03731193	     -4.52094198
      0.66553166	      7.76107866	    -89.07628950	      0.03655806	     -4.56908202
      0.66556190	      7.74563287	    -88.97502233	      0.03582359	     -4.61704868
      0.66559214	      7.72970977	    -88.87398357	      0.03510782	     -4.66483377
      0.66562238	      7.71369645	    -88.77305678	      0.03441027	     -4.71244999
      0.66565262	      7.69720055	    -88.67236063	      0.03373028	     -4.75988850
      0.66568286	      7.68063122	    -88.57177196	      0.03306741	     -4.80716257
      0.66571310	      7.66357323	    -88.47141640	      0.03242106	     -4.85426265
      0.66574334	      7.64645960	    -88.37116355	      0.03179081	     -4.90120263
      0.66577358	      7.62885089	    -88.27114642	      0.03117608	     -4.94797219
      0.66580382	      7.61120480	    -88.17122710	      0.03057651	     -4.99458589
      0.66583406	      7.59305743	    -88.07154606	      0.02999155	     -5.04103265
      0.66586120	      7.57674677	    -87.98218351	      0.02947882	     -5.08258031
      0.66588833	      7.56009505	    -87.89299444	      0.02897721	     -5.12399800
      0.66592423	      7.53788059	    -87.77517319	      0.02833031	     -5.17860035
      0.66595182	      7.52041755	    -87.68480002	      0.02784548	     -5.22042472
      0.66597942	      7.50288474	    -87.59452161	      0.02737123	     -5.26212683
      0.66600701	      7.48507049	    -87.50440221	      0.02690724	     -5.30370205
      0.66604276	      7.46177816	    -87.38783680	      0.02632104	     -5.35737773
      0.66607332	      7.44147691	    -87.28840211	      0.02583275	     -5.40309933
      0.66610388	      7.42110168	    -87.18908155	      0.02535601	     -5.44867798
      0.66613444	      7.40031063	    -87.08997893	      0.02489042	     -5.49410573
      0.66616500	      7.37947549	    -86.99098213	      0.02443574	     -5.53939457
      0.66619556	      7.35820905	    -86.89220875	      0.02399157	     -5.58453522
      0.66622612	      7.33692776	    -86.79353308	      0.02355771	     -5.62954088
      0.66625668	      7.31520127	    -86.69508581	      0.02313378	     -5.67440100
      0.66628724	      7.29348705	    -86.59672881	      0.02271958	     -5.71912991
      0.66631780	      7.27131685	    -86.49860420	      0.02231477	     -5.76371592
      0.66634507	      7.25154936	    -86.41110257	      0.02196126	     -5.80340064
      0.66637234	      7.23148328	    -86.32376715	      0.02161484	     -5.84297550
      0.66640882	      7.20451897	    -86.20712060	      0.02116239	     -5.89574327
      0.66643682	      7.18348615	    -86.11778327	      0.02082326	     -5.93611523
      0.66646482	      7.16242483	    -86.02853534	      0.02049107	     -5.97638299
      0.66649281	      7.14112380	    -85.93944116	      0.02016559	     -6.01654161
      0.66652916	      7.11331955	    -85.82394778	      0.01975285	     -6.06851965
      0.66655998	      7.08941539	    -85.72623323	      0.01941130	     -6.11244839
      0.66659079	      7.06548904	    -85.62862485	      0.01907727	     -6.15625663
      0.66662161	      7.04121520	    -85.53122171	      0.01875051	     -6.19993646
      0.66665243	      7.01693199	    -85.43392165	      0.01843089	     -6.24349872
      0.66668325	      6.99230706	    -85.33682590	      0.01811815	     -6.28693526
      0.66671406	      6.96767974	    -85.23983190	      0.01781218	     -6.33025693
      0.66674488	      6.94272250	    -85.14303945	      0.01751274	     -6.37345566
      0.66677570	      6.91776384	    -85.04634924	      0.01721971	     -6.41654197
      0.66680651	      6.89249298	    -84.94985601	      0.01693288	     -6.45950823
      0.66683733	      6.86721605	    -84.85346722	      0.01665213	     -6.50236430
      0.66686815	      6.84164975	    -84.75726928	      0.01637726	     -6.54510327
      0.66689896	      6.81606825	    -84.66117932	      0.01610817	     -6.58773407
      0.66692978	      6.79022393	    -84.56527294	      0.01584467	     -6.63025077
      0.66696060	      6.76435237	    -84.46947898	      0.01558665	     -6.67266118
      0.66699141	      6.73824651	    -84.37386072	      0.01533394	     -6.71496048
      0.66702518	      6.70960263	    -84.26921182	      0.01506300	     -6.76119323
      0.66705895	      6.68065189	    -84.16478262	      0.01479809	     -6.80729447
      0.66708733	      6.65637289	    -84.07710758	      0.01458007	     -6.84594359
      0.66711571	      6.63186951	    -83.98959067	      0.01436610	     -6.88450137
      0.66715388	      6.59888492	    -83.87202882	      0.01408458	     -6.93622923
      0.66718278	      6.57365935	    -83.78320868	      0.01387607	     -6.97528504
      0.66721168	      6.54847458	    -83.69447041	      0.01367150	     -7.01425667
      0.66724058	      6.52312812	    -83.60587586	      0.01347073	     -7.05313910
      0.66727933	      6.48908817	    -83.48724108	      0.01320738	     -7.10514505
      0.66731090	      6.46112344	    -83.39078127	      0.01299761	     -7.14739972
      0.66734247	      6.43321517	    -83.29441834	      0.01279208	     -7.18955824
      0.66737404	      6.40507911	    -83.19823911	      0.01259064	     -7.23161341
      0.66740562	      6.37697857	    -83.10216385	      0.01239324	     -7.27357376
      0.66743719	      6.34868757	    -83.00626167	      0.01219973	     -7.31543372
      0.66747510	      6.31476068	    -82.89122587	      0.01197240	     -7.36558269
      0.66750316	      6.28942249	    -82.80628703	      0.01180762	     -7.40259608
      0.66753121	      6.26416131	    -82.72141655	      0.01164572	     -7.43953900
      0.66756762	      6.23123460	    -82.61146236	      0.01143980	     -7.48736796
      0.66760387	      6.19842342	    -82.50213514	      0.01123933	     -7.53487460
      0.66764013	      6.16542202	    -82.39302043	      0.01104327	     -7.58225804
      0.66767084	      6.13754824	    -82.30068096	      0.01088058	     -7.62230980
      0.66770155	      6.10950153	    -82.20850573	      0.01072090	     -7.66227379
      0.66773963	      6.07480154	    -82.09436474	      0.01052706	     -7.71170765
      0.66777053	      6.04644388	    -82.00189941	      0.01037295	     -7.75173678
      0.66780144	      6.01819083	    -81.90951623	      0.01022170	     -7.79168762
      0.66783234	      5.98981499	    -81.81728466	      0.01007323	     -7.83155428
      0.66787505	      5.95068798	    -81.68999308	      0.00987253	     -7.88651690
      0.66790284	      5.92504697	    -81.60733629	      0.00974463	     -7.92219520
      0.66793063	      5.89950955	    -81.52474106	      0.00961883	     -7.95781326
      0.66797067	      5.86265029	    -81.40594989	      0.00944121	     -8.00900830
      0.66800685	      5.82933389	    -81.29875757	      0.00928424	     -8.05516619
      0.66805842	      5.78172437	    -81.14625921	      0.00906611	     -8.12078365
      0.66808604	      5.75633366	    -81.06470661	      0.00895199	     -8.15583546
      0.66811366	      5.73084992	    -80.98327537	      0.00883967	     -8.19082526
      0.66815985	      5.68829786	    -80.84724415	      0.00865574	     -8.24922644
      0.66819165	      5.65889908	    -80.75378995	      0.00853192	     -8.28932996
      0.66822345	      5.62962706	    -80.66042131	      0.00841034	     -8.32936093
      0.66825525	      5.60029282	    -80.56719596	      0.00829094	     -8.36931445
      0.66830257	      5.55680270	    -80.42865431	      0.00811721	     -8.42863326
      0.66832982	      5.53161735	    -80.34904491	      0.00801922	     -8.46271283
      0.66835707	      5.50656549	    -80.26948669	      0.00792275	     -8.49674244
      0.66840254	      5.46477693	    -80.13691537	      0.00776497	     -8.55341413
      0.66845099	      5.42024347	    -79.99595210	      0.00760120	     -8.61363296
      0.66848191	      5.39196604	    -79.90609773	      0.00749896	     -8.65198266
      0.66851284	      5.36362310	    -79.81638229	      0.00739844	     -8.69026380
      0.66855925	      5.32125235	    -79.68188381	      0.00725073	     -8.74760783
      0.66859059	      5.29256238	    -79.59124257	      0.00715307	     -8.78624269
      0.66862193	      5.26403152	    -79.50067567	      0.00705708	     -8.82481579
      0.66866305	      5.22659300	    -79.38203640	      0.00693357	     -8.87532507
      0.66870197	      5.19131196	    -79.26990978	      0.00681919	     -8.92302636
      0.66874088	      5.15598174	    -79.15798801	      0.00670715	     -8.97062663
      0.66877522	      5.12501941	    -79.05930700	      0.00661022	     -9.01255925
      0.66880957	      5.09398901	    -78.96079489	      0.00651502	     -9.05441377
      0.66884391	      5.06312136	    -78.86238158	      0.00642155	     -9.09619774
      0.66888639	      5.02494622	    -78.74084914	      0.00630823	     -9.14778064
      0.66892370	      4.99162834	    -78.63424269	      0.00621080	     -9.19299399
      0.66896101	      4.95826064	    -78.52782679	      0.00611523	     -9.23811942
      0.66899831	      4.92514299	    -78.42151038	      0.00602152	     -9.28316671
      0.66903562	      4.89196852	    -78.31538686	      0.00592958	     -9.32812747
      0.66907293	      4.85905791	    -78.20935881	      0.00583942	     -9.37301210
      0.66911024	      4.82609754	    -78.10352164	      0.00575095	     -9.41781198
      0.66914754	      4.79339959	    -77.99778053	      0.00566417	     -9.46253725
      0.66918485	      4.76067306	    -77.89222396	      0.00557901	     -9.50717992
      0.66922216	      4.72819427	    -77.78676799	      0.00549546	     -9.55174906
      0.66925947	      4.69571832	    -77.68148708	      0.00541347	     -9.59623801
      0.66929677	      4.66346748	    -77.57631370	      0.00533301	     -9.64065422
      0.66933408	      4.63125506	    -77.47130458	      0.00525403	     -9.68499277
      0.66938053	      4.59145893	    -77.34072489	      0.00515775	     -9.74009273
      0.66941472	      4.56215293	    -77.24478689	      0.00508828	     -9.78057334
      0.66944890	      4.53308216	    -77.14892513	      0.00501998	     -9.82099673
      0.66949379	      4.49500518	    -77.02326072	      0.00493203	     -9.87397621
      0.66953513	      4.46020549	    -76.90767305	      0.00485275	     -9.92267983
      0.66957647	      4.42544252	    -76.79228993	      0.00477503	     -9.97129312
      0.66961781	      4.39104283	    -76.67701211	      0.00469888	    -10.01982691
      0.66965383	      4.36102240	    -76.57672899	      0.00463372	    -10.06205234
      0.66968986	      4.33128203	    -76.47652444	      0.00456970	    -10.10421874
      0.66973355	      4.29530687	    -76.35521743	      0.00449354	    -10.15525926
      0.66977724	      4.25966072	    -76.23405075	      0.00441897	    -10.20621232
      0.66981584	      4.22819169	    -76.12717960	      0.00435434	    -10.25115475
      0.66985444	      4.19703432	    -76.02040108	      0.00429090	    -10.29603199
      0.66989304	      4.16594196	    -75.91378988	      0.00422860	    -10.34083718
      0.66993982	      4.12859936	    -75.78471523	      0.00415459	    -10.39505665
      0.66997968	      4.09686264	    -75.67495636	      0.00409280	    -10.44116179
      0.67001954	      4.06545184	    -75.56529742	      0.00403217	    -10.48720019
      0.67005939	      4.03411845	    -75.45581352	      0.00397264	    -10.53316490
      0.67009925	      4.00306308	    -75.34644364	      0.00391420	    -10.57906278
      0.67014934	      3.96418870	    -75.20921931	      0.00384225	    -10.63664683
      0.67018767	      3.93478124	    -75.10431903	      0.00378831	    -10.68064343
      0.67022600	      3.90542981	    -74.99958442	      0.00373529	    -10.72457397
      0.67027321	      3.86963178	    -74.87074911	      0.00367127	    -10.77859276
      0.67032041	      3.83398302	    -74.74214472	      0.00360859	    -10.83251527
      0.67035946	      3.80486204	    -74.63585074	      0.00355775	    -10.87705954
      0.67039851	      3.77579792	    -74.52972788	      0.00350778	    -10.92153781
      0.67043756	      3.74700118	    -74.42371210	      0.00345869	    -10.96595717
      0.67049479	      3.70505268	    -74.26863152	      0.00338826	    -11.03093224
      0.67053268	      3.67763044	    -74.16604515	      0.00334261	    -11.07389411
      0.67057057	      3.65028008	    -74.06361307	      0.00329770	    -11.11679673
      0.67062202	      3.61351610	    -73.92472172	      0.00323792	    -11.17495513
      0.67066948	      3.57982985	    -73.79679658	      0.00318395	    -11.22852079
      0.67071694	      3.54656200	    -73.66901928	      0.00313109	    -11.28200580
      0.67075943	      3.51688715	    -73.55484824	      0.00308468	    -11.32980418
      0.67080191	      3.48758596	    -73.44078308	      0.00303912	    -11.37754057
      0.67084440	      3.45842283	    -73.32689455	      0.00299438	    -11.42520827
      0.67088688	      3.42956705	    -73.21313102	      0.00295045	    -11.47281322
      0.67094726	      3.38882780	    -73.05173241	      0.00288935	    -11.54035854
      0.67098340	      3.36483265	    -72.95522002	      0.00285354	    -11.58073107
      0.67101954	      3.34089021	    -72.85884821	      0.00281826	    -11.62105437
      0.67107756	      3.30284079	    -72.70435840	      0.00276273	    -11.68568968
      0.67115235	      3.25453008	    -72.50556996	      0.00269312	    -11.76884638
      0.67118862	      3.23125201	    -72.40933958	      0.00266012	    -11.80911056
      0.67122490	      3.20823460	    -72.31318632	      0.00262762	    -11.84933378
      0.67128421	      3.17092316	    -72.15621897	      0.00257551	    -11.91500166
      0.67133429	      3.13987771	    -72.02384539	      0.00253249	    -11.97037125
      0.67138438	      3.10898284	    -71.89172075	      0.00249033	    -12.02565455
      0.67142744	      3.08287459	    -71.77822163	      0.00245477	    -12.07312775
      0.67147051	      3.05685975	    -71.66491066	      0.00241982	    -12.12053785
      0.67151357	      3.03116458	    -71.55171904	      0.00238547	    -12.16789260
      0.67157088	      2.99725986	    -71.40131964	      0.00234067	    -12.23082486
      0.67161980	      2.96877892	    -71.27309778	      0.00230324	    -12.28446950
      0.67166872	      2.94044258	    -71.14510803	      0.00226651	    -12.33803663
      0.67171764	      2.91259045	    -71.01724723	      0.00223050	    -12.39153791
      0.67176657	      2.88486873	    -70.88962102	      0.00219516	    -12.44496279
      0.67181549	      2.85763140	    -70.76212195	      0.00216051	    -12.49832338
      0.67186441	      2.83052937	    -70.63485418	      0.00212650	    -12.55160925
      0.67191333	      2.80389273	    -70.50771749	      0.00209315	    -12.60483175
      0.67196225	      2.77741293	    -70.38080380	      0.00206040	    -12.65798170
      0.67201117	      2.75136557	    -70.25402929	      0.00202828	    -12.71106870
      0.67206010	      2.72550603	    -70.12746663	      0.00199675	    -12.76408560
      0.67210902	      2.70004043	    -70.00105293	      0.00196580	    -12.81703976
      0.67216290	      2.67223635	    -69.86205296	      0.00193237	    -12.87528606
      0.67221679	      2.64491905	    -69.72322870	      0.00189962	    -12.93345833
      0.67226526	      2.62050649	    -69.59855618	      0.00187070	    -12.98572405
      0.67231374	      2.59650324	    -69.47401942	      0.00184232	    -13.03793176
      0.67236822	      2.56975662	    -69.33430595	      0.00181101	    -13.09652516
      0.67242270	      2.54349999	    -69.19476963	      0.00178034	    -13.15504616
      0.67247718	      2.51741652	    -69.05550431	      0.00175027	    -13.21348536
      0.67252596	      2.49455474	    -68.93092539	      0.00172386	    -13.26575672
      0.67257474	      2.47180710	    -68.80656923	      0.00169790	    -13.31796301
      0.67262352	      2.44944165	    -68.68235450	      0.00167241	    -13.37011360
      0.67268015	      2.42373333	    -68.53840856	      0.00164337	    -13.43057415
      0.67273678	      2.39851207	    -68.39465895	      0.00161492	    -13.49096062
      0.67278747	      2.37611191	    -68.26620618	      0.00158992	    -13.54495027
      0.67283817	      2.35411992	    -68.13790328	      0.00156539	    -13.59888247
      0.67289391	      2.33016557	    -67.99706324	      0.00153890	    -13.65811394
      0.67294966	      2.30667115	    -67.85641197	      0.00151293	    -13.71727651
      0.67300540	      2.28337933	    -67.71602521	      0.00148746	    -13.77636252
      0.67306114	      2.26059382	    -67.57581070	      0.00146249	    -13.83538286
      0.67311689	      2.23794969	    -67.43587639	      0.00143798	    -13.89432624
      0.67317263	      2.21585910	    -67.29609757	      0.00141396	    -13.95320716
      0.67322107	      2.19674657	    -67.17486460	      0.00139343	    -14.00431237
      0.67326952	      2.17799658	    -67.05376384	      0.00137326	    -14.05536968
      0.67332842	      2.15544577	    -66.90675559	      0.00134916	    -14.11738292
      0.67338733	      2.13334540	    -66.75996572	      0.00132554	    -14.17932417
      0.67344060	      2.11355972	    -66.62744256	      0.00130457	    -14.23528001
      0.67349388	      2.09414819	    -66.49509404	      0.00128398	    -14.29117853
      0.67355144	      2.07341385	    -66.35234530	      0.00126213	    -14.35150521
      0.67360901	      2.05308826	    -66.20980620	      0.00124070	    -14.41176560
      0.67366483	      2.03359890	    -66.07181574	      0.00122029	    -14.47014005
      0.67372066	      2.01449013	    -65.93402113	      0.00120025	    -14.52845349
      0.67377790	      1.99512720	    -65.79297854	      0.00118008	    -14.58817955
      0.67383515	      1.97614785	    -65.65214427	      0.00116028	    -14.64784237
      0.67389222	      1.95745562	    -65.51199776	      0.00114089	    -14.70725315
      0.67394928	      1.93913337	    -65.37205912	      0.00112187	    -14.76660215
      0.67400674	      1.92091586	    -65.23141447	      0.00110305	    -14.82629072
      0.67406420	      1.90305783	    -65.09098269	      0.00108457	    -14.88591755
      0.67412153	      1.88547050	    -64.95111180	      0.00106646	    -14.94534676
      0.67417886	      1.86822342	    -64.81145567	      0.00104868	    -15.00471528
      0.67423434	      1.85176057	    -64.67654786	      0.00103177	    -15.06210359
      0.67430366	      1.83158107	    -64.50827206	      0.00101104	    -15.13373231
      0.67438244	      1.80910498	    -64.31745029	      0.00098801	    -15.21502704
      0.67444839	      1.79078909	    -64.15801008	      0.00096916	    -15.28299771
      0.67450101	      1.77629227	    -64.03105746	      0.00095437	    -15.33716788
      0.67455362	      1.76211482	    -63.90426955	      0.00093983	    -15.39129166
      0.67461325	      1.74625321	    -63.76084991	      0.00092362	    -15.45256121
      0.67467288	      1.73071862	    -63.61766422	      0.00090770	    -15.51376961
      0.67472827	      1.71649270	    -63.48488411	      0.00089316	    -15.57057295
      0.67479964	      1.69851312	    -63.31411079	      0.00087477	    -15.64368580
      0.67488672	      1.67713106	    -63.10621352	      0.00085285	    -15.73277639
      0.67493881	      1.66456703	    -62.98212841	      0.00084000	    -15.78600135
      0.67500754	      1.64829555	    -62.81866446	      0.00082333	    -15.85617093
      0.67509005	      1.62925119	    -62.62287684	      0.00080375	    -15.94029467
      0.67514377	      1.61706274	    -62.49567484	      0.00079125	    -15.99500268
      0.67521280	      1.60170628	    -62.33249778	      0.00077546	    -16.06523933
      0.67529982	      1.58280505	    -62.12728488	      0.00075600	    -16.15366343
      0.67540985	      1.55967024	    -61.86855130	      0.00073205	    -16.26529644
      0.67545818	      1.54969466	    -61.75519408	      0.00072176	    -16.31426563
      0.67552204	      1.53677385	    -61.60564476	      0.00070837	    -16.37891797
      0.67560385	      1.52058445	    -61.41448398	      0.00069155	    -16.46164722
      0.67568565	      1.50488231	    -61.22376921	      0.00067511	    -16.54427501
      0.67573903	      1.49474216	    -61.09962142	      0.00066457	    -16.59812676
      0.67579241	      1.48484797	    -60.97565047	      0.00065419	    -16.65193759
      0.67584824	      1.47464272	    -60.84619235	      0.00064348	    -16.70817966
      0.67592614	      1.46067438	    -60.66596298	      0.00062880	    -16.78656177
      0.67599623	      1.44850983	    -60.50411322	      0.00061586	    -16.85702058
      0.67605217	      1.43885226	    -60.37524734	      0.00060569	    -16.91318925
      0.67610811	      1.42946067	    -60.24657327	      0.00059568	    -16.96931494
      0.67617242	      1.41880309	    -60.09891121	      0.00058434	    -17.03379086
[truncated: 423,556 more chars]
