# Supplementary material for: Musculoskeletal simulations to examine the effects of accentuated eccentric loading (AEL) on jump height
Source: PeerJ. 2023 Jan 23;11:e14687. doi: 10.7717/peerj.14687 (PMC9879160; doi:10.7717/peerj.14687)
Supplement: Supplemental Information 3 — Added30 folder contains the code and simulation results for a complete jump with an additional 30% model mass. Dropped30 folder contains the code and simulation results for the push-off phase with the original model mass. [file peerj-11-14687-s003.zip › Supplementary Simulation code and output results AEL30/Dropped30/Optimized_for_J_Results/TwoSegment_Two_Segment_vel_global.sto]

Velocities
version=1
nRows=9685
nColumns=28
inDegrees=no

This file contains the kinematics (positions and orientations,
velocities and angular velocities, or accelerations and angular accelerations)
of the centers of mass of the body segments in model Two_Segment.

Body segment orientations are described using body-fixed X-Y-Z Euler angles.

Angular velocities and accelerations are given about the body-local axes.

Units are S.I. units (seconds, meters, Newtons, ...)
Angles are in degrees.

endheader
time	Block_X	Block_Y	Block_Z	Block_Ox	Block_Oy	Block_Oz	thigh_X	thigh_Y	thigh_Z	thigh_Ox	thigh_Oy	thigh_Oz	shank_X	shank_Y	shank_Z	shank_Ox	shank_Oy	shank_Oz	Platform_X	Platform_Y	Platform_Z	Platform_Ox	Platform_Oy	Platform_Oz	center_of_mass_X	center_of_mass_Y	center_of_mass_Z
      0.00000000	      0.00000000	      0.10656627	      0.00000000	      0.00000000	      0.00000000	      0.00000000	      0.01465330	      0.06490200	      0.00000000	      0.00000000	      0.00000000	     12.65261095	      0.02232761	      0.00880399	      0.00000000	      0.00000000	      0.00000000	     -4.59295402	      0.00000000	      0.00000000	      0.00000000	      0.00000000	      0.00000000	      0.00000000	      0.00602268	      0.08456138	      0.00000000
      0.00006123	     -0.00000000	      0.10727907	      0.00000000	     -0.00000000	      0.00000000	     -0.00000000	      0.01476950	      0.06528623	      0.00000000	     -0.00000000	      0.00000000	     12.75245355	      0.02254463	      0.00882801	      0.00000000	     -0.00000000	      0.00000000	     -4.60302963	      0.00000000	      0.00000000	      0.00000000	      0.00000000	      0.00000000	      0.00000000	      0.00607449	      0.08511066	      0.00000000
      0.00012245	     -0.00000000	      0.10799022	      0.00000000	      0.00000000	      0.00000000	     -0.00000000	      0.01488260	      0.06567764	      0.00000000	      0.00000000	      0.00000000	     12.84961461	      0.02274676	      0.00885005	      0.00000000	      0.00000000	      0.00000000	     -4.61883246	      0.00000000	      0.00000000	      0.00000000	      0.00000000	      0.00000000	      0.00000000	      0.00612400	      0.08566055	      0.00000000
      0.00020780	      0.00000000	      0.10897884	     -0.00000000	     -0.00000000	     -0.00000000	     -0.00000000	      0.01503565	      0.06623376	     -0.00000000	     -0.00000000	     -0.00000000	     12.98104301	      0.02301111	      0.00888761	     -0.00000000	     -0.00000000	     -0.00000000	     -4.64623643	      0.00000000	      0.00000000	      0.00000000	      0.00000000	      0.00000000	      0.00000000	      0.00619006	      0.08642875	     -0.00000000
      0.00029315	      0.00000000	      0.10996438	     -0.00000000	     -0.00000000	     -0.00000000	     -0.00000000	      0.01518380	      0.06680079	     -0.00000000	     -0.00000000	     -0.00000000	     13.10822974	      0.02325951	      0.00893730	     -0.00000000	     -0.00000000	     -0.00000000	     -4.67769926	      0.00000000	      0.00000000	      0.00000000	      0.00000000	      0.00000000	      0.00000000	      0.00625325	      0.08719906	     -0.00000000
      0.00042115	      0.00000000	      0.11143701	     -0.00000000	      0.00000000	      0.00000000	     -0.00000000	      0.01539781	      0.06766919	     -0.00000000	      0.00000000	      0.00000000	     13.29186465	      0.02360722	      0.00903581	     -0.00000000	      0.00000000	      0.00000000	     -4.73043755	      0.00000000	      0.00000000	      0.00000000	      0.00000000	      0.00000000	      0.00000000	      0.00634340	      0.08835795	     -0.00000000
      0.00054914	      0.00000000	      0.11290394	     -0.00000000	      0.00000000	      0.00000000	     -0.00000000	      0.01560316	      0.06855663	     -0.00000000	      0.00000000	      0.00000000	     13.46798887	      0.02392934	      0.00916098	     -0.00000000	      0.00000000	      0.00000000	     -4.78863262	      0.00000000	      0.00000000	      0.00000000	      0.00000000	      0.00000000	      0.00000000	      0.00642874	      0.08952085	     -0.00000000
      0.00075973	      0.00000000	      0.11530681	      0.00000000	      0.00000000	      0.00000000	     -0.00000000	      0.01592515	      0.07005156	      0.00000000	      0.00000000	      0.00000000	     13.74396608	      0.02441274	      0.00941659	      0.00000000	      0.00000000	      0.00000000	     -4.89412450	      0.00000000	      0.00000000	      0.00000000	      0.00000000	      0.00000000	      0.00000000	      0.00656035	      0.09144142	      0.00000000
      0.00097032	      0.00000000	      0.11769847	      0.00000000	      0.00000000	      0.00000000	     -0.00000000	      0.01623098	      0.07158167	      0.00000000	      0.00000000	      0.00000000	     14.00587129	      0.02484881	      0.00972281	     -0.00000000	      0.00000000	      0.00000000	     -5.00947065	      0.00000000	      0.00000000	      0.00000000	      0.00000000	      0.00000000	      0.00000000	      0.00668301	      0.09336910	      0.00000000
      0.00125500	      0.00000000	      0.12091723	     -0.00000000	     -0.00000000	      0.00000000	     -0.00000000	      0.01662455	      0.07369280	     -0.00000000	     -0.00000000	      0.00000000	     14.34261957	      0.02538038	      0.01019889	     -0.00000000	     -0.00000000	      0.00000000	     -5.17736611	      0.00000000	      0.00000000	      0.00000000	      0.00000000	      0.00000000	      0.00000000	      0.00683787	      0.09598321	     -0.00000000
      0.00153968	      0.00000000	      0.12412283	     -0.00000000	      0.00000000	      0.00000000	     -0.00000000	      0.01700100	      0.07584015	     -0.00000000	      0.00000000	      0.00000000	     14.66439144	      0.02586201	      0.01072826	     -0.00000000	      0.00000000	      0.00000000	     -5.35555968	      0.00000000	      0.00000000	      0.00000000	      0.00000000	      0.00000000	      0.00000000	      0.00698328	      0.09860374	     -0.00000000
      0.00177985	      0.00000000	      0.12681898	     -0.00000000	      0.00000000	      0.00000000	     -0.00000000	      0.01730873	      0.07767207	     -0.00000000	      0.00000000	      0.00000000	     14.92720076	      0.02623980	      0.01120556	     -0.00000000	      0.00000000	      0.00000000	     -5.51167967	      0.00000000	      0.00000000	      0.00000000	      0.00000000	      0.00000000	      0.00000000	      0.00710052	      0.10081768	     -0.00000000
      0.00202001	      0.00000000	      0.12950891	      0.00000000	      0.00000000	      0.00000000	     -0.00000000	      0.01760968	      0.07951756	     -0.00000000	      0.00000000	      0.00000000	     15.18401905	      0.02659788	      0.01170362	     -0.00000000	      0.00000000	      0.00000000	     -5.67180829	      0.00000000	      0.00000000	      0.00000000	      0.00000000	      0.00000000	      0.00000000	      0.00721403	      0.10303331	     -0.00000000
      0.00230741	      0.00000000	      0.13272094	      0.00000000	      0.00000000	      0.00000000	     -0.00000000	      0.01796308	      0.08173884	      0.00000000	      0.00000000	      0.00000000	     15.48536209	      0.02700705	      0.01232023	     -0.00000000	      0.00000000	      0.00000000	     -5.86726089	      0.00000000	      0.00000000	      0.00000000	      0.00000000	      0.00000000	      0.00000000	      0.00734618	      0.10568569	      0.00000000
      0.00259481	     -0.00000000	      0.13592654	      0.00000000	      0.00000000	      0.00000000	     -0.00000000	      0.01831104	      0.08396987	      0.00000000	      0.00000000	      0.00000000	     15.78181476	      0.02740056	      0.01295303	      0.00000000	      0.00000000	      0.00000000	     -6.06582726	      0.00000000	      0.00000000	      0.00000000	      0.00000000	      0.00000000	      0.00000000	      0.00747535	      0.10833818	      0.00000000
      0.00282227	     -0.00000000	      0.13845962	      0.00000000	      0.00000000	      0.00000000	     -0.00000000	      0.01858356	      0.08574031	      0.00000000	      0.00000000	      0.00000000	     16.01382305	      0.02770390	      0.01346248	      0.00000000	      0.00000000	      0.00000000	     -6.22449706	      0.00000000	      0.00000000	      0.00000000	      0.00000000	      0.00000000	      0.00000000	      0.00757601	      0.11043705	      0.00000000
      0.00304973	     -0.00000000	      0.14098951	      0.00000000	      0.00000000	      0.00000000	     -0.00000000	      0.01885413	      0.08751354	      0.00000000	      0.00000000	      0.00000000	     16.24402817	      0.02800169	      0.01397739	      0.00000000	      0.00000000	      0.00000000	     -6.38422870	      0.00000000	      0.00000000	      0.00000000	      0.00000000	      0.00000000	      0.00000000	      0.00767562	      0.11253519	      0.00000000
      0.00334924	     -0.00000000	      0.14431624	      0.00000000	      0.00000000	      0.00000000	     -0.00000000	      0.01920812	      0.08985112	      0.00000000	      0.00000000	      0.00000000	     16.54499521	      0.02838752	      0.01466181	      0.00000000	      0.00000000	      0.00000000	     -6.59566126	      0.00000000	      0.00000000	      0.00000000	      0.00000000	      0.00000000	      0.00000000	      0.00780555	      0.11529642	      0.00000000
      0.00364874	     -0.00000000	      0.14763821	      0.00000000	      0.00000000	      0.00000000	     -0.00000000	      0.01956016	      0.09219031	      0.00000000	      0.00000000	      0.00000000	     16.84405678	      0.02876790	      0.01535122	      0.00000000	      0.00000000	      0.00000000	     -6.80805306	      0.00000000	      0.00000000	      0.00000000	      0.00000000	      0.00000000	      0.00000000	      0.00793444	      0.11805558	      0.00000000
      0.00386300	     -0.00000000	      0.15001182	      0.00000000	      0.00000000	      0.00000000	     -0.00000000	      0.01981108	      0.09386397	      0.00000000	      0.00000000	      0.00000000	     17.05707003	      0.02903766	      0.01584681	      0.00000000	      0.00000000	      0.00000000	     -6.96030819	      0.00000000	      0.00000000	      0.00000000	      0.00000000	      0.00000000	      0.00000000	      0.00802616	      0.12002793	      0.00000000
      0.00407725	     -0.00000000	      0.15238321	      0.00000000	      0.00000000	      0.00000000	     -0.00000000	      0.02006140	      0.09553754	      0.00000000	      0.00000000	      0.00000000	     17.26944818	      0.02930578	      0.01634366	      0.00000000	      0.00000000	      0.00000000	     -7.11282152	      0.00000000	      0.00000000	      0.00000000	      0.00000000	      0.00000000	      0.00000000	      0.00811756	      0.12199899	      0.00000000
      0.00437314	     -0.00000000	      0.15565452	      0.00000000	      0.00000000	      0.00000000	     -0.00000000	      0.02040629	      0.09784814	      0.00000000	      0.00000000	      0.00000000	     17.56186702	      0.02967407	      0.01703150	      0.00000000	      0.00000000	      0.00000000	     -7.32366186	      0.00000000	      0.00000000	      0.00000000	      0.00000000	      0.00000000	      0.00000000	      0.00824338	      0.12471879	      0.00000000
      0.00466902	     -0.00000000	      0.15892177	      0.00000000	      0.00000000	      0.00000000	     -0.00000000	      0.02075045	      0.10015759	      0.00000000	      0.00000000	      0.00000000	     17.85342741	      0.03004050	      0.01772051	      0.00000000	      0.00000000	      0.00000000	     -7.53470493	      0.00000000	      0.00000000	      0.00000000	      0.00000000	      0.00000000	      0.00000000	      0.00836883	      0.12743587	      0.00000000
      0.00490644	     -0.00000000	      0.16154050	      0.00000000	      0.00000000	      0.00000000	     -0.00000000	      0.02102618	      0.10200960	      0.00000000	      0.00000000	      0.00000000	     18.08684428	      0.03033360	      0.01827410	      0.00000000	      0.00000000	      0.00000000	     -7.70405555	      0.00000000	      0.00000000	      0.00000000	      0.00000000	      0.00000000	      0.00000000	      0.00846928	      0.12961401	      0.00000000
      0.00514385	     -0.00000000	      0.16415668	      0.00000000	      0.00000000	      0.00000000	     -0.00000000	      0.02130158	      0.10386051	      0.00000000	      0.00000000	      0.00000000	     18.31983930	      0.03062594	      0.01882791	      0.00000000	      0.00000000	      0.00000000	     -7.87345438	      0.00000000	      0.00000000	      0.00000000	      0.00000000	      0.00000000	      0.00000000	      0.00856957	      0.13179029	      0.00000000
      0.00542953	     -0.00000000	      0.16730131	      0.00000000	      0.00000000	      0.00000000	     -0.00000000	      0.02163262	      0.10608605	      0.00000000	      0.00000000	      0.00000000	     18.59969328	      0.03097702	      0.01949462	      0.00000000	      0.00000000	      0.00000000	     -8.07723311	      0.00000000	      0.00000000	      0.00000000	      0.00000000	      0.00000000	      0.00000000	      0.00869010	      0.13440646	      0.00000000
      0.00571522	     -0.00000000	      0.17044226	      0.00000000	      0.00000000	      0.00000000	     -0.00000000	      0.02196332	      0.10830968	      0.00000000	      0.00000000	      0.00000000	     18.87903591	      0.03132736	      0.02016128	      0.00000000	      0.00000000	      0.00000000	     -8.28099830	      0.00000000	      0.00000000	      0.00000000	      0.00000000	      0.00000000	      0.00000000	      0.00881046	      0.13701983	      0.00000000
      0.00595120	     -0.00000000	      0.17303408	      0.00000000	      0.00000000	      0.00000000	     -0.00000000	      0.02223627	      0.11014499	      0.00000000	      0.00000000	      0.00000000	     19.10942855	      0.03161642	      0.02071208	      0.00000000	      0.00000000	      0.00000000	     -8.44920616	      0.00000000	      0.00000000	      0.00000000	      0.00000000	      0.00000000	      0.00000000	      0.00890979	      0.13917647	      0.00000000
      0.00618719	     -0.00000000	      0.17562337	      0.00000000	      0.00000000	      0.00000000	     -0.00000000	      0.02250904	      0.11197887	      0.00000000	      0.00000000	      0.00000000	     19.33950841	      0.03190511	      0.02126267	      0.00000000	      0.00000000	      0.00000000	     -8.61738414	      0.00000000	      0.00000000	      0.00000000	      0.00000000	      0.00000000	      0.00000000	      0.00900904	      0.14133115	      0.00000000
      0.00647135	     -0.00000000	      0.17873791	      0.00000000	      0.00000000	      0.00000000	     -0.00000000	      0.02283727	      0.11418518	      0.00000000	      0.00000000	      0.00000000	     19.61616016	      0.03225241	      0.02192556	     -0.00000000	      0.00000000	      0.00000000	     -8.81976022	      0.00000000	      0.00000000	      0.00000000	      0.00000000	      0.00000000	      0.00000000	      0.00912845	      0.14392308	      0.00000000
      0.00675552	     -0.00000000	      0.18184878	      0.00000000	      0.00000000	      0.00000000	     -0.00000000	      0.02316526	      0.11638932	      0.00000000	      0.00000000	      0.00000000	     19.89238598	      0.03259929	      0.02258807	      0.00000000	      0.00000000	      0.00000000	     -9.02205723	      0.00000000	      0.00000000	      0.00000000	      0.00000000	      0.00000000	      0.00000000	      0.00924777	      0.14651210	      0.00000000
      0.00699497	     -0.00000000	      0.18446730	      0.00000000	      0.00000000	      0.00000000	     -0.00000000	      0.02344149	      0.11824491	      0.00000000	      0.00000000	      0.00000000	     20.12482717	      0.03289142	      0.02314623	      0.00000000	      0.00000000	      0.00000000	     -9.19237423	      0.00000000	      0.00000000	      0.00000000	      0.00000000	      0.00000000	      0.00000000	      0.00934825	      0.14869149	      0.00000000
      0.00723442	     -0.00000000	      0.18708318	      0.00000000	      0.00000000	      0.00000000	     -0.00000000	      0.02371756	      0.12009890	      0.00000000	      0.00000000	      0.00000000	     20.35697540	      0.03318328	      0.02370403	      0.00000000	      0.00000000	      0.00000000	     -9.36263371	      0.00000000	      0.00000000	      0.00000000	      0.00000000	      0.00000000	      0.00000000	      0.00944867	      0.15086878	      0.00000000
      0.00751378	     -0.00000000	      0.19013169	      0.00000000	      0.00000000	      0.00000000	     -0.00000000	      0.02403946	      0.12225982	      0.00000000	      0.00000000	      0.00000000	     20.62744896	      0.03352359	      0.02435457	      0.00000000	      0.00000000	      0.00000000	     -9.56110998	      0.00000000	      0.00000000	      0.00000000	      0.00000000	      0.00000000	      0.00000000	      0.00956576	      0.15340628	      0.00000000
      0.00779314	     -0.00000000	      0.19317659	      0.00000000	      0.00000000	      0.00000000	     -0.00000000	      0.02436118	      0.12441852	      0.00000000	      0.00000000	      0.00000000	     20.89752991	      0.03386357	      0.02500462	      0.00000000	      0.00000000	      0.00000000	     -9.75948883	      0.00000000	      0.00000000	      0.00000000	      0.00000000	      0.00000000	      0.00000000	      0.00968276	      0.15594090	      0.00000000
      0.00803996	     -0.00000000	      0.19586389	      0.00000000	      0.00000000	      0.00000000	     -0.00000000	      0.02464528	      0.12632396	      0.00000000	      0.00000000	      0.00000000	     21.13583784	      0.03416384	      0.02557878	      0.00000000	      0.00000000	      0.00000000	     -9.93460350	      0.00000000	      0.00000000	      0.00000000	      0.00000000	      0.00000000	      0.00000000	      0.00978609	      0.15817796	      0.00000000
      0.00828679	     -0.00000000	      0.19854835	      0.00000000	      0.00000000	      0.00000000	     -0.00000000	      0.02492924	      0.12822764	      0.00000000	      0.00000000	      0.00000000	     21.37384049	      0.03446386	      0.02615252	      0.00000000	      0.00000000	      0.00000000	    -10.10964687	      0.00000000	      0.00000000	      0.00000000	      0.00000000	      0.00000000	      0.00000000	      0.00988936	      0.16041273	      0.00000000
      0.00855771	     -0.00000000	      0.20149148	      0.00000000	      0.00000000	      0.00000000	     -0.00000000	      0.02524076	      0.13031503	      0.00000000	      0.00000000	      0.00000000	     21.63472135	      0.03479302	      0.02678198	      0.00000000	      0.00000000	      0.00000000	    -10.30160714	      0.00000000	      0.00000000	      0.00000000	      0.00000000	      0.00000000	      0.00000000	      0.01000265	      0.16286297	      0.00000000
      0.00882862	     -0.00000000	      0.20443115	      0.00000000	      0.00000000	      0.00000000	     -0.00000000	      0.02555211	      0.13240026	      0.00000000	      0.00000000	      0.00000000	     21.89523446	      0.03512191	      0.02741094	      0.00000000	      0.00000000	      0.00000000	    -10.49346964	      0.00000000	      0.00000000	      0.00000000	      0.00000000	      0.00000000	      0.00000000	      0.01011587	      0.16531042	      0.00000000
      0.00909954	     -0.00000000	      0.20736734	      0.00000000	      0.00000000	      0.00000000	     -0.00000000	      0.02586329	      0.13448331	      0.00000000	      0.00000000	      0.00000000	     22.15538207	      0.03545067	      0.02803964	      0.00000000	      0.00000000	      0.00000000	    -10.68514356	      0.00000000	      0.00000000	      0.00000000	      0.00000000	      0.00000000	      0.00000000	      0.01022904	      0.16775509	      0.00000000
      0.00937046	     -0.00000000	      0.21030003	      0.00000000	      0.00000000	      0.00000000	     -0.00000000	      0.02617432	      0.13656417	      0.00000000	      0.00000000	      0.00000000	     22.41515977	      0.03577912	      0.02866775	      0.00000000	      0.00000000	      0.00000000	    -10.87674226	      0.00000000	      0.00000000	      0.00000000	      0.00000000	      0.00000000	      0.00000000	      0.01034213	      0.17019694	      0.00000000
      0.00960318	     -0.00000000	      0.21281651	      0.00000000	      0.00000000	      0.00000000	     -0.00000000	      0.02644137	      0.13834994	      0.00000000	      0.00000000	      0.00000000	     22.63802654	      0.03606122	      0.02920716	      0.00000000	      0.00000000	      0.00000000	    -11.04116362	      0.00000000	      0.00000000	      0.00000000	      0.00000000	      0.00000000	      0.00000000	      0.01043924	      0.17229235	      0.00000000
      0.00983591	     -0.00000000	      0.21533039	      0.00000000	      0.00000000	      0.00000000	     -0.00000000	      0.02670831	      0.14013408	      0.00000000	      0.00000000	      0.00000000	     22.86061926	      0.03634310	      0.02974615	      0.00000000	      0.00000000	      0.00000000	    -11.20552142	      0.00000000	      0.00000000	      0.00000000	      0.00000000	      0.00000000	      0.00000000	      0.01053631	      0.17438566	      0.00000000
      0.01011404	     -0.00000000	      0.21833124	      0.00000000	      0.00000000	      0.00000000	     -0.00000000	      0.02702717	      0.14226411	      0.00000000	      0.00000000	      0.00000000	     23.12627725	      0.03667983	      0.03038995	      0.00000000	      0.00000000	      0.00000000	    -11.40177622	      0.00000000	      0.00000000	      0.00000000	      0.00000000	      0.00000000	      0.00000000	      0.01065225	      0.17688459	      0.00000000
      0.01039217	     -0.00000000	      0.22132834	      0.00000000	      0.00000000	      0.00000000	     -0.00000000	      0.02734587	      0.14439178	      0.00000000	      0.00000000	      0.00000000	     23.39154234	      0.03701630	      0.03103321	      0.00000000	      0.00000000	      0.00000000	    -11.59791802	      0.00000000	      0.00000000	      0.00000000	      0.00000000	      0.00000000	      0.00000000	      0.01076813	      0.17938050	      0.00000000
      0.01067029	     -0.00000000	      0.22432167	      0.00000000	      0.00000000	      0.00000000	     -0.00000000	      0.02766440	      0.14651708	      0.00000000	      0.00000000	      0.00000000	     23.65641610	      0.03735265	      0.03167617	      0.00000000	      0.00000000	      0.00000000	    -11.79385696	      0.00000000	      0.00000000	      0.00000000	      0.00000000	      0.00000000	      0.00000000	      0.01088395	      0.18187339	      0.00000000
      0.01091920	     -0.00000000	      0.22699729	      0.00000000	      0.00000000	      0.00000000	     -0.00000000	      0.02794933	      0.14841707	      0.00000000	      0.00000000	      0.00000000	     23.89312481	      0.03765340	      0.03225100	      0.00000000	      0.00000000	      0.00000000	    -11.96914719	      0.00000000	      0.00000000	      0.00000000	      0.00000000	      0.00000000	      0.00000000	      0.01098754	      0.18410177	      0.00000000
      0.01116811	     -0.00000000	      0.22966987	      0.00000000	     -0.00000000	      0.00000000	     -0.00000000	      0.02823414	      0.15031513	      0.00000000	     -0.00000000	      0.00000000	     24.12951881	      0.03795408	      0.03282564	      0.00000000	     -0.00000000	      0.00000000	    -12.14425568	      0.00000000	      0.00000000	      0.00000000	      0.00000000	      0.00000000	      0.00000000	      0.01109109	      0.18632773	      0.00000000
      0.01141701	     -0.00000000	      0.23233939	      0.00000000	     -0.00000000	      0.00000000	     -0.00000000	      0.02851881	      0.15221128	      0.00000000	     -0.00000000	      0.00000000	     24.36559391	      0.03825453	      0.03339978	      0.00000000	     -0.00000000	      0.00000000	    -12.31928947	      0.00000000	      0.00000000	      0.00000000	      0.00000000	      0.00000000	      0.00000000	      0.01119458	      0.18855122	      0.00000000
      0.01168002	     -0.00000000	      0.23515674	      0.00000000	     -0.00000000	      0.00000000	     -0.00000000	      0.02881947	      0.15421268	      0.00000000	     -0.00000000	      0.00000000	     24.61469171	      0.03857188	      0.03400613	      0.00000000	     -0.00000000	      0.00000000	    -12.50406488	      0.00000000	      0.00000000	      0.00000000	      0.00000000	      0.00000000	      0.00000000	      0.01130389	      0.19089794	      0.00000000
      0.01194302	     -0.00000000	      0.23797065	      0.00000000	      0.00000000	      0.00000000	     -0.00000000	      0.02911998	      0.15621193	      0.00000000	      0.00000000	      0.00000000	     24.86343193	      0.03888900	      0.03461194	      0.00000000	      0.00000000	      0.00000000	    -12.68874272	      0.00000000	      0.00000000	      0.00000000	      0.00000000	      0.00000000	      0.00000000	      0.01141314	      0.19324190	      0.00000000
      0.01219797	     -0.00000000	      0.24069517	      0.00000000	     -0.00000000	      0.00000000	     -0.00000000	      0.02941117	      0.15814793	      0.00000000	     -0.00000000	      0.00000000	     25.10422228	      0.03919630	      0.03519893	      0.00000000	     -0.00000000	      0.00000000	    -12.86760566	      0.00000000	      0.00000000	      0.00000000	      0.00000000	      0.00000000	      0.00000000	      0.01151900	      0.19551151	      0.00000000
      0.01245293	     -0.00000000	      0.24341644	      0.00000000	      0.00000000	      0.00000000	     -0.00000000	      0.02970223	      0.16008189	      0.00000000	      0.00000000	      0.00000000	     25.34467485	      0.03950340	      0.03578541	      0.00000000	      0.00000000	      0.00000000	    -13.04637457	      0.00000000	      0.00000000	      0.00000000	      0.00000000	      0.00000000	      0.00000000	      0.01162481	      0.19777850	      0.00000000
      0.01271510	     -0.00000000	      0.24621135	      0.00000000	      0.00000000	      0.00000000	     -0.00000000	      0.03000140	      0.16206844	      0.00000000	      0.00000000	      0.00000000	     25.59158377	      0.03981907	      0.03638817	      0.00000000	      0.00000000	      0.00000000	    -13.23004127	      0.00000000	      0.00000000	      0.00000000	      0.00000000	      0.00000000	      0.00000000	      0.01173356	      0.20010694	      0.00000000
      0.01297727	     -0.00000000	      0.24900280	      0.00000000	      0.00000000	      0.00000000	     -0.00000000	      0.03030043	      0.16405282	      0.00000000	      0.00000000	      0.00000000	     25.83813382	      0.04013452	      0.03699040	      0.00000000	      0.00000000	      0.00000000	    -13.41360399	      0.00000000	      0.00000000	      0.00000000	      0.00000000	      0.00000000	      0.00000000	      0.01184226	      0.20243259	      0.00000000
      0.01323521	     -0.00000000	      0.25174576	      0.00000000	      0.00000000	      0.00000000	     -0.00000000	      0.03059450	      0.16600300	      0.00000000	      0.00000000	      0.00000000	     26.08035209	      0.04044475	      0.03758257	      0.00000000	      0.00000000	      0.00000000	    -13.59403976	      0.00000000	      0.00000000	      0.00000000	      0.00000000	      0.00000000	      0.00000000	      0.01194916	      0.20471795	      0.00000000
      0.01349315	     -0.00000000	      0.25448535	      0.00000000	      0.00000000	      0.00000000	     -0.00000000	      0.03088844	      0.16795105	      0.00000000	      0.00000000	      0.00000000	     26.32222132	      0.04075479	      0.03817423	      0.00000000	      0.00000000	      0.00000000	    -13.77437390	      0.00000000	      0.00000000	      0.00000000	      0.00000000	      0.00000000	      0.00000000	      0.01205600	      0.20700060	      0.00000000
      0.01375333	     -0.00000000	      0.25724539	      0.00000000	     -0.00000000	      0.00000000	     -0.00000000	      0.03118482	      0.16991391	      0.00000000	     -0.00000000	      0.00000000	     26.56584692	      0.04106740	      0.03877070	      0.00000000	     -0.00000000	      0.00000000	    -13.95612038	      0.00000000	      0.00000000	      0.00000000	      0.00000000	      0.00000000	      0.00000000	      0.01216373	      0.20930040	      0.00000000
      0.01401352	     -0.00000000	      0.26000198	      0.00000000	      0.00000000	      0.00000000	     -0.00000000	      0.03148106	      0.17187461	      0.00000000	      0.00000000	      0.00000000	     26.80911582	      0.04137981	      0.03936666	      0.00000000	      0.00000000	      0.00000000	    -14.13776076	      0.00000000	      0.00000000	      0.00000000	      0.00000000	      0.00000000	      0.00000000	      0.01227141	      0.21159742	      0.00000000
      0.01427221	     -0.00000000	      0.26273931	      0.00000000	      0.00000000	      0.00000000	     -0.00000000	      0.03177548	      0.17382187	      0.00000000	      0.00000000	      0.00000000	     27.05063632	      0.04169031	      0.03995883	      0.00000000	      0.00000000	      0.00000000	    -14.31820075	      0.00000000	      0.00000000	      0.00000000	      0.00000000	      0.00000000	      0.00000000	      0.01237842	      0.21387850	      0.00000000
      0.01453091	     -0.00000000	      0.26547322	      0.00000000	      0.00000000	      0.00000000	     -0.00000000	      0.03206978	      0.17576698	      0.00000000	      0.00000000	      0.00000000	     27.29180273	      0.04200062	      0.04055050	      0.00000000	      0.00000000	      0.00000000	    -14.49853409	      0.00000000	      0.00000000	      0.00000000	      0.00000000	      0.00000000	      0.00000000	      0.01248538	      0.21615682	      0.00000000
      0.01478923	     -0.00000000	      0.26819975	      0.00000000	      0.00000000	      0.00000000	     -0.00000000	      0.03236353	      0.17770711	      0.00000000	      0.00000000	      0.00000000	     27.53227043	      0.04231035	      0.04114095	      0.00000000	      0.00000000	      0.00000000	    -14.67845313	      0.00000000	      0.00000000	      0.00000000	      0.00000000	      0.00000000	      0.00000000	      0.01259215	      0.21842910	      0.00000000
      0.01504755	     -0.00000000	      0.27092284	      0.00000000	      0.00000000	      0.00000000	     -0.00000000	      0.03265716	      0.17964507	      0.00000000	      0.00000000	      0.00000000	     27.77238372	      0.04261990	      0.04173090	      0.00000000	      0.00000000	      0.00000000	    -14.85826310	      0.00000000	      0.00000000	      0.00000000	      0.00000000	      0.00000000	      0.00000000	      0.01269886	      0.22069861	      0.00000000
      0.01530350	     -0.00000000	      0.27361742	      0.00000000	      0.00000000	      0.00000000	     -0.00000000	      0.03294796	      0.18156301	      0.00000000	      0.00000000	      0.00000000	     28.00993391	      0.04292647	      0.04231503	      0.00000000	      0.00000000	      0.00000000	    -15.03626445	      0.00000000	      0.00000000	      0.00000000	      0.00000000	      0.00000000	      0.00000000	      0.01280455	      0.22294446	      0.00000000
      0.01555944	     -0.00000000	      0.27630859	      0.00000000	      0.00000000	      0.00000000	     -0.00000000	      0.03323864	      0.18347880	      0.00000000	      0.00000000	      0.00000000	     28.24713500	      0.04323287	      0.04289867	      0.00000000	      0.00000000	      0.00000000	    -15.21415502	      0.00000000	      0.00000000	      0.00000000	      0.00000000	      0.00000000	      0.00000000	      0.01291019	      0.22518757	      0.00000000
      0.01580318	     -0.00000000	      0.27886830	      0.00000000	      0.00000000	      0.00000000	     -0.00000000	      0.03351536	      0.18530126	      0.00000000	      0.00000000	      0.00000000	     28.47270423	      0.04352454	      0.04345412	      0.00000000	      0.00000000	      0.00000000	    -15.38343095	      0.00000000	      0.00000000	      0.00000000	      0.00000000	      0.00000000	      0.00000000	      0.01301075	      0.22732120	      0.00000000
      0.01611297	     -0.00000000	      0.28211728	      0.00000000	      0.00000000	      0.00000000	     -0.00000000	      0.03386692	      0.18761481	      0.00000000	      0.00000000	      0.00000000	     28.75894942	      0.04389506	      0.04415951	      0.00000000	      0.00000000	      0.00000000	    -15.59842063	      0.00000000	      0.00000000	      0.00000000	      0.00000000	      0.00000000	      0.00000000	      0.01313851	      0.23002950	      0.00000000
      0.01651210	     -0.00000000	      0.28629568	      0.00000000	      0.00000000	      0.00000000	     -0.00000000	      0.03431961	      0.19059079	      0.00000000	      0.00000000	      0.00000000	     29.12697594	      0.04437210	      0.04506737	      0.00000000	      0.00000000	      0.00000000	    -15.87511609	      0.00000000	      0.00000000	      0.00000000	      0.00000000	      0.00000000	      0.00000000	      0.01330301	      0.23351277	      0.00000000
      0.01679287	     -0.00000000	      0.28922998	      0.00000000	      0.00000000	      0.00000000	     -0.00000000	      0.03463789	      0.19268108	      0.00000000	      0.00000000	      0.00000000	     29.38535163	      0.04470742	      0.04570526	      0.00000000	      0.00000000	      0.00000000	    -16.06960219	      0.00000000	      0.00000000	      0.00000000	      0.00000000	      0.00000000	      0.00000000	      0.01341866	      0.23595904	      0.00000000
      0.01703128	     -0.00000000	      0.29171831	      0.00000000	      0.00000000	      0.00000000	     -0.00000000	      0.03490805	      0.19445394	      0.00000000	      0.00000000	      0.00000000	     29.60441451	      0.04499209	      0.04624662	      0.00000000	      0.00000000	      0.00000000	    -16.23457707	      0.00000000	      0.00000000	      0.00000000	      0.00000000	      0.00000000	      0.00000000	      0.01351683	      0.23803363	      0.00000000
      0.01726968	     -0.00000000	      0.29420364	      0.00000000	      0.00000000	      0.00000000	     -0.00000000	      0.03517811	      0.19622491	      0.00000000	      0.00000000	      0.00000000	     29.82317059	      0.04527657	      0.04678748	      0.00000000	      0.00000000	      0.00000000	    -16.39947541	      0.00000000	      0.00000000	      0.00000000	      0.00000000	      0.00000000	      0.00000000	      0.01361496	      0.24010580	      0.00000000
      0.01753117	     -0.00000000	      0.29692615	      0.00000000	      0.00000000	      0.00000000	     -0.00000000	      0.03547421	      0.19816515	      0.00000000	      0.00000000	      0.00000000	     30.06275503	      0.04558850	      0.04738034	      0.00000000	      0.00000000	      0.00000000	    -16.58018423	      0.00000000	      0.00000000	      0.00000000	      0.00000000	      0.00000000	      0.00000000	      0.01372255	      0.24237583	      0.00000000
      0.01779266	     -0.00000000	      0.29964504	      0.00000000	      0.00000000	      0.00000000	     -0.00000000	      0.03577020	      0.20010311	      0.00000000	      0.00000000	      0.00000000	     30.30197000	      0.04590024	      0.04797265	      0.00000000	      0.00000000	      0.00000000	    -16.76078102	      0.00000000	      0.00000000	      0.00000000	      0.00000000	      0.00000000	      0.00000000	      0.01383009	      0.24464294	      0.00000000
      0.01804389	     -0.00000000	      0.30225382	      0.00000000	      0.00000000	      0.00000000	     -0.00000000	      0.03605447	      0.20196286	      0.00000000	      0.00000000	      0.00000000	     30.53145089	      0.04619965	      0.04854133	      0.00000000	      0.00000000	      0.00000000	    -16.93414288	      0.00000000	      0.00000000	      0.00000000	      0.00000000	      0.00000000	      0.00000000	      0.01393337	      0.24681834	      0.00000000
      0.01829512	     -0.00000000	      0.30485925	      0.00000000	      0.00000000	      0.00000000	     -0.00000000	      0.03633863	      0.20382048	      0.00000000	      0.00000000	      0.00000000	     30.76059001	      0.04649890	      0.04910952	      0.00000000	      0.00000000	      0.00000000	    -17.10739724	      0.00000000	      0.00000000	      0.00000000	      0.00000000	      0.00000000	      0.00000000	      0.01403662	      0.24899103	      0.00000000
      0.01849992	     -0.00000000	      0.30698066	      0.00000000	      0.00000000	      0.00000000	     -0.00000000	      0.03657021	      0.20533321	      0.00000000	      0.00000000	      0.00000000	     30.94712747	      0.04674276	      0.04957240	      0.00000000	      0.00000000	      0.00000000	    -17.24853122	      0.00000000	      0.00000000	      0.00000000	      0.00000000	      0.00000000	      0.00000000	      0.01412075	      0.25076018	      0.00000000
      0.01882450	     -0.00000000	      0.31033828	      0.00000000	      0.00000000	      0.00000000	     -0.00000000	      0.03693709	      0.20772781	      0.00000000	      0.00000000	      0.00000000	     31.24230330	      0.04712910	      0.05030547	      0.00000000	      0.00000000	      0.00000000	    -17.47202068	      0.00000000	      0.00000000	      0.00000000	      0.00000000	      0.00000000	      0.00000000	      0.01425404	      0.25356039	      0.00000000
      0.01906129	     -0.00000000	      0.31278426	      0.00000000	      0.00000000	      0.00000000	     -0.00000000	      0.03720465	      0.20947254	      0.00000000	      0.00000000	      0.00000000	     31.45728561	      0.04741073	      0.05083965	      0.00000000	      0.00000000	      0.00000000	    -17.63498789	      0.00000000	      0.00000000	      0.00000000	      0.00000000	      0.00000000	      0.00000000	      0.01435124	      0.25560041	      0.00000000
      0.01929809	     -0.00000000	      0.31522725	      0.00000000	      0.00000000	      0.00000000	     -0.00000000	      0.03747212	      0.21121536	      0.00000000	      0.00000000	      0.00000000	     31.67196496	      0.04769234	      0.05137359	      0.00000000	      0.00000000	      0.00000000	    -17.79779092	      0.00000000	      0.00000000	      0.00000000	      0.00000000	      0.00000000	      0.00000000	      0.01444841	      0.25763802	      0.00000000
      0.01953488	     -0.00000000	      0.31766723	      0.00000000	      0.00000000	      0.00000000	     -0.00000000	      0.03773950	      0.21295628	      0.00000000	      0.00000000	      0.00000000	     31.88633872	      0.04797379	      0.05190705	      0.00000000	      0.00000000	      0.00000000	    -17.96051149	      0.00000000	      0.00000000	      0.00000000	      0.00000000	      0.00000000	      0.00000000	      0.01454554	      0.25967321	      0.00000000
      0.01977868	     -0.00000000	      0.32017619	      0.00000000	      0.00000000	      0.00000000	     -0.00000000	      0.03801471	      0.21474668	      0.00000000	      0.00000000	      0.00000000	     32.10673150	      0.04826347	      0.05245592	      0.00000000	      0.00000000	      0.00000000	    -18.12791056	      0.00000000	      0.00000000	      0.00000000	      0.00000000	      0.00000000	      0.00000000	      0.01464552	      0.26176603	      0.00000000
      0.02008180	     -0.00000000	      0.32329127	      0.00000000	      0.00000000	      0.00000000	     -0.00000000	      0.03835676	      0.21696996	      0.00000000	      0.00000000	      0.00000000	     32.38030722	      0.04862348	      0.05313774	      0.00000000	      0.00000000	      0.00000000	    -18.33589064	      0.00000000	      0.00000000	      0.00000000	      0.00000000	      0.00000000	      0.00000000	      0.01476977	      0.26436458	      0.00000000
      0.02046862	     -0.00000000	      0.32725920	      0.00000000	      0.00000000	      0.00000000	     -0.00000000	      0.03879306	      0.21980250	      0.00000000	      0.00000000	      0.00000000	     32.72868573	      0.04908264	      0.05400688	      0.00000000	      0.00000000	      0.00000000	    -18.60101532	      0.00000000	      0.00000000	      0.00000000	      0.00000000	      0.00000000	      0.00000000	      0.01492825	      0.26767476	      0.00000000
      0.02071870	     -0.00000000	      0.32982027	      0.00000000	      0.00000000	      0.00000000	     -0.00000000	      0.03907502	      0.22163109	      0.00000000	      0.00000000	      0.00000000	     32.95348603	      0.04937928	      0.05456811	      0.00000000	      0.00000000	      0.00000000	    -18.77230735	      0.00000000	      0.00000000	      0.00000000	      0.00000000	      0.00000000	      0.00000000	      0.01503067	      0.26981141	      0.00000000
      0.02096879	     -0.00000000	      0.33237796	      0.00000000	      0.00000000	      0.00000000	     -0.00000000	      0.03935690	      0.22345754	      0.00000000	      0.00000000	      0.00000000	     33.17794634	      0.04967589	      0.05512905	      0.00000000	      0.00000000	      0.00000000	    -18.94342352	      0.00000000	      0.00000000	      0.00000000	      0.00000000	      0.00000000	      0.00000000	      0.01513305	      0.27194535	      0.00000000
      0.02121887	     -0.00000000	      0.33493227	      0.00000000	      0.00000000	      0.00000000	     -0.00000000	      0.03963869	      0.22528185	      0.00000000	      0.00000000	      0.00000000	     33.40206381	      0.04997231	      0.05568942	      0.00000000	      0.00000000	      0.00000000	    -19.11445697	      0.00000000	      0.00000000	      0.00000000	      0.00000000	      0.00000000	      0.00000000	      0.01523540	      0.27407656	      0.00000000
      0.02147240	     -0.00000000	      0.33751826	      0.00000000	      0.00000000	      0.00000000	     -0.00000000	      0.03992427	      0.22712906	      0.00000000	      0.00000000	      0.00000000	     33.62891655	      0.05027275	      0.05625712	      0.00000000	      0.00000000	      0.00000000	    -19.28768612	      0.00000000	      0.00000000	      0.00000000	      0.00000000	      0.00000000	      0.00000000	      0.01533913	      0.27623431	      0.00000000
      0.02172593	     -0.00000000	      0.34010077	      0.00000000	      0.00000000	      0.00000000	     -0.00000000	      0.04020976	      0.22897406	      0.00000000	      0.00000000	      0.00000000	     33.85541700	      0.05057303	      0.05682429	      0.00000000	      0.00000000	      0.00000000	    -19.46081509	      0.00000000	      0.00000000	      0.00000000	      0.00000000	      0.00000000	      0.00000000	      0.01544281	      0.27838925	      0.00000000
      0.02197260	     -0.00000000	      0.34261016	      0.00000000	      0.00000000	      0.00000000	     -0.00000000	      0.04048746	      0.23076711	      0.00000000	      0.00000000	      0.00000000	     34.07546194	      0.05086512	      0.05737573	      0.00000000	      0.00000000	      0.00000000	    -19.62912625	      0.00000000	      0.00000000	      0.00000000	      0.00000000	      0.00000000	      0.00000000	      0.01554367	      0.28048329	      0.00000000
      0.02221928	     -0.00000000	      0.34511625	      0.00000000	      0.00000000	      0.00000000	     -0.00000000	      0.04076508	      0.23255805	      0.00000000	      0.00000000	      0.00000000	     34.29517332	      0.05115708	      0.05792670	      0.00000000	      0.00000000	      0.00000000	    -19.79733254	      0.00000000	      0.00000000	      0.00000000	      0.00000000	      0.00000000	      0.00000000	      0.01564449	      0.28257466	      0.00000000
      0.02247940	     -0.00000000	      0.34775528	      0.00000000	      0.00000000	      0.00000000	     -0.00000000	      0.04105774	      0.23444429	      0.00000000	      0.00000000	      0.00000000	     34.52649369	      0.05146484	      0.05850723	      0.00000000	      0.00000000	      0.00000000	    -19.97456089	      0.00000000	      0.00000000	      0.00000000	      0.00000000	      0.00000000	      0.00000000	      0.01575078	      0.28477708	      0.00000000
      0.02273951	     -0.00000000	      0.35039063	      0.00000000	      0.00000000	      0.00000000	     -0.00000000	      0.04135032	      0.23632820	      0.00000000	      0.00000000	      0.00000000	     34.75744297	      0.05177247	      0.05908722	      0.00000000	      0.00000000	      0.00000000	    -20.15166934	      0.00000000	      0.00000000	      0.00000000	      0.00000000	      0.00000000	      0.00000000	      0.01585703	      0.28697654	      0.00000000
      0.02299610	     -0.00000000	      0.35298662	      0.00000000	      0.00000000	      0.00000000	     -0.00000000	      0.04163885	      0.23818426	      0.00000000	      0.00000000	      0.00000000	     34.98489679	      0.05207583	      0.05965890	      0.00000000	      0.00000000	      0.00000000	    -20.32623443	      0.00000000	      0.00000000	      0.00000000	      0.00000000	      0.00000000	      0.00000000	      0.01596181	      0.28914325	      0.00000000
      0.02330652	     -0.00000000	      0.35612240	      0.00000000	      0.00000000	      0.00000000	     -0.00000000	      0.04198779	      0.24042665	      0.00000000	      0.00000000	      0.00000000	     35.25958336	      0.05244267	      0.06034983	      0.00000000	      0.00000000	      0.00000000	    -20.53725511	      0.00000000	      0.00000000	      0.00000000	      0.00000000	      0.00000000	      0.00000000	      0.01608852	      0.29176063	      0.00000000
      0.02365444	     -0.00000000	      0.35963082	      0.00000000	      0.00000000	      0.00000000	     -0.00000000	      0.04237877	      0.24293602	      0.00000000	      0.00000000	      0.00000000	     35.56683313	      0.05285366	      0.06112343	      0.00000000	      0.00000000	      0.00000000	    -20.77354066	      0.00000000	      0.00000000	      0.00000000	      0.00000000	      0.00000000	      0.00000000	      0.01623049	      0.29468924	      0.00000000
      0.02394973	     -0.00000000	      0.36260330	      0.00000000	      0.00000000	      0.00000000	     -0.00000000	      0.04271048	      0.24506248	      0.00000000	      0.00000000	      0.00000000	     35.82707980	      0.05320225	      0.06177918	      0.00000000	      0.00000000	      0.00000000	    -20.97393488	      0.00000000	      0.00000000	      0.00000000	      0.00000000	      0.00000000	      0.00000000	      0.01635094	      0.29717062	      0.00000000
      0.02417362	     -0.00000000	      0.36485390	      0.00000000	      0.00000000	      0.00000000	     -0.00000000	      0.04296193	      0.24667278	      0.00000000	      0.00000000	      0.00000000	     36.02408585	      0.05346654	      0.06227608	      0.00000000	      0.00000000	      0.00000000	    -21.12571726	      0.00000000	      0.00000000	      0.00000000	      0.00000000	      0.00000000	      0.00000000	      0.01644224	      0.29904949	      0.00000000
      0.02439752	     -0.00000000	      0.36710176	      0.00000000	      0.00000000	      0.00000000	     -0.00000000	      0.04321332	      0.24828134	      0.00000000	      0.00000000	      0.00000000	     36.22081596	      0.05373070	      0.06277252	      0.00000000	      0.00000000	      0.00000000	    -21.27743408	      0.00000000	      0.00000000	      0.00000000	      0.00000000	      0.00000000	      0.00000000	      0.01653352	      0.30092614	      0.00000000
      0.02462526	     -0.00000000	      0.36938545	      0.00000000	      0.00000000	      0.00000000	     -0.00000000	      0.04346898	      0.24991577	      0.00000000	      0.00000000	      0.00000000	     36.42064742	      0.05399934	      0.06327714	      0.00000000	      0.00000000	      0.00000000	    -21.43164853	      0.00000000	      0.00000000	      0.00000000	      0.00000000	      0.00000000	      0.00000000	      0.01662634	      0.30283281	      0.00000000
      0.02493219	     -0.00000000	      0.37245869	      0.00000000	      0.00000000	      0.00000000	     -0.00000000	      0.04381344	      0.25211565	      0.00000000	      0.00000000	      0.00000000	     36.68951042	      0.05436127	      0.06395663	      0.00000000	      0.00000000	      0.00000000	    -21.63931696	      0.00000000	      0.00000000	      0.00000000	      0.00000000	      0.00000000	      0.00000000	      0.01675141	      0.30539879	      0.00000000
      0.02523912	     -0.00000000	      0.37552677	      0.00000000	      0.00000000	      0.00000000	     -0.00000000	      0.04415780	      0.25431225	      0.00000000	      0.00000000	      0.00000000	     36.95785522	      0.05472299	      0.06463529	      0.00000000	      0.00000000	      0.00000000	    -21.84684796	      0.00000000	      0.00000000	      0.00000000	      0.00000000	      0.00000000	      0.00000000	      0.01687643	      0.30796061	      0.00000000
      0.02545699	     -0.00000000	      0.37770137	      0.00000000	      0.00000000	      0.00000000	     -0.00000000	      0.04440217	      0.25586942	      0.00000000	      0.00000000	      0.00000000	     37.14801614	      0.05497973	      0.06511671	      0.00000000	      0.00000000	      0.00000000	    -21.99399661	      0.00000000	      0.00000000	      0.00000000	      0.00000000	      0.00000000	      0.00000000	      0.01696515	      0.30977648	      0.00000000
      0.02567485	     -0.00000000	      0.37987337	      0.00000000	      0.00000000	      0.00000000	     -0.00000000	      0.04464650	      0.25742493	      0.00000000	      0.00000000	      0.00000000	     37.33791577	      0.05523634	      0.06559769	      0.00000000	      0.00000000	      0.00000000	    -22.14108551	      0.00000000	      0.00000000	      0.00000000	      0.00000000	      0.00000000	      0.00000000	      0.01705385	      0.31159025	      0.00000000
      0.02592713	     -0.00000000	      0.38238526	      0.00000000	      0.00000000	      0.00000000	     -0.00000000	      0.04492936	      0.25922414	      0.00000000	      0.00000000	      0.00000000	     37.55749264	      0.05553344	      0.06615424	      0.00000000	      0.00000000	      0.00000000	    -22.31128403	      0.00000000	      0.00000000	      0.00000000	      0.00000000	      0.00000000	      0.00000000	      0.01715654	      0.31368796	      0.00000000
      0.02617941	     -0.00000000	      0.38489365	      0.00000000	      0.00000000	      0.00000000	     -0.00000000	      0.04521217	      0.26102112	      0.00000000	      0.00000000	      0.00000000	     37.77672007	      0.05583042	      0.06671029	      0.00000000	      0.00000000	      0.00000000	    -22.48137180	      0.00000000	      0.00000000	      0.00000000	      0.00000000	      0.00000000	      0.00000000	      0.01725920	      0.31578285	      0.00000000
      0.02645015	     -0.00000000	      0.38758162	      0.00000000	      0.00000000	      0.00000000	     -0.00000000	      0.04551559	      0.26294707	      0.00000000	      0.00000000	      0.00000000	     38.01159456	      0.05614905	      0.06730651	      0.00000000	      0.00000000	      0.00000000	    -22.66375097	      0.00000000	      0.00000000	      0.00000000	      0.00000000	      0.00000000	      0.00000000	      0.01736935	      0.31802782	      0.00000000
      0.02672088	     -0.00000000	      0.39026556	      0.00000000	      0.00000000	      0.00000000	     -0.00000000	      0.04581894	      0.26487046	      0.00000000	      0.00000000	      0.00000000	     38.24606669	      0.05646755	      0.06790212	      0.00000000	      0.00000000	      0.00000000	    -22.84600701	      0.00000000	      0.00000000	      0.00000000	      0.00000000	      0.00000000	      0.00000000	      0.01747947	      0.32026955	      0.00000000
      0.02691494	     -0.00000000	      0.39218687	      0.00000000	      0.00000000	      0.00000000	     -0.00000000	      0.04603634	      0.26624753	      0.00000000	      0.00000000	      0.00000000	     38.41388449	      0.05669579	      0.06832872	      0.00000000	      0.00000000	      0.00000000	    -22.97654983	      0.00000000	      0.00000000	      0.00000000	      0.00000000	      0.00000000	      0.00000000	      0.01755838	      0.32187437	      0.00000000
      0.02723087	     -0.00000000	      0.39531035	      0.00000000	      0.00000000	      0.00000000	     -0.00000000	      0.04639019	      0.26848660	      0.00000000	      0.00000000	      0.00000000	     38.68665380	      0.05706731	      0.06902270	      0.00000000	      0.00000000	      0.00000000	    -23.18889635	      0.00000000	      0.00000000	      0.00000000	      0.00000000	      0.00000000	      0.00000000	      0.01768683	      0.32448348	      0.00000000
      0.02747074	     -0.00000000	      0.39767819	      0.00000000	      0.00000000	      0.00000000	     -0.00000000	      0.04665880	      0.27018430	      0.00000000	      0.00000000	      0.00000000	     38.89338756	      0.05734919	      0.06954893	     -0.00000000	      0.00000000	      0.00000000	    -23.35005309	      0.00000000	      0.00000000	      0.00000000	      0.00000000	      0.00000000	      0.00000000	      0.01778432	      0.32646148	      0.00000000
      0.02771061	     -0.00000000	      0.40004286	      0.00000000	      0.00000000	      0.00000000	     -0.00000000	      0.04692736	      0.27187997	      0.00000000	      0.00000000	      0.00000000	     39.09980787	      0.05763110	      0.07007489	     -0.00000000	      0.00000000	      0.00000000	    -23.51103884	      0.00000000	      0.00000000	      0.00000000	      0.00000000	      0.00000000	      0.00000000	      0.01788180	      0.32843693	      0.00000000
      0.02795047	     -0.00000000	      0.40240436	      0.00000000	      0.00000000	      0.00000000	     -0.00000000	      0.04719587	      0.27357364	      0.00000000	      0.00000000	      0.00000000	     39.30591236	      0.05791288	      0.07060031	      0.00000000	      0.00000000	      0.00000000	    -23.67195033	      0.00000000	      0.00000000	      0.00000000	      0.00000000	      0.00000000	      0.00000000	      0.01797925	      0.33040983	      0.00000000
      0.02819667	     -0.00000000	      0.40482483	      0.00000000	      0.00000000	      0.00000000	     -0.00000000	      0.04747141	      0.27530987	      0.00000000	      0.00000000	      0.00000000	     39.51712446	      0.05820205	      0.07113920	     -0.00000000	      0.00000000	      0.00000000	    -23.83696923	      0.00000000	      0.00000000	      0.00000000	      0.00000000	      0.00000000	      0.00000000	      0.01807926	      0.33243209	      0.00000000
      0.02844286	     -0.00000000	      0.40724196	      0.00000000	      0.00000000	      0.00000000	     -0.00000000	      0.04774690	      0.27704398	      0.00000000	      0.00000000	      0.00000000	     39.72800476	      0.05849112	      0.07167758	     -0.00000000	      0.00000000	      0.00000000	    -24.00188761	      0.00000000	      0.00000000	      0.00000000	      0.00000000	      0.00000000	      0.00000000	      0.01817925	      0.33445166	      0.00000000
      0.02871061	     -0.00000000	      0.40986688	      0.00000000	      0.00000000	      0.00000000	     -0.00000000	      0.04804646	      0.27892747	      0.00000000	      0.00000000	      0.00000000	     39.95696874	      0.05880543	      0.07226260	     -0.00000000	      0.00000000	      0.00000000	    -24.18109740	      0.00000000	      0.00000000	      0.00000000	      0.00000000	      0.00000000	      0.00000000	      0.01828797	      0.33664496	      0.00000000
      0.02897835	     -0.00000000	      0.41248785	      0.00000000	      0.00000000	      0.00000000	     -0.00000000	      0.04834597	      0.28080846	     -0.00000000	      0.00000000	      0.00000000	     40.18554069	      0.05911963	      0.07284702	     -0.00000000	      0.00000000	      0.00000000	    -24.36018936	      0.00000000	      0.00000000	      0.00000000	      0.00000000	      0.00000000	      0.00000000	      0.01839666	      0.33883507	      0.00000000
      0.02918757	     -0.00000000	      0.41453313	      0.00000000	      0.00000000	      0.00000000	     -0.00000000	      0.04857997	      0.28227652	     -0.00000000	      0.00000000	      0.00000000	     40.36387556	      0.05936510	      0.07330333	     -0.00000000	      0.00000000	      0.00000000	    -24.50002918	      0.00000000	      0.00000000	      0.00000000	      0.00000000	      0.00000000	      0.00000000	      0.01848158	      0.34054421	      0.00000000
      0.02950225	     -0.00000000	      0.41760490	      0.00000000	      0.00000000	      0.00000000	     -0.00000000	      0.04893187	      0.28448174	      0.00000000	      0.00000000	      0.00000000	     40.63165984	      0.05973426	      0.07398910	     -0.00000000	      0.00000000	      0.00000000	    -24.71018621	      0.00000000	      0.00000000	      0.00000000	      0.00000000	      0.00000000	      0.00000000	      0.01860929	      0.34311128	      0.00000000
      0.02975664	     -0.00000000	      0.42008412	      0.00000000	      0.00000000	      0.00000000	     -0.00000000	      0.04921630	      0.28626191	      0.00000000	      0.00000000	      0.00000000	     40.84774029	      0.06003250	      0.07454275	     -0.00000000	      0.00000000	      0.00000000	    -24.87999913	      0.00000000	      0.00000000	      0.00000000	      0.00000000	      0.00000000	      0.00000000	      0.01871249	      0.34518327	      0.00000000
      0.03001102	     -0.00000000	      0.42255978	      0.00000000	      0.00000000	      0.00000000	     -0.00000000	      0.04950069	      0.28803981	      0.00000000	      0.00000000	      0.00000000	     41.06347004	      0.06033080	      0.07509611	      0.00000000	      0.00000000	      0.00000000	    -25.04961870	      0.00000000	      0.00000000	      0.00000000	      0.00000000	      0.00000000	      0.00000000	      0.01881570	      0.34725239	      0.00000000
      0.03026541	     -0.00000000	      0.42503187	      0.00000000	      0.00000000	      0.00000000	     -0.00000000	      0.04978503	      0.28981545	      0.00000000	      0.00000000	      0.00000000	     41.27884597	      0.06062892	      0.07564880	     -0.00000000	      0.00000000	      0.00000000	    -25.21917826	      0.00000000	      0.00000000	      0.00000000	      0.00000000	      0.00000000	      0.00000000	      0.01891887	      0.34931863	      0.00000000
      0.03051980	     -0.00000000	      0.42750039	      0.00000000	      0.00000000	      0.00000000	     -0.00000000	      0.05006934	      0.29158881	      0.00000000	      0.00000000	      0.00000000	     41.49387120	      0.06092706	      0.07620113	      0.00000000	      0.00000000	      0.00000000	    -25.38856540	      0.00000000	      0.00000000	      0.00000000	      0.00000000	      0.00000000	      0.00000000	      0.01902204	      0.35138201	      0.00000000
      0.03077419	     -0.00000000	      0.42996535	      0.00000000	      0.00000000	      0.00000000	     -0.00000000	      0.05035362	      0.29335992	      0.00000000	      0.00000000	      0.00000000	     41.70854362	      0.06122506	      0.07675285	      0.00000000	      0.00000000	      0.00000000	    -25.55787568	      0.00000000	      0.00000000	      0.00000000	      0.00000000	      0.00000000	      0.00000000	      0.01912518	      0.35344250	      0.00000000
      0.03102481	     -0.00000000	      0.43239034	      0.00000000	      0.00000000	      0.00000000	     -0.00000000	      0.05063365	      0.29510259	      0.00000000	      0.00000000	      0.00000000	     41.91969599	      0.06151864	      0.07729601	      0.00000000	      0.00000000	      0.00000000	    -25.72452697	      0.00000000	      0.00000000	      0.00000000	      0.00000000	      0.00000000	      0.00000000	      0.01922679	      0.35546969	      0.00000000
      0.03127544	     -0.00000000	      0.43481187	      0.00000000	      0.00000000	      0.00000000	     -0.00000000	      0.05091364	      0.29684307	      0.00000000	      0.00000000	      0.00000000	     42.13050686	      0.06181212	      0.07783860	      0.00000000	      0.00000000	      0.00000000	    -25.89108962	      0.00000000	      0.00000000	      0.00000000	      0.00000000	      0.00000000	      0.00000000	      0.01932838	      0.35749409	      0.00000000
      0.03150969	     -0.00000000	      0.43707204	      0.00000000	      0.00000000	      0.00000000	     -0.00000000	      0.05117531	      0.29846783	      0.00000000	      0.00000000	      0.00000000	     42.32723527	      0.06208639	      0.07834535	      0.00000000	      0.00000000	      0.00000000	    -26.04664600	      0.00000000	      0.00000000	      0.00000000	      0.00000000	      0.00000000	      0.00000000	      0.01942331	      0.35938369	      0.00000000
      0.03181008	     -0.00000000	      0.43996606	      0.00000000	      0.00000000	      0.00000000	     -0.00000000	      0.05151084	      0.30054861	      0.00000000	      0.00000000	      0.00000000	     42.57908396	      0.06243804	      0.07899459	      0.00000000	      0.00000000	      0.00000000	    -26.24598355	      0.00000000	      0.00000000	      0.00000000	      0.00000000	      0.00000000	      0.00000000	      0.01954505	      0.36180334	      0.00000000
      0.03211048	     -0.00000000	      0.44285511	      0.00000000	      0.00000000	      0.00000000	     -0.00000000	      0.05184633	      0.30262623	      0.00000000	      0.00000000	      0.00000000	     42.83044389	      0.06278957	      0.07964305	      0.00000000	      0.00000000	      0.00000000	    -26.44517803	      0.00000000	      0.00000000	      0.00000000	      0.00000000	      0.00000000	      0.00000000	      0.01966676	      0.36421899	      0.00000000
      0.03234592	     -0.00000000	      0.44511593	      0.00000000	      0.00000000	      0.00000000	     -0.00000000	      0.05210924	      0.30425236	      0.00000000	      0.00000000	      0.00000000	     43.02710709	      0.06306506	      0.08015087	     -0.00000000	      0.00000000	      0.00000000	    -26.60115688	      0.00000000	      0.00000000	      0.00000000	      0.00000000	      0.00000000	      0.00000000	      0.01976214	      0.36610946	      0.00000000
      0.03258135	     -0.00000000	      0.44737371	      0.00000000	      0.00000000	      0.00000000	     -0.00000000	      0.05237212	      0.30587656	      0.00000000	      0.00000000	      0.00000000	     43.22347063	      0.06334048	      0.08065821	     -0.00000000	      0.00000000	      0.00000000	    -26.75705103	      0.00000000	      0.00000000	      0.00000000	      0.00000000	      0.00000000	      0.00000000	      0.01985750	      0.36799747	      0.00000000
      0.03285431	     -0.00000000	      0.44998753	      0.00000000	      0.00000000	      0.00000000	     -0.00000000	      0.05267688	      0.30775719	      0.00000000	      0.00000000	      0.00000000	     43.45075765	      0.06365977	      0.08124592	     -0.00000000	      0.00000000	      0.00000000	    -26.93764860	      0.00000000	      0.00000000	      0.00000000	      0.00000000	      0.00000000	      0.00000000	      0.01996806	      0.37018332	      0.00000000
      0.03312728	     -0.00000000	      0.45259725	      0.00000000	      0.00000000	      0.00000000	     -0.00000000	      0.05298162	      0.30963523	     -0.00000000	      0.00000000	      0.00000000	     43.67764272	      0.06397895	      0.08183299	     -0.00000000	      0.00000000	      0.00000000	    -27.11813388	      0.00000000	      0.00000000	      0.00000000	      0.00000000	      0.00000000	      0.00000000	      0.02007860	      0.37236587	      0.00000000
      0.03336365	     -0.00000000	      0.45485381	      0.00000000	      0.00000000	      0.00000000	     -0.00000000	      0.05324548	      0.31125940	     -0.00000000	      0.00000000	      0.00000000	     43.87378846	      0.06425534	      0.08234095	     -0.00000000	      0.00000000	      0.00000000	    -27.27429445	      0.00000000	      0.00000000	      0.00000000	      0.00000000	      0.00000000	      0.00000000	      0.02017432	      0.37425317	      0.00000000
      0.03365922	     -0.00000000	      0.45767130	      0.00000000	      0.00000000	      0.00000000	     -0.00000000	      0.05357541	      0.31328765	     -0.00000000	      0.00000000	      0.00000000	     44.11864331	      0.06460087	      0.08297551	     -0.00000000	      0.00000000	      0.00000000	    -27.46943468	      0.00000000	      0.00000000	      0.00000000	      0.00000000	      0.00000000	      0.00000000	      0.02029399	      0.37660973	     -0.00000000
      0.03401855	     -0.00000000	      0.46109003	      0.00000000	      0.00000000	      0.00000000	     -0.00000000	      0.05397646	      0.31574928	      0.00000000	      0.00000000	      0.00000000	     44.41568000	      0.06502085	      0.08374602	     -0.00000000	      0.00000000	      0.00000000	    -27.70645632	      0.00000000	      0.00000000	      0.00000000	      0.00000000	      0.00000000	      0.00000000	      0.02043946	      0.37946938	      0.00000000
      0.03441210	     -0.00000000	      0.46482622	      0.00000000	      0.00000000	      0.00000000	     -0.00000000	      0.05441568	      0.31844017	      0.00000000	      0.00000000	      0.00000000	     44.74020996	      0.06548073	      0.08458878	     -0.00000000	      0.00000000	      0.00000000	    -27.96577391	      0.00000000	      0.00000000	      0.00000000	      0.00000000	      0.00000000	      0.00000000	      0.02059877	      0.38259480	      0.00000000
      0.03471486	     -0.00000000	      0.46769472	      0.00000000	      0.00000000	      0.00000000	     -0.00000000	      0.05475354	      0.32050661	      0.00000000	      0.00000000	      0.00000000	     44.98930778	      0.06583438	      0.08523617	     -0.00000000	      0.00000000	      0.00000000	    -28.16512227	      0.00000000	      0.00000000	      0.00000000	      0.00000000	      0.00000000	      0.00000000	      0.02072130	      0.38499454	      0.00000000
      0.03493999	     -0.00000000	      0.46982451	      0.00000000	      0.00000000	      0.00000000	     -0.00000000	      0.05500477	      0.32204117	      0.00000000	      0.00000000	      0.00000000	     45.17422410	      0.06609741	      0.08571728	      0.00000000	      0.00000000	      0.00000000	    -28.31319715	      0.00000000	      0.00000000	      0.00000000	      0.00000000	      0.00000000	      0.00000000	      0.02081242	      0.38677641	      0.00000000
      0.03516513	     -0.00000000	      0.47195153	      0.00000000	      0.00000000	      0.00000000	      0.00000000	      0.05525599	      0.32357397	      0.00000000	      0.00000000	      0.00000000	     45.35886921	      0.06636034	      0.08619788	      0.00000000	      0.00000000	      0.00000000	    -28.46122102	      0.00000000	      0.00000000	      0.00000000	      0.00000000	      0.00000000	      0.00000000	      0.02090353	      0.38855603	      0.00000000
      0.03538556	     -0.00000000	      0.47403147	      0.00000000	      0.00000000	      0.00000000	      0.00000000	      0.05550195	      0.32507306	      0.00000000	      0.00000000	      0.00000000	     45.53939824	      0.06661778	      0.08666811	      0.00000000	      0.00000000	      0.00000000	    -28.60605354	      0.00000000	      0.00000000	      0.00000000	      0.00000000	      0.00000000	      0.00000000	      0.02099273	      0.39029634	      0.00000000
      0.03569838	     -0.00000000	      0.47697852	      0.00000000	      0.00000000	      0.00000000	      0.00000000	      0.05585099	      0.32719751	      0.00000000	      0.00000000	      0.00000000	     45.79514163	      0.06698308	      0.08733481	      0.00000000	      0.00000000	      0.00000000	    -28.81141928	      0.00000000	      0.00000000	      0.00000000	      0.00000000	      0.00000000	      0.00000000	      0.02111932	      0.39276232	      0.00000000
      0.03597589	     -0.00000000	      0.47958854	      0.00000000	      0.00000000	      0.00000000	      0.00000000	      0.05616063	      0.32907937	      0.00000000	      0.00000000	      0.00000000	     46.02158870	      0.06730702	      0.08792545	      0.00000000	      0.00000000	      0.00000000	    -28.99352573	      0.00000000	      0.00000000	      0.00000000	      0.00000000	      0.00000000	      0.00000000	      0.02123160	      0.39494640	      0.00000000
      0.03620686	     -0.00000000	      0.48175753	      0.00000000	      0.00000000	      0.00000000	     -0.00000000	      0.05641833	      0.33064352	      0.00000000	      0.00000000	      0.00000000	     46.20974076	      0.06757669	      0.08841676	      0.00000000	      0.00000000	      0.00000000	    -29.14491394	      0.00000000	      0.00000000	      0.00000000	      0.00000000	      0.00000000	      0.00000000	      0.02132505	      0.39676154	      0.00000000
      0.03643782	     -0.00000000	      0.48392362	      0.00000000	      0.00000000	      0.00000000	      0.00000000	      0.05667602	      0.33220583	      0.00000000	      0.00000000	      0.00000000	     46.39760936	      0.06784627	      0.08890752	      0.00000000	      0.00000000	      0.00000000	    -29.29625337	      0.00000000	      0.00000000	      0.00000000	      0.00000000	      0.00000000	      0.00000000	      0.02141849	      0.39857433	      0.00000000
      0.03668105	     -0.00000000	      0.48620162	      0.00000000	      0.00000000	      0.00000000	     -0.00000000	      0.05694740	      0.33384910	      0.00000000	      0.00000000	      0.00000000	     46.59515156	      0.06813018	      0.08942396	      0.00000000	      0.00000000	      0.00000000	    -29.45550663	      0.00000000	      0.00000000	      0.00000000	      0.00000000	      0.00000000	      0.00000000	      0.02151690	      0.40048088	      0.00000000
      0.03698126	     -0.00000000	      0.48900881	      0.00000000	      0.00000000	      0.00000000	     -0.00000000	      0.05728234	      0.33587451	      0.00000000	      0.00000000	      0.00000000	     46.83853816	      0.06848054	      0.09006072	      0.00000000	      0.00000000	      0.00000000	    -29.65193072	      0.00000000	      0.00000000	      0.00000000	      0.00000000	      0.00000000	      0.00000000	      0.02163835	      0.40283045	      0.00000000
      0.03735693	     -0.00000000	      0.49251470	      0.00000000	      0.00000000	      0.00000000	     -0.00000000	      0.05770148	      0.33840461	      0.00000000	      0.00000000	      0.00000000	     47.14243316	      0.06891892	      0.09085658	      0.00000000	      0.00000000	      0.00000000	    -29.89749525	      0.00000000	      0.00000000	      0.00000000	      0.00000000	      0.00000000	      0.00000000	      0.02179033	      0.40576505	      0.00000000
      0.03763821	     -0.00000000	      0.49513471	      0.00000000	      0.00000000	      0.00000000	     -0.00000000	      0.05801532	      0.34029583	      0.00000000	      0.00000000	      0.00000000	     47.36948635	      0.06924705	      0.09145162	      0.00000000	      0.00000000	      0.00000000	    -30.08124880	      0.00000000	      0.00000000	      0.00000000	      0.00000000	      0.00000000	      0.00000000	      0.02190411	      0.40795826	      0.00000000
      0.03787283	     -0.00000000	      0.49731675	      0.00000000	      0.00000000	      0.00000000	     -0.00000000	      0.05827709	      0.34187119	      0.00000000	      0.00000000	      0.00000000	     47.55855331	      0.06952082	      0.09194765	      0.00000000	      0.00000000	      0.00000000	    -30.23434723	      0.00000000	      0.00000000	      0.00000000	      0.00000000	      0.00000000	      0.00000000	      0.02199902	      0.40978496	      0.00000000
      0.03810744	     -0.00000000	      0.49949581	      0.00000000	      0.00000000	      0.00000000	     -0.00000000	      0.05853886	      0.34344465	      0.00000000	      0.00000000	      0.00000000	     47.74733088	      0.06979450	      0.09244312	      0.00000000	      0.00000000	      0.00000000	    -30.38739624	      0.00000000	      0.00000000	      0.00000000	      0.00000000	      0.00000000	      0.00000000	      0.02209393	      0.41160925	      0.00000000
      0.03835531	     -0.00000000	      0.50179474	      0.00000000	      0.00000000	      0.00000000	     -0.00000000	      0.05881543	      0.34510493	      0.00000000	      0.00000000	      0.00000000	     47.94646109	      0.07008366	      0.09296620	      0.00000000	      0.00000000	      0.00000000	    -30.54896271	      0.00000000	      0.00000000	      0.00000000	      0.00000000	      0.00000000	      0.00000000	      0.02219420	      0.41353399	      0.00000000
      0.03860318	     -0.00000000	      0.50409035	      0.00000000	      0.00000000	      0.00000000	     -0.00000000	      0.05909201	      0.34676311	      0.00000000	      0.00000000	      0.00000000	     48.14527009	      0.07037277	      0.09348874	     -0.00000000	      0.00000000	      0.00000000	    -30.71044045	      0.00000000	      0.00000000	      0.00000000	      0.00000000	      0.00000000	      0.00000000	      0.02229447	      0.41545605	      0.00000000
      0.03887291	     -0.00000000	      0.50658467	      0.00000000	      0.00000000	      0.00000000	     -0.00000000	      0.05939300	      0.34856514	      0.00000000	      0.00000000	      0.00000000	     48.36125235	      0.07068740	      0.09405689	      0.00000000	      0.00000000	      0.00000000	    -30.88602467	      0.00000000	      0.00000000	      0.00000000	      0.00000000	      0.00000000	      0.00000000	      0.02240358	      0.41754461	      0.00000000
      0.03914264	     -0.00000000	      0.50907507	      0.00000000	      0.00000000	      0.00000000	     -0.00000000	      0.05969400	      0.35036468	      0.00000000	      0.00000000	      0.00000000	     48.57685556	      0.07100198	      0.09462441	      0.00000000	      0.00000000	      0.00000000	    -31.06150648	      0.00000000	      0.00000000	      0.00000000	      0.00000000	      0.00000000	      0.00000000	      0.02251270	      0.41963000	      0.00000000
      0.03933131	     -0.00000000	      0.51081473	      0.00000000	      0.00000000	      0.00000000	     -0.00000000	      0.05990455	      0.35162194	      0.00000000	      0.00000000	      0.00000000	     48.72744130	      0.07122202	      0.09502107	      0.00000000	      0.00000000	      0.00000000	    -31.18416930	      0.00000000	      0.00000000	      0.00000000	      0.00000000	      0.00000000	      0.00000000	      0.02258903	      0.42108680	      0.00000000
      0.03962084	     -0.00000000	      0.51348055	      0.00000000	      0.00000000	      0.00000000	     -0.00000000	      0.06022767	      0.35354886	      0.00000000	      0.00000000	      0.00000000	     48.95816148	      0.07155971	      0.09562928	     -0.00000000	      0.00000000	      0.00000000	    -31.37226359	      0.00000000	      0.00000000	      0.00000000	      0.00000000	      0.00000000	      0.00000000	      0.02270616	      0.42331932	      0.00000000
      0.03991036	     -0.00000000	      0.51614187	      0.00000000	      0.00000000	      0.00000000	     -0.00000000	      0.06055081	      0.35547291	      0.00000000	      0.00000000	      0.00000000	     49.18844665	      0.07189728	      0.09623667	     -0.00000000	      0.00000000	      0.00000000	    -31.56027270	      0.00000000	      0.00000000	      0.00000000	      0.00000000	      0.00000000	      0.00000000	      0.02282328	      0.42554818	      0.00000000
      0.04014646	     -0.00000000	      0.51830880	      0.00000000	      0.00000000	      0.00000000	     -0.00000000	      0.06081434	      0.35703982	      0.00000000	      0.00000000	      0.00000000	     49.37592220	      0.07217266	      0.09673168	     -0.00000000	      0.00000000	      0.00000000	    -31.71342621	      0.00000000	      0.00000000	      0.00000000	      0.00000000	      0.00000000	      0.00000000	      0.02291881	      0.42736312	      0.00000000
      0.04038257	     -0.00000000	      0.52047275	      0.00000000	      0.00000000	      0.00000000	     -0.00000000	      0.06107789	      0.35860483	      0.00000000	      0.00000000	      0.00000000	     49.56310941	      0.07244796	      0.09722613	     -0.00000000	      0.00000000	      0.00000000	    -31.86653185	      0.00000000	      0.00000000	      0.00000000	      0.00000000	      0.00000000	      0.00000000	      0.02301434	      0.42917562	      0.00000000
      0.04063012	     -0.00000000	      0.52273842	      0.00000000	      0.00000000	      0.00000000	     -0.00000000	      0.06135424	      0.36024369	      0.00000000	      0.00000000	      0.00000000	     49.75906673	      0.07273665	      0.09774417	     -0.00000000	      0.00000000	      0.00000000	    -32.02693551	      0.00000000	      0.00000000	      0.00000000	      0.00000000	      0.00000000	      0.00000000	      0.02311450	      0.43107344	      0.00000000
      0.04092822	     -0.00000000	      0.52546238	      0.00000000	      0.00000000	      0.00000000	     -0.00000000	      0.06168705	      0.36221442	      0.00000000	      0.00000000	      0.00000000	     49.99461993	      0.07308426	      0.09836732	     -0.00000000	      0.00000000	      0.00000000	    -32.21997148	      0.00000000	      0.00000000	      0.00000000	      0.00000000	      0.00000000	      0.00000000	      0.02323513	      0.43335527	      0.00000000
      0.04124913	     -0.00000000	      0.52838946	      0.00000000	      0.00000000	      0.00000000	     -0.00000000	      0.06204536	      0.36433257	      0.00000000	      0.00000000	      0.00000000	     50.24768865	      0.07345848	      0.09903742	     -0.00000000	      0.00000000	      0.00000000	    -32.42759842	      0.00000000	      0.00000000	      0.00000000	      0.00000000	      0.00000000	      0.00000000	      0.02336500	      0.43580742	      0.00000000
      0.04157005	     -0.00000000	      0.53131104	      0.00000000	      0.00000000	      0.00000000	     -0.00000000	      0.06240372	      0.36644721	      0.00000000	      0.00000000	      0.00000000	     50.50022997	      0.07383262	      0.09970658	     -0.00000000	      0.00000000	      0.00000000	    -32.63510817	      0.00000000	      0.00000000	      0.00000000	      0.00000000	      0.00000000	      0.00000000	      0.02349486	      0.43825512	      0.00000000
      0.04178987	     -0.00000000	      0.53330916	      0.00000000	      0.00000000	      0.00000000	     -0.00000000	      0.06264922	      0.36789372	      0.00000000	      0.00000000	      0.00000000	     50.67291988	      0.07408901	      0.10016467	     -0.00000000	      0.00000000	      0.00000000	    -32.77709315	      0.00000000	      0.00000000	      0.00000000	      0.00000000	      0.00000000	      0.00000000	      0.02358384	      0.43992926	      0.00000000
      0.04200970	     -0.00000000	      0.53530471	      0.00000000	      0.00000000	      0.00000000	     -0.00000000	      0.06289474	      0.36933860	      0.00000000	      0.00000000	      0.00000000	     50.84536305	      0.07434533	      0.10062226	     -0.00000000	      0.00000000	      0.00000000	    -32.91904137	      0.00000000	      0.00000000	      0.00000000	      0.00000000	      0.00000000	      0.00000000	      0.02367282	      0.44160131	      0.00000000
      0.04226183	     -0.00000000	      0.53759035	      0.00000000	      0.00000000	      0.00000000	     -0.00000000	      0.06317637	      0.37099379	      0.00000000	      0.00000000	      0.00000000	     51.04284608	      0.07463936	      0.10114670	     -0.00000000	      0.00000000	      0.00000000	    -33.08173243	      0.00000000	      0.00000000	      0.00000000	      0.00000000	      0.00000000	      0.00000000	      0.02377488	      0.44351653	      0.00000000
      0.04256977	     -0.00000000	      0.54037732	      0.00000000	      0.00000000	      0.00000000	     -0.00000000	      0.06352038	      0.37301242	     -0.00000000	      0.00000000	     -0.00000000	     51.28360314	      0.07499845	      0.10178653	     -0.00000000	      0.00000000	      0.00000000	    -33.28030265	      0.00000000	      0.00000000	      0.00000000	      0.00000000	      0.00000000	      0.00000000	      0.02389954	      0.44585196	      0.00000000
      0.04296841	     -0.00000000	      0.54397779	      0.00000000	      0.00000000	      0.00000000	     -0.00000000	      0.06396581	      0.37562092	     -0.00000000	      0.00000000	     -0.00000000	     51.59457005	      0.07546341	      0.10261385	     -0.00000000	      0.00000000	      0.00000000	    -33.53709910	      0.00000000	      0.00000000	      0.00000000	      0.00000000	      0.00000000	      0.00000000	      0.02406096	      0.44886933	      0.00000000
      0.04317901	     -0.00000000	      0.54587643	      0.00000000	      0.00000000	      0.00000000	     -0.00000000	      0.06420115	      0.37699677	     -0.00000000	      0.00000000	     -0.00000000	     51.75852057	      0.07570892	      0.10305019	     -0.00000000	      0.00000000	      0.00000000	    -33.67272870	      0.00000000	      0.00000000	      0.00000000	      0.00000000	      0.00000000	      0.00000000	      0.02414623	      0.45046057	      0.00000000
      0.04338960	     -0.00000000	      0.54777271	      0.00000000	      0.00000000	      0.00000000	     -0.00000000	      0.06443652	      0.37837111	     -0.00000000	      0.00000000	     -0.00000000	     51.92224945	      0.07595455	      0.10348638	     -0.00000000	      0.00000000	      0.00000000	    -33.80822056	      0.00000000	      0.00000000	      0.00000000	      0.00000000	      0.00000000	      0.00000000	      0.02423151	      0.45204993	     -0.00000000
      0.04367373	     -0.00000000	      0.55032739	     -0.00000000	      0.00000000	     -0.00000000	     -0.00000000	      0.06475411	      0.38022295	     -0.00000000	      0.00000000	     -0.00000000	     52.14279278	      0.07628595	      0.10407431	     -0.00000000	      0.00000000	      0.00000000	    -33.99091238	      0.00000000	      0.00000000	      0.00000000	      0.00000000	      0.00000000	      0.00000000	      0.02434659	      0.45419123	     -0.00000000
      0.04395786	     -0.00000000	      0.55287782	     -0.00000000	      0.00000000	     -0.00000000	     -0.00000000	      0.06507175	      0.38207208	     -0.00000000	      0.00000000	     -0.00000000	     52.36293154	      0.07661732	      0.10466155	     -0.00000000	      0.00000000	      0.00000000	    -34.17350111	      0.00000000	      0.00000000	      0.00000000	      0.00000000	      0.00000000	      0.00000000	      0.02446168	      0.45632909	     -0.00000000
      0.04419551	     -0.00000000	      0.55500783	     -0.00000000	      0.00000000	     -0.00000000	     -0.00000000	      0.06533748	      0.38361667	     -0.00000000	      0.00000000	     -0.00000000	     52.54675499	      0.07689455	      0.10515233	     -0.00000000	      0.00000000	      0.00000000	    -34.32610233	      0.00000000	      0.00000000	      0.00000000	      0.00000000	      0.00000000	      0.00000000	      0.02455796	      0.45811465	     -0.00000000
      0.04449162	     -0.00000000	      0.55765757	     -0.00000000	      0.00000000	     -0.00000000	     -0.00000000	      0.06566863	      0.38553852	     -0.00000000	      0.00000000	     -0.00000000	     52.77539694	      0.07723997	      0.10576318	     -0.00000000	      0.00000000	      0.00000000	    -34.51612051	      0.00000000	      0.00000000	      0.00000000	      0.00000000	      0.00000000	      0.00000000	      0.02467793	      0.46033601	     -0.00000000
      0.04486104	     -0.00000000	      0.56095693	     -0.00000000	      0.00000000	     -0.00000000	     -0.00000000	      0.06608185	      0.38793210	     -0.00000000	      0.00000000	     -0.00000000	     53.06003927	      0.07767097	      0.10652436	     -0.00000000	      0.00000000	      0.00000000	    -34.75298482	      0.00000000	      0.00000000	      0.00000000	      0.00000000	      0.00000000	      0.00000000	      0.02482764	      0.46310218	     -0.00000000
      0.04517609	     -0.00000000	      0.56376506	     -0.00000000	      0.00000000	     -0.00000000	     -0.00000000	      0.06643433	      0.38996980	     -0.00000000	      0.00000000	     -0.00000000	     53.30225401	      0.07803848	      0.10717253	     -0.00000000	      0.00000000	      0.00000000	    -34.95487287	      0.00000000	      0.00000000	      0.00000000	      0.00000000	      0.00000000	      0.00000000	      0.02495533	      0.46545666	     -0.00000000
      0.04539646	     -0.00000000	      0.56572618	     -0.00000000	      0.00000000	     -0.00000000	     -0.00000000	      0.06668093	      0.39139314	     -0.00000000	      0.00000000	     -0.00000000	     53.47138688	      0.07829568	      0.10762565	     -0.00000000	      0.00000000	      0.00000000	    -35.09592744	      0.00000000	      0.00000000	      0.00000000	      0.00000000	      0.00000000	      0.00000000	      0.02504467	      0.46710108	     -0.00000000
      0.04561683	     -0.00000000	      0.56768477	     -0.00000000	      0.00000000	     -0.00000000	     -0.00000000	      0.06692757	      0.39281488	     -0.00000000	      0.00000000	     -0.00000000	     53.64027970	      0.07855283	      0.10807826	     -0.00000000	      0.00000000	      0.00000000	    -35.23695281	      0.00000000	      0.00000000	      0.00000000	      0.00000000	      0.00000000	      0.00000000	      0.02513402	      0.46874345	     -0.00000000
      0.04586534	     -0.00000000	      0.56989048	     -0.00000000	      0.00000000	     -0.00000000	     -0.00000000	      0.06720575	      0.39441625	     -0.00000000	      0.00000000	     -0.00000000	     53.83045798	      0.07884287	      0.10858829	     -0.00000000	      0.00000000	      0.00000000	    -35.39587925	      0.00000000	      0.00000000	      0.00000000	      0.00000000	      0.00000000	      0.00000000	      0.02523480	      0.47059313	     -0.00000000
      0.04617480	     -0.00000000	      0.57263264	     -0.00000000	      0.00000000	     -0.00000000	     -0.00000000	      0.06755224	      0.39640750	     -0.00000000	      0.00000000	     -0.00000000	     54.06685358	      0.07920408	      0.10922274	     -0.00000000	      0.00000000	      0.00000000	    -35.59365403	      0.00000000	      0.00000000	      0.00000000	      0.00000000	      0.00000000	      0.00000000	      0.02536031	      0.47289282	     -0.00000000
      0.04655288	     -0.00000000	      0.57597608	     -0.00000000	      0.00000000	     -0.00000000	     -0.00000000	      0.06797567	      0.39883596	     -0.00000000	      0.00000000	     -0.00000000	     54.35502990	      0.07964543	      0.10999684	     -0.00000000	      0.00000000	      0.00000000	    -35.83508728	      0.00000000	      0.00000000	      0.00000000	      0.00000000	      0.00000000	      0.00000000	      0.02551368	      0.47569696	     -0.00000000
      0.04688755	     -0.00000000	      0.57892944	     -0.00000000	      0.00000000	     -0.00000000	     -0.00000000	      0.06835058	      0.40098164	     -0.00000000	      0.00000000	     -0.00000000	     54.60953778	      0.08003617	      0.11068117	     -0.00000000	      0.00000000	      0.00000000	    -36.04861228	      0.00000000	      0.00000000	      0.00000000	      0.00000000	      0.00000000	      0.00000000	      0.02564949	      0.47817415	     -0.00000000
      0.04730391	     -0.00000000	      0.58259558	     -0.00000000	      0.00000000	     -0.00000000	     -0.00000000	      0.06881716	      0.40364588	     -0.00000000	      0.00000000	     -0.00000000	     54.92540665	      0.08052238	      0.11153135	     -0.00000000	      0.00000000	      0.00000000	    -36.31400987	      0.00000000	      0.00000000	      0.00000000	      0.00000000	      0.00000000	      0.00000000	      0.02581848	      0.48124943	     -0.00000000
      0.04762713	     -0.00000000	      0.58543551	     -0.00000000	      0.00000000	     -0.00000000	     -0.00000000	      0.06917948	      0.40571025	     -0.00000000	      0.00000000	     -0.00000000	     55.17004334	      0.08089983	      0.11219031	     -0.00000000	      0.00000000	      0.00000000	    -36.51991389	      0.00000000	      0.00000000	      0.00000000	      0.00000000	      0.00000000	      0.00000000	      0.02594970	      0.48363185	     -0.00000000
      0.04784672	     -0.00000000	      0.58736182	     -0.00000000	      0.00000000	     -0.00000000	     -0.00000000	      0.06942570	      0.40711076	     -0.00000000	      0.00000000	     -0.00000000	     55.33595771	      0.08115640	      0.11263773	     -0.00000000	      0.00000000	      0.00000000	    -36.65964188	      0.00000000	      0.00000000	      0.00000000	      0.00000000	      0.00000000	      0.00000000	      0.02603888	      0.48524795	     -0.00000000
      0.04806631	     -0.00000000	      0.58928566	      0.00000000	      0.00000000	     -0.00000000	     -0.00000000	      0.06967196	      0.40850970	     -0.00000000	      0.00000000	     -0.00000000	     55.50163963	      0.08141293	      0.11308465	     -0.00000000	      0.00000000	      0.00000000	    -36.79934452	      0.00000000	      0.00000000	      0.00000000	      0.00000000	      0.00000000	      0.00000000	      0.02612807	      0.48686203	      0.00000000
      0.04832047	     -0.00000000	      0.59150925	     -0.00000000	      0.00000000	     -0.00000000	     -0.00000000	      0.06995706	      0.41012688	     -0.00000000	      0.00000000	     -0.00000000	     55.69311438	      0.08170991	      0.11360153	     -0.00000000	      0.00000000	      0.00000000	    -36.96092656	      0.00000000	      0.00000000	      0.00000000	      0.00000000	      0.00000000	      0.00000000	      0.02623132	      0.48872771	     -0.00000000
      0.04862959	     -0.00000000	      0.59420920	     -0.00000000	      0.00000000	     -0.00000000	     -0.00000000	      0.07030390	      0.41209091	     -0.00000000	      0.00000000	     -0.00000000	     55.92557617	      0.08207116	      0.11422948	     -0.00000000	      0.00000000	      0.00000000	    -37.15733054	      0.00000000	      0.00000000	      0.00000000	      0.00000000	      0.00000000	      0.00000000	      0.02635693	      0.49099321	     -0.00000000
      0.04897571	     -0.00000000	      0.59722665	      0.00000000	      0.00000000	     -0.00000000	     -0.00000000	      0.07069239	      0.41428640	     -0.00000000	      0.00000000	     -0.00000000	     56.18533261	      0.08247577	      0.11493181	     -0.00000000	      0.00000000	      0.00000000	    -37.37706663	      0.00000000	      0.00000000	      0.00000000	      0.00000000	      0.00000000	      0.00000000	      0.02649762	      0.49352529	     -0.00000000
      0.04927547	      0.00000000	      0.59983489	     -0.00000000	      0.00000000	     -0.00000000	     -0.00000000	      0.07102894	      0.41618460	     -0.00000000	      0.00000000	     -0.00000000	     56.40982685	      0.08282614	      0.11553913	     -0.00000000	      0.00000000	      0.00000000	    -37.56728282	      0.00000000	      0.00000000	      0.00000000	      0.00000000	      0.00000000	      0.00000000	      0.02661948	      0.49571414	     -0.00000000
      0.04950134	      0.00000000	      0.60179722	     -0.00000000	      0.00000000	     -0.00000000	     -0.00000000	      0.07128261	      0.41761299	     -0.00000000	      0.00000000	     -0.00000000	     56.57870761	      0.08309032	      0.11599653	     -0.00000000	      0.00000000	     -0.00000000	    -37.71045059	      0.00000000	      0.00000000	      0.00000000	      0.00000000	      0.00000000	      0.00000000	      0.02671135	      0.49736105	     -0.00000000
      0.04972721	      0.00000000	      0.60375697	     -0.00000000	      0.00000000	     -0.00000000	     -0.00000000	      0.07153634	      0.41903973	     -0.00000000	      0.00000000	     -0.00000000	     56.74734687	      0.08335446	      0.11645339	     -0.00000000	      0.00000000	     -0.00000000	    -37.85359603	      0.00000000	      0.00000000	      0.00000000	      0.00000000	      0.00000000	      0.00000000	      0.02680322	      0.49900586	     -0.00000000
      0.04990987	      0.00000000	      0.60533995	     -0.00000000	      0.00000000	     -0.00000000	     -0.00000000	      0.07174158	      0.42019234	     -0.00000000	      0.00000000	     -0.00000000	     56.88355239	      0.08356813	      0.11682262	     -0.00000000	      0.00000000	     -0.00000000	    -37.96929362	      0.00000000	      0.00000000	      0.00000000	      0.00000000	      0.00000000	      0.00000000	      0.02687754	      0.50033451	     -0.00000000
      0.05019835	      0.00000000	      0.60783650	     -0.00000000	      0.00000000	     -0.00000000	     -0.00000000	      0.07206580	      0.42201045	     -0.00000000	      0.00000000	     -0.00000000	     57.09834146	      0.08390566	      0.11740529	     -0.00000000	      0.00000000	     -0.00000000	    -38.15189265	      0.00000000	      0.00000000	      0.00000000	      0.00000000	      0.00000000	      0.00000000	      0.02699494	      0.50243006	     -0.00000000
      0.05048683	      0.00000000	      0.61032885	     -0.00000000	      0.00000000	     -0.00000000	     -0.00000000	      0.07239012	      0.42382588	     -0.00000000	      0.00000000	     -0.00000000	     57.31274012	      0.08424316	      0.11798714	     -0.00000000	      0.00000000	     -0.00000000	    -38.33443527	      0.00000000	      0.00000000	      0.00000000	      0.00000000	      0.00000000	      0.00000000	      0.02711236	      0.50452221	     -0.00000000
      0.05072855	      0.00000000	      0.61241399	     -0.00000000	      0.00000000	     -0.00000000	     -0.00000000	      0.07266196	      0.42534499	     -0.00000000	      0.00000000	     -0.00000000	     57.49209084	      0.08452613	      0.11847441	     -0.00000000	      0.00000000	     -0.00000000	    -38.48722925	      0.00000000	      0.00000000	      0.00000000	      0.00000000	      0.00000000	      0.00000000	      0.02721079	      0.50627266	     -0.00000000
      0.05097027	      0.00000000	      0.61449621	     -0.00000000	      0.00000000	     -0.00000000	     -0.00000000	      0.07293387	      0.42686223	     -0.00000000	      0.00000000	     -0.00000000	     57.67116897	      0.08480907	      0.11896109	     -0.00000000	      0.00000000	     -0.00000000	    -38.63999491	      0.00000000	      0.00000000	      0.00000000	      0.00000000	      0.00000000	      0.00000000	      0.02730923	      0.50802072	     -0.00000000
      0.05122507	      0.00000000	      0.61668793	     -0.00000000	      0.00000000	     -0.00000000	     -0.00000000	      0.07322058	      0.42845955	     -0.00000000	      0.00000000	     -0.00000000	     57.85964599	      0.08510744	      0.11947373	     -0.00000000	      0.00000000	     -0.00000000	    -38.80090123	      0.00000000	      0.00000000	      0.00000000	      0.00000000	      0.00000000	      0.00000000	      0.02741304	      0.50986083	     -0.00000000
      0.05147987	      0.00000000	      0.61887641	     -0.00000000	      0.00000000	     -0.00000000	     -0.00000000	      0.07350739	      0.43005479	     -0.00000000	      0.00000000	     -0.00000000	     58.04782245	      0.08540583	      0.11998581	     -0.00000000	      0.00000000	     -0.00000000	    -38.96174341	      0.00000000	      0.00000000	      0.00000000	      0.00000000	      0.00000000	      0.00000000	      0.02751687	      0.51169831	     -0.00000000
      0.05171467	      0.00000000	      0.62089018	     -0.00000000	      0.00000000	     -0.00000000	     -0.00000000	      0.07377175	      0.43152293	     -0.00000000	      0.00000000	     -0.00000000	     58.22095902	      0.08568088	      0.12045730	     -0.00000000	      0.00000000	     -0.00000000	    -39.10985815	      0.00000000	      0.00000000	      0.00000000	      0.00000000	      0.00000000	      0.00000000	      0.02761258	      0.51338920	     -0.00000000
      0.05203008	      0.00000000	      0.62359104	     -0.00000000	      0.00000000	     -0.00000000	     -0.00000000	      0.07412700	      0.43349240	     -0.00000000	      0.00000000	     -0.00000000	     58.45314382	      0.08605047	      0.12109007	     -0.00000000	      0.00000000	     -0.00000000	    -39.30869538	      0.00000000	      0.00000000	      0.00000000	      0.00000000	      0.00000000	      0.00000000	      0.02774119	      0.51565715	     -0.00000000
      0.05234550	      0.00000000	      0.62628696	     -0.00000000	      0.00000000	     -0.00000000	     -0.00000000	      0.07448240	      0.43545871	     -0.00000000	      0.00000000	     -0.00000000	     58.68487208	      0.08642006	      0.12172188	     -0.00000000	      0.00000000	     -0.00000000	    -39.50746825	      0.00000000	      0.00000000	      0.00000000	      0.00000000	      0.00000000	      0.00000000	      0.02786984	      0.51792109	     -0.00000000
      0.05256182	      0.00000000	      0.62813306	     -0.00000000	      0.00000000	     -0.00000000	     -0.00000000	      0.07472623	      0.43680544	     -0.00000000	      0.00000000	     -0.00000000	     58.84353879	      0.08667372	      0.12215501	     -0.00000000	      0.00000000	     -0.00000000	    -39.64363235	      0.00000000	      0.00000000	      0.00000000	      0.00000000	      0.00000000	      0.00000000	      0.02795811	      0.51947150	     -0.00000000
      0.05277814	      0.00000000	      0.62997684	     -0.00000000	      0.00000000	     -0.00000000	     -0.00000000	      0.07497013	      0.43815069	     -0.00000000	      0.00000000	     -0.00000000	     59.00199188	      0.08692736	      0.12258763	     -0.00000000	      0.00000000	     -0.00000000	    -39.77978540	      0.00000000	      0.00000000	      0.00000000	      0.00000000	      0.00000000	      0.00000000	      0.02804640	      0.52102001	     -0.00000000
      0.05303662	      0.00000000	      0.63217689	     -0.00000000	      0.00000000	     -0.00000000	     -0.00000000	      0.07526165	      0.43975615	     -0.00000000	      0.00000000	     -0.00000000	     59.19104492	      0.08723053	      0.12310418	     -0.00000000	      0.00000000	     -0.00000000	    -39.94236213	      0.00000000	      0.00000000	      0.00000000	      0.00000000	      0.00000000	      0.00000000	      0.02815193	      0.52286784	     -0.00000000
      0.05329509	      0.00000000	      0.63437364	     -0.00000000	      0.00000000	     -0.00000000	     -0.00000000	      0.07555327	      0.44135950	     -0.00000000	      0.00000000	     -0.00000000	     59.37979566	      0.08753375	      0.12362017	     -0.00000000	      0.00000000	     -0.00000000	    -40.10486825	      0.00000000	      0.00000000	      0.00000000	      0.00000000	      0.00000000	      0.00000000	      0.02825748	      0.52471300	     -0.00000000
      0.05355895	      0.00000000	      0.63661274	     -0.00000000	      0.00000000	     -0.00000000	     -0.00000000	      0.07585107	      0.44299406	     -0.00000000	      0.00000000	     -0.00000000	     59.57216657	      0.08784339	      0.12414646	     -0.00000000	      0.00000000	     -0.00000000	    -40.27064371	      0.00000000	      0.00000000	      0.00000000	      0.00000000	      0.00000000	      0.00000000	      0.02836528	      0.52659384	     -0.00000000
      0.05382281	      0.00000000	      0.63884841	     -0.00000000	      0.00000000	     -0.00000000	     -0.00000000	      0.07614898	      0.44462644	     -0.00000000	      0.00000000	     -0.00000000	     59.76422459	      0.08815309	      0.12467217	     -0.00000000	      0.00000000	     -0.00000000	    -40.43634541	      0.00000000	      0.00000000	      0.00000000	      0.00000000	      0.00000000	      0.00000000	      0.02847311	      0.52847191	     -0.00000000
      0.05408278	      0.00000000	      0.64104777	     -0.00000000	      0.00000000	     -0.00000000	     -0.00000000	      0.07644261	      0.44623259	     -0.00000000	      0.00000000	     -0.00000000	     59.95314511	      0.08845834	      0.12518969	     -0.00000000	      0.00000000	     -0.00000000	    -40.59949112	      0.00000000	      0.00000000	      0.00000000	      0.00000000	      0.00000000	      0.00000000	      0.02857939	      0.53031959	     -0.00000000
      0.05439899	      0.00000000	      0.64371849	     -0.00000000	      0.00000000	     -0.00000000	     -0.00000000	      0.07679991	      0.44818338	     -0.00000000	      0.00000000	     -0.00000000	     60.18253147	      0.08882972	      0.12581846	     -0.00000000	      0.00000000	     -0.00000000	    -40.79782285	      0.00000000	      0.00000000	      0.00000000	      0.00000000	      0.00000000	      0.00000000	      0.02870870	      0.53256339	     -0.00000000
      0.05474736	      0.00000000	      0.64665520	     -0.00000000	      0.00000000	     -0.00000000	     -0.00000000	      0.07719375	      0.45032897	     -0.00000000	      0.00000000	     -0.00000000	     60.43473463	      0.08923906	      0.12651038	     -0.00000000	      0.00000000	     -0.00000000	    -41.01615534	      0.00000000	      0.00000000	      0.00000000	      0.00000000	      0.00000000	      0.00000000	      0.02885125	      0.53503085	     -0.00000000
      0.05505324	      0.00000000	      0.64922881	     -0.00000000	      0.00000000	     -0.00000000	     -0.00000000	      0.07753971	      0.45220972	     -0.00000000	      0.00000000	     -0.00000000	     60.65572954	      0.08959849	      0.12711697	     -0.00000000	      0.00000000	     -0.00000000	    -41.20778933	      0.00000000	      0.00000000	      0.00000000	      0.00000000	      0.00000000	      0.00000000	      0.02897644	      0.53719336	     -0.00000000
      0.05527764	      0.00000000	      0.65111409	     -0.00000000	      0.00000000	     -0.00000000	     -0.00000000	      0.07779364	      0.45358770	     -0.00000000	      0.00000000	     -0.00000000	     60.81760467	      0.08986241	      0.12756181	     -0.00000000	      0.00000000	     -0.00000000	    -41.34822444	      0.00000000	      0.00000000	      0.00000000	      0.00000000	      0.00000000	      0.00000000	      0.02906835	      0.53877761	     -0.00000000
      0.05550205	      0.00000000	      0.65299693	     -0.00000000	      0.00000000	     -0.00000000	     -0.00000000	      0.07804765	      0.45496412	     -0.00000000	      0.00000000	     -0.00000000	     60.97925797	      0.09012631	      0.12800611	     -0.00000000	      0.00000000	     -0.00000000	    -41.48864923	      0.00000000	      0.00000000	      0.00000000	      0.00000000	      0.00000000	      0.00000000	      0.02916027	      0.54035987	     -0.00000000
      0.05573035	      0.00000000	      0.65490985	     -0.00000000	      0.00000000	     -0.00000000	     -0.00000000	      0.07830615	      0.45636276	     -0.00000000	      0.00000000	     -0.00000000	     61.14348250	      0.09039488	      0.12845778	     -0.00000000	      0.00000000	     -0.00000000	    -41.63141705	      0.00000000	      0.00000000	      0.00000000	      0.00000000	      0.00000000	      0.00000000	      0.02925382	      0.54196749	     -0.00000000
      0.05604660	      0.00000000	      0.65755564	     -0.00000000	      0.00000000	     -0.00000000	     -0.00000000	      0.07866441	      0.45829762	     -0.00000000	      0.00000000	     -0.00000000	     61.37060598	      0.09076708	      0.12908291	     -0.00000000	      0.00000000	     -0.00000000	    -41.82906328	      0.00000000	      0.00000000	      0.00000000	      0.00000000	      0.00000000	      0.00000000	      0.02938346	      0.54419116	     -0.00000000
      0.05636285	      0.00000000	      0.66019664	     -0.00000000	      0.00000000	     -0.00000000	     -0.00000000	      0.07902284	      0.46022941	     -0.00000000	      0.00000000	     -0.00000000	     61.59729374	      0.09113927	      0.12970701	     -0.00000000	      0.00000000	     -0.00000000	    -42.02667816	      0.00000000	      0.00000000	      0.00000000	      0.00000000	      0.00000000	      0.00000000	      0.02951315	      0.54641092	     -0.00000000
      0.05656891	      0.00000000	      0.66191484	     -0.00000000	      0.00000000	     -0.00000000	     -0.00000000	      0.07925649	      0.46148644	     -0.00000000	      0.00000000	     -0.00000000	     61.74476527	      0.09138203	      0.13011357	     -0.00000000	      0.00000000	     -0.00000000	    -42.15526744	      0.00000000	      0.00000000	      0.00000000	      0.00000000	      0.00000000	      0.00000000	      0.02959771	      0.54785518	     -0.00000000
      0.05677497	      0.00000000	      0.66363101	     -0.00000000	      0.00000000	     -0.00000000	     -0.00000000	      0.07949021	      0.46274218	     -0.00000000	      0.00000000	     -0.00000000	     61.89205287	      0.09162475	      0.13051964	     -0.00000000	      0.00000000	     -0.00000000	    -42.28386446	      0.00000000	      0.00000000	      0.00000000	      0.00000000	      0.00000000	      0.00000000	      0.02968228	      0.54929779	     -0.00000000
      0.05704784	      0.00000000	      0.66590056	     -0.00000000	      0.00000000	     -0.00000000	     -0.00000000	      0.07979985	      0.46440310	     -0.00000000	      0.00000000	     -0.00000000	     62.08681983	      0.09194632	      0.13105699	     -0.00000000	      0.00000000	     -0.00000000	    -42.45405031	      0.00000000	      0.00000000	      0.00000000	      0.00000000	      0.00000000	      0.00000000	      0.02979432	      0.55120566	     -0.00000000
      0.05732072	      0.00000000	      0.66816656	     -0.00000000	      0.00000000	     -0.00000000	     -0.00000000	      0.08010963	      0.46606175	     -0.00000000	      0.00000000	     -0.00000000	     62.28126745	      0.09226796	      0.13159369	     -0.00000000	      0.00000000	     -0.00000000	    -42.62417838	      0.00000000	      0.00000000	      0.00000000	      0.00000000	      0.00000000	      0.00000000	      0.02990640	      0.55311066	     -0.00000000
      0.05756460	      0.00000000	      0.67018877	     -0.00000000	      0.00000000	     -0.00000000	     -0.00000000	      0.08038662	      0.46754223	     -0.00000000	      0.00000000	     -0.00000000	     62.45478450	      0.09255557	      0.13207301	     -0.00000000	      0.00000000	     -0.00000000	    -42.77611815	      0.00000000	      0.00000000	      0.00000000	      0.00000000	      0.00000000	      0.00000000	      0.03000662	      0.55481081	     -0.00000000
      0.05786229	      0.00000000	      0.67265331	     -0.00000000	      0.00000000	     -0.00000000	     -0.00000000	      0.08072487	      0.46934689	     -0.00000000	      0.00000000	     -0.00000000	     62.66624091	      0.09290674	      0.13265744	     -0.00000000	      0.00000000	     -0.00000000	    -42.96149577	      0.00000000	      0.00000000	      0.00000000	      0.00000000	      0.00000000	      0.00000000	      0.03012901	      0.55688297	     -0.00000000
      0.05820838	      0.00000000	      0.67551333	     -0.00000000	      0.00000000	     -0.00000000	     -0.00000000	      0.08111835	      0.47144161	     -0.00000000	      0.00000000	     -0.00000000	     62.91160957	      0.09331523	      0.13333616	     -0.00000000	      0.00000000	     -0.00000000	    -43.17685762	      0.00000000	      0.00000000	      0.00000000	      0.00000000	      0.00000000	      0.00000000	      0.03027137	      0.55928781	     -0.00000000
      0.05849887	      0.00000000	      0.67790952	     -0.00000000	      0.00000000	     -0.00000000	     -0.00000000	      0.08144881	      0.47319703	     -0.00000000	      0.00000000	     -0.00000000	     63.11716876	      0.09365814	      0.13390497	     -0.00000000	      0.00000000	     -0.00000000	    -43.35757990	      0.00000000	      0.00000000	      0.00000000	      0.00000000	      0.00000000	      0.00000000	      0.03039091	      0.56130276	     -0.00000000
      0.05873061	      0.00000000	      0.67981820	     -0.00000000	      0.00000000	     -0.00000000	     -0.00000000	      0.08171255	      0.47459555	     -0.00000000	      0.00000000	     -0.00000000	     63.28089748	      0.09393193	      0.13435855	     -0.00000000	      0.00000000	     -0.00000000	    -43.50158587	      0.00000000	      0.00000000	      0.00000000	      0.00000000	      0.00000000	      0.00000000	      0.03048634	      0.56290788	     -0.00000000
      0.05896234	      0.00000000	      0.68172436	     -0.00000000	      0.00000000	     -0.00000000	     -0.00000000	      0.08197640	      0.47599246	     -0.00000000	      0.00000000	     -0.00000000	     63.44440102	      0.09420573	      0.13481157	     -0.00000000	      0.00000000	     -0.00000000	    -43.64558785	      0.00000000	      0.00000000	      0.00000000	      0.00000000	      0.00000000	      0.00000000	      0.03058179	      0.56451094	     -0.00000000
      0.05920416	      0.00000000	      0.68371078	     -0.00000000	      0.00000000	     -0.00000000	     -0.00000000	      0.08225186	      0.47744843	     -0.00000000	      0.00000000	     -0.00000000	     63.61478120	      0.09449158	      0.13528398	     -0.00000000	      0.00000000	     -0.00000000	    -43.79575827	      0.00000000	      0.00000000	      0.00000000	      0.00000000	      0.00000000	      0.00000000	      0.03068144	      0.56618160	     -0.00000000
      0.05951186	      0.00000000	      0.68623448	     -0.00000000	      0.00000000	     -0.00000000	     -0.00000000	      0.08260255	      0.47929858	     -0.00000000	      0.00000000	     -0.00000000	     63.83123301	      0.09485547	      0.13588449	     -0.00000000	      0.00000000	     -0.00000000	    -43.98674702	      0.00000000	      0.00000000	      0.00000000	      0.00000000	      0.00000000	      0.00000000	      0.03080830	      0.56830426	     -0.00000000
      0.05981957	     -0.00000000	      0.68875378	      0.00000000	      0.00000000	     -0.00000000	     -0.00000000	      0.08295344	      0.48114590	     -0.00000000	      0.00000000	     -0.00000000	     64.04729346	      0.09521948	      0.13648424	     -0.00000000	      0.00000000	      0.00000000	    -44.17765212	      0.00000000	      0.00000000	      0.00000000	      0.00000000	      0.00000000	      0.00000000	      0.03093523	      0.57042335	     -0.00000000
      0.06005571	     -0.00000000	      0.69068420	      0.00000000	      0.00000000	     -0.00000000	     -0.00000000	      0.08322287	      0.48256169	     -0.00000000	      0.00000000	     -0.00000000	     64.21284232	      0.09549901	      0.13694414	     -0.00000000	      0.00000000	      0.00000000	    -44.32405409	      0.00000000	      0.00000000	      0.00000000	      0.00000000	      0.00000000	      0.00000000	      0.03103269	      0.57204721	      0.00000000
      0.06035203	     -0.00000000	      0.69310288	      0.00000000	      0.00000000	     -0.00000000	     -0.00000000	      0.08356113	      0.48433590	      0.00000000	      0.00000000	     -0.00000000	     64.42025347	      0.09584990	      0.13752064	     -0.00000000	      0.00000000	      0.00000000	    -44.50768151	      0.00000000	      0.00000000	      0.00000000	      0.00000000	      0.00000000	      0.00000000	      0.03115504	      0.57408191	      0.00000000
      0.06071947	     -0.00000000	      0.69609644	      0.00000000	      0.00000000	     -0.00000000	     -0.00000000	      0.08398085	      0.48653233	      0.00000000	      0.00000000	     -0.00000000	     64.67694782	      0.09628525	      0.13823466	     -0.00000000	      0.00000000	      0.00000000	    -44.73523573	      0.00000000	      0.00000000	      0.00000000	      0.00000000	      0.00000000	      0.00000000	      0.03130686	      0.57660041	      0.00000000
      0.06108690	     -0.00000000	      0.69908379	      0.00000000	      0.00000000	     -0.00000000	     -0.00000000	      0.08440088	      0.48872479	      0.00000000	      0.00000000	     -0.00000000	     64.93309419	      0.09672075	      0.13894753	     -0.00000000	      0.00000000	      0.00000000	    -44.96269783	      0.00000000	      0.00000000	      0.00000000	      0.00000000	      0.00000000	      0.00000000	      0.03145877	      0.57911386	      0.00000000
      0.06129574	     -0.00000000	      0.70077895	      0.00000000	      0.00000000	     -0.00000000	     -0.00000000	      0.08463975	      0.48996913	      0.00000000	      0.00000000	     -0.00000000	     65.07843820	      0.09696853	      0.13935251	     -0.00000000	      0.00000000	      0.00000000	    -45.09183437	      0.00000000	      0.00000000	      0.00000000	      0.00000000	      0.00000000	      0.00000000	      0.03154518	      0.58054022	      0.00000000
      0.06150458	     -0.00000000	      0.70247212	      0.00000000	      0.00000000	     -0.00000000	     -0.00000000	      0.08487873	      0.49121221	      0.00000000	      0.00000000	     -0.00000000	     65.22360642	      0.09721631	      0.13975703	     -0.00000000	      0.00000000	      0.00000000	    -45.22097327	      0.00000000	      0.00000000	      0.00000000	      0.00000000	      0.00000000	      0.00000000	      0.03163161	      0.58196495	      0.00000000
      0.06178233	     -0.00000000	      0.70472088	      0.00000000	      0.00000000	     -0.00000000	     -0.00000000	      0.08519671	      0.49286346	     -0.00000000	      0.00000000	     -0.00000000	     65.41640427	      0.09754603	      0.14029463	     -0.00000000	      0.00000000	      0.00000000	    -45.39261727	      0.00000000	      0.00000000	      0.00000000	      0.00000000	      0.00000000	      0.00000000	      0.03174662	      0.58385730	      0.00000000
      0.06206008	     -0.00000000	      0.70696613	      0.00000000	      0.00000000	     -0.00000000	     -0.00000000	      0.08551488	      0.49451246	     -0.00000000	      0.00000000	     -0.00000000	     65.60889417	      0.09787584	      0.14083157	     -0.00000000	      0.00000000	      0.00000000	    -45.56421765	      0.00000000	      0.00000000	      0.00000000	      0.00000000	      0.00000000	      0.00000000	      0.03186168	      0.58574680	      0.00000000
      0.06230804	     -0.00000000	      0.70896762	      0.00000000	      0.00000000	     -0.00000000	     -0.00000000	      0.08579908	      0.49598271	     -0.00000000	      0.00000000	     -0.00000000	     65.78048075	      0.09817049	      0.14131059	     -0.00000000	      0.00000000	      0.00000000	    -45.71729886	      0.00000000	      0.00000000	      0.00000000	      0.00000000	      0.00000000	      0.00000000	      0.03196447	      0.58743126	      0.00000000
      0.06255599	     -0.00000000	      0.71096633	      0.00000000	      0.00000000	     -0.00000000	     -0.00000000	      0.08608344	      0.49745116	      0.00000000	      0.00000000	     -0.00000000	     65.95182403	      0.09846521	      0.14178909	     -0.00000000	      0.00000000	      0.00000000	    -45.87034295	      0.00000000	      0.00000000	      0.00000000	      0.00000000	      0.00000000	      0.00000000	      0.03206730	      0.58911347	      0.00000000
      0.06281294	     -0.00000000	      0.71303457	      0.00000000	      0.00000000	     -0.00000000	     -0.00000000	      0.08637826	      0.49897098	     -0.00000000	      0.00000000	     -0.00000000	     66.12912411	      0.09877080	      0.14228456	     -0.00000000	      0.00000000	      0.00000000	    -46.02884019	      0.00000000	      0.00000000	      0.00000000	      0.00000000	      0.00000000	      0.00000000	      0.03217392	      0.59085429	      0.00000000
      0.06312748	     -0.00000000	      0.71556231	      0.00000000	      0.00000000	     -0.00000000	     -0.00000000	      0.08673938	      0.50082883	     -0.00000000	      0.00000000	     -0.00000000	     66.34580984	      0.09914506	      0.14289041	     -0.00000000	      0.00000000	      0.00000000	    -46.22277466	      0.00000000	      0.00000000	      0.00000000	      0.00000000	      0.00000000	      0.00000000	      0.03230451	      0.59298202	      0.00000000
      0.06353357	      0.00000000	      0.71881927	      0.00000000	      0.00000000	     -0.00000000	     -0.00000000	      0.08720599	      0.50322324	     -0.00000000	      0.00000000	     -0.00000000	     66.62499812	      0.09962866	      0.14367175	     -0.00000000	      0.00000000	      0.00000000	    -46.47295249	      0.00000000	      0.00000000	      0.00000000	      0.00000000	      0.00000000	      0.00000000	      0.03247325	      0.59572377	     -0.00000000
      0.06374869	     -0.00000000	      0.72054161	      0.00000000	      0.00000000	     -0.00000000	     -0.00000000	      0.08745334	      0.50448973	     -0.00000000	      0.00000000	     -0.00000000	     66.77263431	      0.09988484	      0.14408490	     -0.00000000	      0.00000000	      0.00000000	    -46.60550428	      0.00000000	      0.00000000	      0.00000000	      0.00000000	      0.00000000	      0.00000000	      0.03256268	      0.59717374	     -0.00000000
      0.06396382	     -0.00000000	      0.72226189	      0.00000000	      0.00000000	     -0.00000000	     -0.00000000	      0.08770081	      0.50575490	     -0.00000000	      0.00000000	     -0.00000000	     66.92009285	      0.10014126	      0.14449800	     -0.00000000	      0.00000000	      0.00000000	    -46.73792030	      0.00000000	      0.00000000	      0.00000000	      0.00000000	      0.00000000	      0.00000000	      0.03265216	      0.59862206	      0.00000000
      0.06424931	     -0.00000000	      0.72454175	      0.00000000	      0.00000000	     -0.00000000	     -0.00000000	      0.08802943	      0.50743189	     -0.00000000	      0.00000000	     -0.00000000	     67.11551425	      0.10048172	      0.14504571	     -0.00000000	      0.00000000	      0.00000000	    -46.91358713	      0.00000000	      0.00000000	      0.00000000	      0.00000000	      0.00000000	      0.00000000	      0.03277099	      0.60054159	      0.00000000
      0.06453480	     -0.00000000	      0.72681800	      0.00000000	      0.00000000	     -0.00000000	     -0.00000000	      0.08835825	      0.50910656	      0.00000000	      0.00000000	     -0.00000000	     67.31062358	      0.10082232	      0.14559277	     -0.00000000	      0.00000000	      0.00000000	    -47.08919559	      0.00000000	      0.00000000	      0.00000000	      0.00000000	      0.00000000	      0.00000000	      0.03288988	      0.60245819	      0.00000000
      0.06473604	     -0.00000000	      0.72842032	      0.00000000	      0.00000000	     -0.00000000	     -0.00000000	      0.08859017	      0.51028561	      0.00000000	      0.00000000	     -0.00000000	     67.44796631	      0.10106254	      0.14597810	     -0.00000000	      0.00000000	      0.00000000	    -47.21291285	      0.00000000	      0.00000000	      0.00000000	      0.00000000	      0.00000000	      0.00000000	      0.03297373	      0.60380742	      0.00000000
      0.06505987	     -0.00000000	      0.73099498	      0.00000000	      0.00000000	     -0.00000000	     -0.00000000	      0.08896359	      0.51218050	      0.00000000	      0.00000000	     -0.00000000	     67.66865261	      0.10144938	      0.14659771	     -0.00000000	      0.00000000	      0.00000000	    -47.41186256	      0.00000000	      0.00000000	      0.00000000	      0.00000000	      0.00000000	      0.00000000	      0.03310875	      0.60597554	      0.00000000
      0.06530383	     -0.00000000	      0.73293155	      0.00000000	      0.00000000	     -0.00000000	     -0.00000000	      0.08924508	      0.51360606	      0.00000000	      0.00000000	     -0.00000000	     67.83464250	      0.10174079	      0.14706370	     -0.00000000	      0.00000000	      0.00000000	    -47.56177426	      0.00000000	      0.00000000	      0.00000000	      0.00000000	      0.00000000	      0.00000000	      0.03321052	      0.60760640	      0.00000000
      0.06554778	     -0.00000000	      0.73486550	      0.00000000	      0.00000000	     -0.00000000	     -0.00000000	      0.08952675	      0.51502993	      0.00000000	      0.00000000	     -0.00000000	     68.00040991	      0.10203254	      0.14752961	     -0.00000000	      0.00000000	      0.00000000	    -47.71151469	      0.00000000	      0.00000000	      0.00000000	      0.00000000	      0.00000000	      0.00000000	      0.03331236	      0.60923516	      0.00000000
      0.06579173	     -0.00000000	      0.73679686	      0.00000000	      0.00000000	     -0.00000000	     -0.00000000	      0.08980858	      0.51645213	      0.00000000	      0.00000000	     -0.00000000	     68.16595414	      0.10232432	      0.14799493	     -0.00000000	      0.00000000	      0.00000000	    -47.86125791	      0.00000000	      0.00000000	      0.00000000	      0.00000000	      0.00000000	      0.00000000	      0.03341424	      0.61086181	      0.00000000
      0.06604647	     -0.00000000	      0.73881082	      0.00000000	      0.00000000	     -0.00000000	     -0.00000000	      0.09010304	      0.51793542	      0.00000000	      0.00000000	     -0.00000000	     68.33858017	      0.10262924	      0.14848052	     -0.00000000	      0.00000000	      0.00000000	    -48.01751504	      0.00000000	      0.00000000	      0.00000000	      0.00000000	      0.00000000	      0.00000000	      0.03352070	      0.61255813	      0.00000000
      0.06630121	     -0.00000000	      0.74082197	      0.00000000	      0.00000000	     -0.00000000	     -0.00000000	      0.09039769	      0.51941689	      0.00000000	      0.00000000	     -0.00000000	     68.51096537	      0.10293426	      0.14896557	     -0.00000000	      0.00000000	      0.00000000	    -48.17373704	      0.00000000	      0.00000000	      0.00000000	      0.00000000	      0.00000000	      0.00000000	      0.03362722	      0.61425217	      0.00000000
      0.06655739	     -0.00000000	      0.74284162	      0.00000000	      0.00000000	     -0.00000000	     -0.00000000	      0.09069418	      0.52090490	      0.00000000	      0.00000000	     -0.00000000	     68.68408103	      0.10324122	      0.14945300	     -0.00000000	      0.00000000	      0.00000000	    -48.33075081	      0.00000000	      0.00000000	      0.00000000	      0.00000000	      0.00000000	      0.00000000	      0.03373441	      0.61595346	      0.00000000
      0.06687327	     -0.00000000	      0.74532816	      0.00000000	      0.00000000	     -0.00000000	     -0.00000000	      0.09106004	      0.52273725	      0.00000000	      0.00000000	     -0.00000000	     68.89721887	      0.10361994	      0.15005340	     -0.00000000	      0.00000000	      0.00000000	    -48.52428585	      0.00000000	      0.00000000	      0.00000000	      0.00000000	      0.00000000	      0.00000000	      0.03386667	      0.61804817	      0.00000000
      0.06726868	     -0.00000000	      0.74843458	      0.00000000	      0.00000000	     -0.00000000	     -0.00000000	      0.09151842	      0.52502697	      0.00000000	      0.00000000	     -0.00000000	     69.16349661	      0.10409439	      0.15080405	     -0.00000000	      0.00000000	      0.00000000	    -48.76638693	      0.00000000	      0.00000000	      0.00000000	      0.00000000	      0.00000000	      0.00000000	      0.03403237	      0.62066529	      0.00000000
      0.06755302	     -0.00000000	      0.75066429	      0.00000000	      0.00000000	     -0.00000000	     -0.00000000	      0.09184832	      0.52667085	      0.00000000	      0.00000000	     -0.00000000	     69.35462660	      0.10443572	      0.15134298	     -0.00000000	      0.00000000	      0.00000000	    -48.94046037	      0.00000000	      0.00000000	      0.00000000	      0.00000000	      0.00000000	      0.00000000	      0.03415161	      0.62254390	      0.00000000
      0.06779301	     -0.00000000	      0.75254347	      0.00000000	      0.00000000	     -0.00000000	     -0.00000000	      0.09212694	      0.52805655	      0.00000000	      0.00000000	     -0.00000000	     69.51571459	      0.10472412	      0.15179771	     -0.00000000	      0.00000000	      0.00000000	    -49.08722292	      0.00000000	      0.00000000	      0.00000000	      0.00000000	      0.00000000	      0.00000000	      0.03425233	      0.62412730	      0.00000000
      0.06803299	     -0.00000000	      0.75442021	      0.00000000	      0.00000000	     -0.00000000	     -0.00000000	      0.09240574	      0.52944069	      0.00000000	      0.00000000	     -0.00000000	     69.67659519	      0.10501256	      0.15225184	     -0.00000000	      0.00000000	      0.00000000	    -49.23400041	      0.00000000	      0.00000000	      0.00000000	      0.00000000	      0.00000000	      0.00000000	      0.03435310	      0.62570870	      0.00000000
      0.06828845	     -0.00000000	      0.75641533	      0.00000000	      0.00000000	     -0.00000000	     -0.00000000	      0.09270271	      0.53091238	      0.00000000	      0.00000000	     -0.00000000	     69.84762888	      0.10531986	      0.15273498	     -0.00000000	      0.00000000	      0.00000000	    -49.39014500	      0.00000000	      0.00000000	      0.00000000	      0.00000000	      0.00000000	      0.00000000	      0.03446044	      0.62738995	      0.00000000
      0.06854392	     -0.00000000	      0.75840769	      0.00000000	      0.00000000	     -0.00000000	     -0.00000000	      0.09299988	      0.53238229	      0.00000000	      0.00000000	     -0.00000000	     70.01843014	      0.10562729	      0.15321760	     -0.00000000	      0.00000000	      0.00000000	    -49.54625874	      0.00000000	      0.00000000	      0.00000000	      0.00000000	      0.00000000	      0.00000000	      0.03456785	      0.62906895	      0.00000000
      0.06880149	     -0.00000000	      0.76041368	      0.00000000	      0.00000000	     -0.00000000	     -0.00000000	      0.09329971	      0.53386253	      0.00000000	      0.00000000	     -0.00000000	     70.19040527	      0.10593747	      0.15370383	     -0.00000000	      0.00000000	      0.00000000	    -49.70357329	      0.00000000	      0.00000000	      0.00000000	      0.00000000	      0.00000000	      0.00000000	      0.03467622	      0.63075954	      0.00000000
      0.06911766	     -0.00000000	      0.76287227	      0.00000000	      0.00000000	     -0.00000000	     -0.00000000	      0.09366803	      0.53567709	      0.00000000	      0.00000000	     -0.00000000	     70.40118974	      0.10631847	      0.15430007	     -0.00000000	      0.00000000	      0.00000000	    -49.89660898	      0.00000000	      0.00000000	      0.00000000	      0.00000000	      0.00000000	      0.00000000	      0.03480934	      0.63283169	      0.00000000
      0.06951846	     -0.00000000	      0.76598288	      0.00000000	      0.00000000	     -0.00000000	     -0.00000000	      0.09413538	      0.53797345	      0.00000000	      0.00000000	     -0.00000000	     70.66788819	      0.10680191	      0.15505502	     -0.00000000	      0.00000000	      0.00000000	    -50.14114976	      0.00000000	      0.00000000	      0.00000000	      0.00000000	      0.00000000	      0.00000000	      0.03497825	      0.63545358	      0.00000000
      0.06976299	     -0.00000000	      0.76787739	      0.00000000	      0.00000000	     -0.00000000	     -0.00000000	      0.09442076	      0.53937235	      0.00000000	      0.00000000	     -0.00000000	     70.83032677	      0.10709694	      0.15551486	     -0.00000000	      0.00000000	      0.00000000	    -50.29035755	      0.00000000	      0.00000000	      0.00000000	      0.00000000	      0.00000000	      0.00000000	      0.03508138	      0.63705052	      0.00000000
      0.07000752	     -0.00000000	      0.76976940	      0.00000000	      0.00000000	     -0.00000000	     -0.00000000	      0.09470634	      0.54076964	      0.00000000	      0.00000000	     -0.00000000	     70.99255927	      0.10739232	      0.15597461	     -0.00000000	      0.00000000	      0.00000000	    -50.43941114	      0.00000000	      0.00000000	      0.00000000	      0.00000000	      0.00000000	      0.00000000	      0.03518459	      0.63864547	      0.00000000
      0.07025205	     -0.00000000	      0.77165894	      0.00000000	      0.00000000	     -0.00000000	     -0.00000000	      0.09499210	      0.54216533	      0.00000000	      0.00000000	     -0.00000000	     71.15458554	      0.10768778	      0.15643379	     -0.00000000	      0.00000000	      0.00000000	    -50.58846957	      0.00000000	      0.00000000	      0.00000000	      0.00000000	      0.00000000	      0.00000000	      0.03528786	      0.64023839	      0.00000000
      0.07049620	     -0.00000000	      0.77354309	      0.00000000	      0.00000000	     -0.00000000	     -0.00000000	      0.09527762	      0.54355728	      0.00000000	      0.00000000	     -0.00000000	     71.31615728	      0.10798301	      0.15689198	     -0.00000000	      0.00000000	      0.00000000	    -50.73721225	      0.00000000	      0.00000000	      0.00000000	      0.00000000	      0.00000000	      0.00000000	      0.03539104	      0.64182687	      0.00000000
      0.07080310	     -0.00000000	      0.77590794	      0.00000000	      0.00000000	      0.00000000	     -0.00000000	      0.09563678	      0.54530468	      0.00000000	      0.00000000	     -0.00000000	     71.51896178	      0.10835436	      0.15746733	     -0.00000000	      0.00000000	      0.00000000	    -50.92411362	      0.00000000	      0.00000000	      0.00000000	      0.00000000	      0.00000000	      0.00000000	      0.03552083	      0.64382072	      0.00000000
      0.07117253	     -0.00000000	      0.77874963	      0.00000000	      0.00000000	     -0.00000000	     -0.00000000	      0.09606956	      0.54740490	      0.00000000	      0.00000000	     -0.00000000	     71.76267490	      0.10880173	      0.15815909	     -0.00000000	      0.00000000	      0.00000000	    -51.14901667	      0.00000000	      0.00000000	      0.00000000	      0.00000000	      0.00000000	      0.00000000	      0.03567722	      0.64621676	      0.00000000
      0.07143810	     -0.00000000	      0.78078886	      0.00000000	      0.00000000	     -0.00000000	      0.00000000	      0.09638093	      0.54891237	      0.00000000	      0.00000000	     -0.00000000	     71.93757836	      0.10912360	      0.15865583	     -0.00000000	      0.00000000	      0.00000000	    -51.31060062	      0.00000000	      0.00000000	      0.00000000	      0.00000000	      0.00000000	      0.00000000	      0.03578974	      0.64793631	      0.00000000
      0.07178725	     -0.00000000	      0.78346562	      0.00000000	      0.00000000	     -0.00000000	      0.00000000	      0.09679068	      0.55089153	      0.00000000	      0.00000000	     -0.00000000	     72.16717961	      0.10954716	      0.15930832	     -0.00000000	      0.00000000	      0.00000000	    -51.52292917	      0.00000000	      0.00000000	      0.00000000	      0.00000000	      0.00000000	      0.00000000	      0.03593780	      0.65019359	      0.00000000
      0.07205229	     -0.00000000	      0.78549420	      0.00000000	      0.00000000	     -0.00000000	      0.00000000	      0.09710198	      0.55239175	      0.00000000	      0.00000000	     -0.00000000	     72.34119394	      0.10986878	      0.15980283	     -0.00000000	      0.00000000	      0.00000000	    -51.68412733	      0.00000000	      0.00000000	      0.00000000	      0.00000000	      0.00000000	      0.00000000	      0.03605027	      0.65190435	      0.00000000
      0.07231733	     -0.00000000	      0.78751992	      0.00000000	      0.00000000	     -0.00000000	     -0.00000000	      0.09741352	      0.55389012	      0.00000000	      0.00000000	     -0.00000000	     72.51497698	      0.11019084	      0.16029727	     -0.00000000	      0.00000000	      0.00000000	    -51.84513558	      0.00000000	      0.00000000	      0.00000000	      0.00000000	      0.00000000	      0.00000000	      0.03616285	      0.65361284	      0.00000000
      0.07258236	     -0.00000000	      0.78954282	      0.00000000	      0.00000000	      0.00000000	     -0.00000000	      0.09772531	      0.55538668	      0.00000000	      0.00000000	     -0.00000000	     72.68852845	      0.11051291	      0.16079089	      0.00000000	      0.00000000	      0.00000000	    -52.00621421	      0.00000000	      0.00000000	      0.00000000	      0.00000000	      0.00000000	      0.00000000	      0.03627549	      0.65531900	      0.00000000
      0.07284740	     -0.00000000	      0.79156289	      0.00000000	      0.00000000	      0.00000000	     -0.00000000	      0.09803734	      0.55688141	      0.00000000	      0.00000000	     -0.00000000	     72.86185107	      0.11083542	      0.16128443	     -0.00000000	      0.00000000	      0.00000000	    -52.16711281	      0.00000000	      0.00000000	      0.00000000	      0.00000000	      0.00000000	      0.00000000	      0.03638824	      0.65702291	      0.00000000
      0.07311244	     -0.00000000	      0.79358016	      0.00000000	      0.00000000	      0.00000000	      0.00000000	      0.09834962	      0.55837433	      0.00000000	      0.00000000	     -0.00000000	     73.03494474	      0.11115795	      0.16177717	     -0.00000000	      0.00000000	      0.00000000	    -52.32807420	      0.00000000	      0.00000000	      0.00000000	      0.00000000	      0.00000000	      0.00000000	      0.03650106	      0.65872450	      0.00000000
      0.07337748	     -0.00000000	      0.79559461	      0.00000000	      0.00000000	     -0.00000000	      0.00000000	      0.09866214	      0.55986542	      0.00000000	      0.00000000	     -0.00000000	     73.20781201	      0.11148091	      0.16226981	     -0.00000000	      0.00000000	      0.00000000	    -52.48886541	      0.00000000	      0.00000000	      0.00000000	      0.00000000	      0.00000000	      0.00000000	      0.03661398	      0.66042385	      0.00000000
      0.07364251	     -0.00000000	      0.79760627	      0.00000000	      0.00000000	     -0.00000000	      0.00000000	      0.09897491	      0.56135473	      0.00000000	      0.00000000	     -0.00000000	     73.38045293	      0.11180392	      0.16276167	     -0.00000000	      0.00000000	      0.00000000	    -52.64971188	      0.00000000	      0.00000000	      0.00000000	      0.00000000	      0.00000000	      0.00000000	      0.03672697	      0.66212091	      0.00000000
      0.07390755	     -0.00000000	      0.79961515	      0.00000000	      0.00000000	     -0.00000000	      0.00000000	      0.09928794	      0.56284223	      0.00000000	      0.00000000	     -0.00000000	     73.55286991	      0.11212734	      0.16325341	     -0.00000000	      0.00000000	      0.00000000	    -52.81039794	      0.00000000	      0.00000000	      0.00000000	      0.00000000	      0.00000000	      0.00000000	      0.03684007	      0.66381573	      0.00000000
      0.07417259	     -0.00000000	      0.80162125	      0.00000000	      0.00000000	     -0.00000000	      0.00000000	      0.09960122	      0.56432794	      0.00000000	      0.00000000	     -0.00000000	     73.72506315	      0.11245082	      0.16374441	     -0.00000000	      0.00000000	      0.00000000	    -52.97113188	      0.00000000	      0.00000000	      0.00000000	      0.00000000	      0.00000000	      0.00000000	      0.03695324	      0.66550828	      0.00000000
      0.07442395	     -0.00000000	      0.80352128	      0.00000000	      0.00000000	     -0.00000000	      0.00000000	      0.09989857	      0.56573533	      0.00000000	      0.00000000	     -0.00000000	     73.88816703	      0.11275798	      0.16420992	     -0.00000000	      0.00000000	      0.00000000	    -53.12343769	      0.00000000	      0.00000000	      0.00000000	      0.00000000	      0.00000000	      0.00000000	      0.03706066	      0.66711145	      0.00000000
      0.07467531	     -0.00000000	      0.80541884	      0.00000000	      0.00000000	     -0.00000000	      0.00000000	      0.10019615	      0.56714113	      0.00000000	      0.00000000	     -0.00000000	     74.05107204	      0.11306525	      0.16467484	     -0.00000000	      0.00000000	      0.00000000	    -53.27576014	      0.00000000	      0.00000000	      0.00000000	      0.00000000	      0.00000000	      0.00000000	      0.03716816	      0.66871259	      0.00000000
      0.07492942	     -0.00000000	      0.80733464	      0.00000000	      0.00000000	     -0.00000000	      0.00000000	      0.10049722	      0.56856069	      0.00000000	      0.00000000	     -0.00000000	     74.21555916	      0.11337618	      0.16514458	     -0.00000000	      0.00000000	      0.00000000	    -53.42965700	      0.00000000	      0.00000000	      0.00000000	      0.00000000	      0.00000000	      0.00000000	      0.03727692	      0.67032923	      0.00000000
      0.07518354	     -0.00000000	      0.80924792	      0.00000000	      0.00000000	      0.00000000	      0.00000000	      0.10079853	      0.56997862	      0.00000000	      0.00000000	     -0.00000000	     74.37984543	      0.11368728	      0.16561383	     -0.00000000	      0.00000000	      0.00000000	    -53.58353843	      0.00000000	      0.00000000	      0.00000000	      0.00000000	      0.00000000	      0.00000000	      0.03738577	      0.67194381	      0.00000000
      0.07544710	     -0.00000000	      0.81122972	      0.00000000	      0.00000000	     -0.00000000	      0.00000000	      0.10111131	      0.57144757	      0.00000000	      0.00000000	     -0.00000000	     74.55003144	      0.11401023	      0.16610019	     -0.00000000	      0.00000000	      0.00000000	    -53.74306673	      0.00000000	      0.00000000	      0.00000000	      0.00000000	      0.00000000	      0.00000000	      0.03749875	      0.67361630	      0.00000000
      0.07576352	     -0.00000000	      0.81360539	      0.00000000	      0.00000000	     -0.00000000	      0.00000000	      0.10148715	      0.57320881	      0.00000000	      0.00000000	     -0.00000000	     74.75406492	      0.11439824	      0.16668346	     -0.00000000	      0.00000000	      0.00000000	    -53.93454088	      0.00000000	      0.00000000	      0.00000000	      0.00000000	      0.00000000	      0.00000000	      0.03763451	      0.67562131	      0.00000000
      0.07608725	     -0.00000000	      0.81603193	      0.00000000	      0.00000000	     -0.00000000	      0.00000000	      0.10187207	      0.57500814	      0.00000000	      0.00000000	     -0.00000000	     74.96249431	      0.11479561	      0.16727962	     -0.00000000	      0.00000000	      0.00000000	    -54.13034407	      0.00000000	      0.00000000	      0.00000000	      0.00000000	      0.00000000	      0.00000000	      0.03777355	      0.67766939	      0.00000000
      0.07641097	     -0.00000000	      0.81845445	      0.00000000	      0.00000000	     -0.00000000	      0.00000000	      0.10225739	      0.57680488	     -0.00000000	      0.00000000	     -0.00000000	     75.17060599	      0.11519326	      0.16787494	     -0.00000000	      0.00000000	      0.00000000	    -54.32613893	      0.00000000	      0.00000000	      0.00000000	      0.00000000	      0.00000000	      0.00000000	      0.03791272	      0.67971419	      0.00000000
      0.07664952	     -0.00000000	      0.82023696	      0.00000000	      0.00000000	     -0.00000000	      0.00000000	      0.10254158	      0.57812717	     -0.00000000	      0.00000000	     -0.00000000	     75.32375607	      0.11548665	      0.16831344	     -0.00000000	      0.00000000	      0.00000000	    -54.47028874	      0.00000000	      0.00000000	      0.00000000	      0.00000000	      0.00000000	      0.00000000	      0.03801538	      0.68121888	      0.00000000
      0.07688806	     -0.00000000	      0.82201731	      0.00000000	      0.00000000	     -0.00000000	      0.00000000	      0.10282599	      0.57944807	     -0.00000000	      0.00000000	     -0.00000000	     75.47673574	      0.11578014	      0.16875141	     -0.00000000	      0.00000000	      0.00000000	    -54.61446280	      0.00000000	      0.00000000	      0.00000000	      0.00000000	      0.00000000	      0.00000000	      0.03811810	      0.68272179	      0.00000000
      0.07710532	     -0.00000000	      0.82363686	      0.00000000	      0.00000000	     -0.00000000	      0.00000000	      0.10308521	      0.58064985	      0.00000000	      0.00000000	     -0.00000000	     75.61591381	      0.11604766	      0.16915005	     -0.00000000	      0.00000000	      0.00000000	    -54.74571192	      0.00000000	      0.00000000	      0.00000000	      0.00000000	      0.00000000	      0.00000000	      0.03821172	      0.68408904	      0.00000000
      0.07742541	     -0.00000000	      0.82601978	      0.00000000	      0.00000000	     -0.00000000	      0.00000000	      0.10346747	      0.58241838	      0.00000000	      0.00000000	     -0.00000000	     75.82071820	      0.11644218	      0.16973698	     -0.00000000	      0.00000000	      0.00000000	    -54.93899729	      0.00000000	      0.00000000	      0.00000000	      0.00000000	      0.00000000	      0.00000000	      0.03834979	      0.68610085	      0.00000000
      0.07769708	     -0.00000000	      0.82803920	      0.00000000	      0.00000000	     -0.00000000	      0.00000000	      0.10379223	      0.58391744	     -0.00000000	      0.00000000	     -0.00000000	     75.99430485	      0.11677715	      0.17023430	     -0.00000000	      0.00000000	      0.00000000	    -55.10310035	      0.00000000	      0.00000000	      0.00000000	      0.00000000	      0.00000000	      0.00000000	      0.03846707	      0.68780584	      0.00000000
      0.07793949	     -0.00000000	      0.82983873	      0.00000000	      0.00000000	     -0.00000000	      0.00000000	      0.10408224	      0.58525348	      0.00000000	      0.00000000	     -0.00000000	     76.14901120	      0.11707647	      0.17067804	     -0.00000000	      0.00000000	      0.00000000	    -55.24936528	      0.00000000	      0.00000000	      0.00000000	      0.00000000	      0.00000000	      0.00000000	      0.03857182	      0.68932529	      0.00000000
      0.07818189	     -0.00000000	      0.83163607	      0.00000000	      0.00000000	     -0.00000000	      0.00000000	      0.10437250	      0.58658811	      0.00000000	      0.00000000	     -0.00000000	     76.30354673	      0.11737587	      0.17112118	     -0.00000000	      0.00000000	      0.00000000	    -55.39567462	      0.00000000	      0.00000000	      0.00000000	      0.00000000	      0.00000000	      0.00000000	      0.03867664	      0.69084294	      0.00000000
      0.07844050	     -0.00000000	      0.83355112	      0.00000000	      0.00000000	     -0.00000000	      0.00000000	      0.10468242	      0.58801037	     -0.00000000	      0.00000000	     -0.00000000	     76.46822449	      0.11769562	      0.17159369	     -0.00000000	      0.00000000	      0.00000000	    -55.55167134	      0.00000000	      0.00000000	      0.00000000	      0.00000000	      0.00000000	      0.00000000	      0.03878857	      0.69246007	      0.00000000
      0.07869911	     -0.00000000	      0.83546368	      0.00000000	      0.00000000	     -0.00000000	      0.00000000	      0.10499261	      0.58943103	     -0.00000000	      0.00000000	     -0.00000000	     76.63271030	      0.11801556	      0.17206570	     -0.00000000	      0.00000000	      0.00000000	    -55.70766375	      0.00000000	      0.00000000	      0.00000000	      0.00000000	      0.00000000	      0.00000000	      0.03890059	      0.69407518	      0.00000000
      0.07894473	     -0.00000000	      0.83727788	      0.00000000	      0.00000000	     -0.00000000	      0.00000000	      0.10528747	      0.59077884	      0.00000000	      0.00000000	     -0.00000000	     76.78875826	      0.11831972	      0.17251371	     -0.00000000	      0.00000000	      0.00000000	    -55.85575820	      0.00000000	      0.00000000	      0.00000000	      0.00000000	      0.00000000	      0.00000000	      0.03900707	      0.69560731	      0.00000000
      0.07926223	     -0.00000000	      0.83961972	      0.00000000	      0.00000000	     -0.00000000	      0.00000000	      0.10566900	      0.59251896	      0.00000000	      0.00000000	     -0.00000000	     76.99022226	      0.11871325	      0.17309231	     -0.00000000	      0.00000000	      0.00000000	    -56.04713440	      0.00000000	      0.00000000	      0.00000000	      0.00000000	      0.00000000	      0.00000000	      0.03914485	      0.69758515	      0.00000000
      0.07957974	     -0.00000000	      0.84195785	      0.00000000	      0.00000000	     -0.00000000	      0.00000000	      0.10605095	      0.59425669	      0.00000000	      0.00000000	     -0.00000000	     77.19140258	      0.11910707	      0.17367011	     -0.00000000	      0.00000000	      0.00000000	    -56.23851614	      0.00000000	      0.00000000	      0.00000000	      0.00000000	      0.00000000	      0.00000000	      0.03928277	      0.69955996	      0.00000000
      0.07982350	     -0.00000000	      0.84375045	      0.00000000	      0.00000000	     -0.00000000	      0.00000000	      0.10634448	      0.59558920	      0.00000000	      0.00000000	     -0.00000000	     77.34566875	      0.11940984	      0.17411356	     -0.00000000	      0.00000000	      0.00000000	    -56.38532893	      0.00000000	      0.00000000	      0.00000000	      0.00000000	      0.00000000	      0.00000000	      0.03938877	      0.70107412	      0.00000000
      0.08006727	     -0.00000000	      0.84554087	      0.00000000	      0.00000000	     -0.00000000	      0.00000000	      0.10663825	      0.59692031	      0.00000000	      0.00000000	     -0.00000000	     77.49976994	      0.11971273	      0.17455647	     -0.00000000	      0.00000000	      0.00000000	    -56.53217370	      0.00000000	      0.00000000	      0.00000000	      0.00000000	      0.00000000	      0.00000000	      0.03949485	      0.70258649	      0.00000000
      0.08031007	     -0.00000000	      0.84732211	      0.00000000	      0.00000000	     -0.00000000	      0.00000000	      0.10693113	      0.59824480	      0.00000000	      0.00000000	     -0.00000000	     77.65310282	      0.12001473	      0.17499738	     -0.00000000	      0.00000000	      0.00000000	    -56.67837238	      0.00000000	      0.00000000	      0.00000000	      0.00000000	      0.00000000	      0.00000000	      0.03960060	      0.70409119	      0.00000000
      0.08061896	     -0.00000000	      0.84958500	      0.00000000	      0.00000000	      0.00000000	      0.00000000	      0.10730407	      0.59992772	      0.00000000	      0.00000000	     -0.00000000	     77.84793000	      0.12039925	      0.17555778	     -0.00000000	      0.00000000	      0.00000000	    -56.86431301	      0.00000000	      0.00000000	      0.00000000	      0.00000000	      0.00000000	      0.00000000	      0.03973526	      0.70600286	      0.00000000
      0.08092784	     -0.00000000	      0.85184445	      0.00000000	      0.00000000	      0.00000000	      0.00000000	      0.10767741	      0.60160842	      0.00000000	      0.00000000	     -0.00000000	     78.04249760	      0.12078410	      0.17611750	     -0.00000000	      0.00000000	      0.00000000	    -57.05023936	      0.00000000	      0.00000000	      0.00000000	      0.00000000	      0.00000000	      0.00000000	      0.03987007	      0.70791172	      0.00000000
      0.08116680	     -0.00000000	      0.85359002	      0.00000000	      0.00000000	      0.00000000	      0.00000000	      0.10796652	      0.60290709	      0.00000000	      0.00000000	     -0.00000000	     78.19284088	      0.12108215	      0.17655025	     -0.00000000	      0.00000000	      0.00000000	    -57.19400057	      0.00000000	      0.00000000	      0.00000000	      0.00000000	      0.00000000	      0.00000000	      0.03997446	      0.70938654	      0.00000000
      0.08146422	     -0.00000000	      0.85575983	      0.00000000	      0.00000000	     -0.00000000	      0.00000000	      0.10832672	      0.60452166	      0.00000000	      0.00000000	     -0.00000000	     78.37975527	      0.12145344	      0.17708836	     -0.00000000	      0.00000000	      0.00000000	    -57.37290916	      0.00000000	      0.00000000	      0.00000000	      0.00000000	      0.00000000	      0.00000000	      0.04010451	      0.71121988	      0.00000000
      0.08183234	     -0.00000000	      0.85844101	      0.00000000	      0.00000000	     -0.00000000	      0.00000000	      0.10877306	      0.60651717	      0.00000000	      0.00000000	     -0.00000000	     78.61077130	      0.12191351	      0.17775368	     -0.00000000	      0.00000000	      0.00000000	    -57.59426954	      0.00000000	      0.00000000	      0.00000000	      0.00000000	      0.00000000	      0.00000000	      0.04026566	      0.71348543	      0.00000000
      0.08220046	     -0.00000000	      0.86111738	      0.00000000	      0.00000000	     -0.00000000	      0.00000000	      0.10922001	      0.60850956	      0.00000000	      0.00000000	     -0.00000000	     78.84142983	      0.12237397	      0.17841790	     -0.00000000	      0.00000000	      0.00000000	    -57.81566951	      0.00000000	      0.00000000	      0.00000000	      0.00000000	      0.00000000	      0.00000000	      0.04042701	      0.71574705	      0.00000000
      0.08239763	     -0.00000000	      0.86254895	      0.00000000	      0.00000000	     -0.00000000	      0.00000000	      0.10945966	      0.60957545	      0.00000000	      0.00000000	     -0.00000000	     78.96483241	      0.12262104	      0.17877372	     -0.00000000	      0.00000000	      0.00000000	    -57.93410713	      0.00000000	      0.00000000	      0.00000000	      0.00000000	      0.00000000	      0.00000000	      0.04051354	      0.71695688	      0.00000000
      0.08259481	     -0.00000000	      0.86397915	      0.00000000	      0.00000000	     -0.00000000	      0.00000000	      0.10969948	      0.61064047	      0.00000000	      0.00000000	     -0.00000000	     79.08813389	      0.12286816	      0.17912910	     -0.00000000	      0.00000000	      0.00000000	    -58.05260234	      0.00000000	      0.00000000	      0.00000000	      0.00000000	      0.00000000	      0.00000000	      0.04060012	      0.71816557	      0.00000000
      0.08288158	     -0.00000000	      0.86605680	      0.00000000	      0.00000000	     -0.00000000	      0.00000000	      0.11004858	      0.61218785	      0.00000000	      0.00000000	     -0.00000000	     79.26728513	      0.12322793	      0.17964566	     -0.00000000	      0.00000000	      0.00000000	    -58.22487315	      0.00000000	      0.00000000	      0.00000000	      0.00000000	      0.00000000	      0.00000000	      0.04072616	      0.71992154	      0.00000000
      0.08316835	     -0.00000000	      0.86813158	      0.00000000	      0.00000000	     -0.00000000	      0.00000000	      0.11039806	      0.61373337	      0.00000000	      0.00000000	     -0.00000000	     79.44622530	      0.12358793	      0.18016154	     -0.00000000	      0.00000000	      0.00000000	    -58.39717304	      0.00000000	      0.00000000	      0.00000000	      0.00000000	      0.00000000	      0.00000000	      0.04085232	      0.72167514	      0.00000000
      0.08341621	     -0.00000000	      0.86992247	      0.00000000	      0.00000000	     -0.00000000	      0.00000000	      0.11070042	      0.61506764	     -0.00000000	      0.00000000	     -0.00000000	     79.60071234	      0.12389949	      0.18060725	     -0.00000000	      0.00000000	      0.00000000	    -58.54599020	      0.00000000	      0.00000000	      0.00000000	      0.00000000	      0.00000000	      0.00000000	      0.04096148	      0.72318890	      0.00000000
      0.08366407	     -0.00000000	      0.87171123	      0.00000000	      0.00000000	     -0.00000000	      0.00000000	      0.11100305	      0.61640052	     -0.00000000	      0.00000000	     -0.00000000	     79.75504396	      0.12421122	      0.18105245	     -0.00000000	      0.00000000	      0.00000000	    -58.69482945	      0.00000000	      0.00000000	      0.00000000	      0.00000000	      0.00000000	      0.00000000	      0.04107072	      0.72470092	      0.00000000
      0.08390034	     -0.00000000	      0.87341445	      0.00000000	      0.00000000	     -0.00000000	      0.00000000	      0.11129181	      0.61766985	     -0.00000000	      0.00000000	     -0.00000000	     79.90202244	      0.12450869	      0.18147661	     -0.00000000	      0.00000000	      0.00000000	    -58.83666381	      0.00000000	      0.00000000	      0.00000000	      0.00000000	      0.00000000	      0.00000000	      0.04117496	      0.72614070	      0.00000000
      0.08421840	     -0.00000000	      0.87570415	      0.00000000	      0.00000000	     -0.00000000	      0.00000000	      0.11168093	      0.61937657	     -0.00000000	      0.00000000	     -0.00000000	     80.09965460	      0.12490955	      0.18204713	     -0.00000000	      0.00000000	      0.00000000	    -59.02753435	      0.00000000	      0.00000000	      0.00000000	      0.00000000	      0.00000000	      0.00000000	      0.04131543	      0.72807636	      0.00000000
      0.08453646	     -0.00000000	      0.87799039	      0.00000000	      0.00000000	     -0.00000000	      0.00000000	      0.11207052	      0.62108103	     -0.00000000	      0.00000000	     -0.00000000	     80.29703638	      0.12531069	      0.18261677	     -0.00000000	      0.00000000	      0.00000000	    -59.21846521	      0.00000000	      0.00000000	      0.00000000	      0.00000000	      0.00000000	      0.00000000	      0.04145605	      0.73000918	      0.00000000
      0.08475932	     -0.00000000	      0.87959021	      0.00000000	      0.00000000	     -0.00000000	      0.00000000	      0.11234378	      0.62227394	     -0.00000000	      0.00000000	     -0.00000000	     80.43518706	      0.12559221	      0.18301590	     -0.00000000	      0.00000000	      0.00000000	    -59.35210497	      0.00000000	      0.00000000	      0.00000000	      0.00000000	      0.00000000	      0.00000000	      0.04155470	      0.73136179	      0.00000000
      0.08498217	     -0.00000000	      0.88118834	      0.00000000	      0.00000000	     -0.00000000	      0.00000000	      0.11261727	      0.62346576	     -0.00000000	      0.00000000	     -0.00000000	     80.57321666	      0.12587383	      0.18341454	     -0.00000000	      0.00000000	      0.00000000	    -59.48579764	      0.00000000	      0.00000000	      0.00000000	      0.00000000	      0.00000000	      0.00000000	      0.04165342	      0.73271300	      0.00000000
      0.08524476	     -0.00000000	      0.88306924	      0.00000000	      0.00000000	     -0.00000000	      0.00000000	      0.11293983	      0.62486866	      0.00000000	      0.00000000	     -0.00000000	     80.73570243	      0.12620602	      0.18388399	     -0.00000000	      0.00000000	      0.00000000	    -59.64326700	      0.00000000	      0.00000000	      0.00000000	      0.00000000	      0.00000000	      0.00000000	      0.04176985	      0.73430339	      0.00000000
      0.08550735	     -0.00000000	      0.88494782	      0.00000000	      0.00000000	     -0.00000000	      0.00000000	      0.11326271	      0.62627006	     -0.00000000	      0.00000000	     -0.00000000	     80.89802231	      0.12653847	      0.18435298	     -0.00000000	      0.00000000	      0.00000000	    -59.80073705	      0.00000000	      0.00000000	      0.00000000	      0.00000000	      0.00000000	      0.00000000	      0.04188639	      0.73589188	      0.00000000
      0.08578018	     -0.00000000	      0.88689720	      0.00000000	      0.00000000	     -0.00000000	      0.00000000	      0.11359854	      0.62772450	     -0.00000000	      0.00000000	     -0.00000000	     81.06649867	      0.12688428	      0.18483994	     -0.00000000	      0.00000000	      0.00000000	    -59.96428999	      0.00000000	      0.00000000	      0.00000000	      0.00000000	      0.00000000	      0.00000000	      0.04200761	      0.73754032	      0.00000000
      0.08605301	     -0.00000000	      0.88884407	      0.00000000	      0.00000000	     -0.00000000	      0.00000000	      0.11393473	      0.62917733	     -0.00000000	      0.00000000	     -0.00000000	     81.23479865	      0.12723038	      0.18532639	     -0.00000000	      0.00000000	      0.00000000	    -60.12784631	      0.00000000	      0.00000000	      0.00000000	      0.00000000	      0.00000000	      0.00000000	      0.04212895	      0.73918673	     -0.00000000
      0.08630604	     -0.00000000	      0.89064742	      0.00000000	      0.00000000	     -0.00000000	      0.00000000	      0.11424684	      0.63052326	     -0.00000000	      0.00000000	     -0.00000000	     81.39072674	      0.12755171	      0.18577725	     -0.00000000	      0.00000000	      0.00000000	    -60.27947968	      0.00000000	      0.00000000	      0.00000000	      0.00000000	      0.00000000	      0.00000000	      0.04224160	      0.74071184	     -0.00000000
      0.08662497	     -0.00000000	      0.89291745	     -0.00000000	      0.00000000	     -0.00000000	      0.00000000	      0.11464069	      0.63221779	     -0.00000000	      0.00000000	     -0.00000000	     81.58705725	      0.12795718	      0.18634505	     -0.00000000	      0.00000000	      0.00000000	    -60.47057547	      0.00000000	      0.00000000	      0.00000000	      0.00000000	      0.00000000	      0.00000000	      0.04238375	      0.74263173	     -0.00000000
      0.08694391	     -0.00000000	      0.89518410	      0.00000000	      0.00000000	     -0.00000000	      0.00000000	      0.11503504	      0.63391013	     -0.00000000	      0.00000000	     -0.00000000	     81.78315252	      0.12836304	      0.18691214	     -0.00000000	      0.00000000	      0.00000000	    -60.66168394	      0.00000000	      0.00000000	      0.00000000	      0.00000000	      0.00000000	      0.00000000	      0.04252607	      0.74454886	     -0.00000000
      0.08718330	     -0.00000000	      0.89688326	     -0.00000000	      0.00000000	     -0.00000000	      0.00000000	      0.11533138	      0.63517897	     -0.00000000	      0.00000000	     -0.00000000	     81.93019002	      0.12866810	      0.18733760	     -0.00000000	      0.00000000	      0.00000000	    -60.80505409	      0.00000000	      0.00000000	      0.00000000	      0.00000000	      0.00000000	      0.00000000	      0.04263302	      0.74598609	     -0.00000000
      0.08742270	     -0.00000000	      0.89858053	     -0.00000000	      0.00000000	     -0.00000000	      0.00000000	      0.11562800	      0.63644659	     -0.00000000	      0.00000000	     -0.00000000	     82.07709716	      0.12897337	      0.18776264	     -0.00000000	      0.00000000	      0.00000000	    -60.94844195	      0.00000000	      0.00000000	      0.00000000	      0.00000000	      0.00000000	      0.00000000	      0.04274007	      0.74742179	     -0.00000000
      0.08770206	     -0.00000000	      0.90055875	     -0.00000000	      0.00000000	     -0.00000000	      0.00000000	      0.11597450	      0.63792427	     -0.00000000	      0.00000000	     -0.00000000	     82.24836340	      0.12933000	      0.18825834	     -0.00000000	      0.00000000	      0.00000000	    -61.11570653	      0.00000000	      0.00000000	      0.00000000	      0.00000000	      0.00000000	      0.00000000	      0.04286512	      0.74909521	     -0.00000000
      0.08798141	     -0.00000000	      0.90253442	     -0.00000000	      0.00000000	     -0.00000000	      0.00000000	      0.11632138	      0.63940029	     -0.00000000	      0.00000000	     -0.00000000	     82.41945484	      0.12968693	      0.18875348	     -0.00000000	      0.00000000	      0.00000000	    -61.28299080	      0.00000000	      0.00000000	      0.00000000	      0.00000000	      0.00000000	      0.00000000	      0.04299030	      0.75076656	     -0.00000000
      0.08821716	     -0.00000000	      0.90419966	     -0.00000000	      0.00000000	     -0.00000000	      0.00000000	      0.11661442	      0.64064457	     -0.00000000	      0.00000000	     -0.00000000	     82.56369930	      0.12998849	      0.18917109	     -0.00000000	      0.00000000	      0.00000000	    -61.42410490	      0.00000000	      0.00000000	      0.00000000	      0.00000000	      0.00000000	      0.00000000	      0.04309606	      0.75217537	     -0.00000000
      0.08852607	     -0.00000000	      0.90637902	     -0.00000000	      0.00000000	     -0.00000000	      0.00000000	      0.11699884	      0.64227328	     -0.00000000	      0.00000000	     -0.00000000	     82.75252855	      0.13038407	      0.18971787	     -0.00000000	      0.00000000	      0.00000000	    -61.60898686	      0.00000000	      0.00000000	      0.00000000	      0.00000000	      0.00000000	      0.00000000	      0.04323479	      0.75401922	     -0.00000000
      0.08883498	     -0.00000000	      0.90855531	     -0.00000000	      0.00000000	     -0.00000000	      0.00000000	      0.11738374	      0.64389999	     -0.00000000	      0.00000000	     -0.00000000	     82.94114938	      0.13078002	      0.19026396	     -0.00000000	      0.00000000	      0.00000000	    -61.79390435	      0.00000000	      0.00000000	      0.00000000	      0.00000000	      0.00000000	      0.00000000	      0.04337368	      0.75586055	     -0.00000000
      0.08907574	     -0.00000000	      0.91024930	     -0.00000000	      0.00000000	     -0.00000000	      0.00000000	      0.11768407	      0.64516640	     -0.00000000	      0.00000000	     -0.00000000	     83.08801039	      0.13108905	      0.19068941	     -0.00000000	      0.00000000	      0.00000000	    -61.93793399	      0.00000000	      0.00000000	      0.00000000	      0.00000000	      0.00000000	      0.00000000	      0.04348206	      0.75729392	     -0.00000000
      0.08931649	     -0.00000000	      0.91194144	     -0.00000000	      0.00000000	     -0.00000000	      0.00000000	      0.11798469	      0.64643161	     -0.00000000	      0.00000000	     -0.00000000	     83.23474698	      0.13139829	      0.19111441	     -0.00000000	      0.00000000	      0.00000000	    -62.08199644	      0.00000000	      0.00000000	      0.00000000	      0.00000000	      0.00000000	      0.00000000	      0.04359053	      0.75872576	     -0.00000000
      0.08958212	      0.00000000	      0.91380624	     -0.00000000	      0.00000000	     -0.00000000	      0.00000000	      0.11831672	      0.64782611	     -0.00000000	      0.00000000	     -0.00000000	     83.39649845	      0.13173987	      0.19158306	     -0.00000000	      0.00000000	      0.00000000	    -62.24088879	      0.00000000	      0.00000000	      0.00000000	      0.00000000	      0.00000000	      0.00000000	      0.04371035	      0.76030378	     -0.00000000
      0.08984774	      0.00000000	      0.91566880	     -0.00000000	      0.00000000	     -0.00000000	      0.00000000	      0.11864911	      0.64921917	     -0.00000000	      0.00000000	     -0.00000000	     83.55810075	      0.13208175	      0.19205125	     -0.00000000	      0.00000000	      0.00000000	    -62.39979242	      0.00000000	      0.00000000	      0.00000000	      0.00000000	      0.00000000	      0.00000000	      0.04383028	      0.76187997	     -0.00000000
      0.09011910	      0.00000000	      0.91756921	     -0.00000000	      0.00000000	     -0.00000000	      0.00000000	      0.11898906	      0.65064075	     -0.00000000	      0.00000000	     -0.00000000	     83.72303433	      0.13243143	      0.19252923	     -0.00000000	      0.00000000	      0.00000000	    -62.56207264	      0.00000000	      0.00000000	      0.00000000	      0.00000000	      0.00000000	      0.00000000	      0.04395295	      0.76348828	     -0.00000000
      0.09039045	      0.00000000	      0.91946730	     -0.00000000	      0.00000000	     -0.00000000	      0.00000000	      0.11932939	      0.65206082	     -0.00000000	      0.00000000	     -0.00000000	     83.88781487	      0.13278144	      0.19300674	     -0.00000000	      0.00000000	      0.00000000	    -62.72436547	      0.00000000	      0.00000000	      0.00000000	      0.00000000	      0.00000000	      0.00000000	      0.04407575	      0.76509469	     -0.00000000
      0.09065508	     -0.00000000	      0.92131611	     -0.00000000	      0.00000000	     -0.00000000	      0.00000000	      0.11966166	      0.65344424	     -0.00000000	      0.00000000	     -0.00000000	     84.04836460	      0.13312318	      0.19347213	     -0.00000000	      0.00000000	      0.00000000	    -62.88258906	      0.00000000	      0.00000000	      0.00000000	      0.00000000	      0.00000000	      0.00000000	      0.04419564	      0.76665948	     -0.00000000
      0.09097430	      0.00000000	      0.92354341	     -0.00000000	      0.00000000	     -0.00000000	      0.00000000	      0.12006298	      0.65511116	     -0.00000000	      0.00000000	     -0.00000000	     84.24184494	      0.13353589	      0.19403300	     -0.00000000	      0.00000000	      0.00000000	    -63.07344728	      0.00000000	      0.00000000	      0.00000000	      0.00000000	      0.00000000	      0.00000000	      0.04434044	      0.76854472	     -0.00000000
      0.09138025	     -0.00000000	      0.92637129	     -0.00000000	      0.00000000	     -0.00000000	      0.00000000	      0.12057413	      0.65722798	     -0.00000000	      0.00000000	     -0.00000000	     84.48759528	      0.13406159	      0.19474567	     -0.00000000	      0.00000000	      0.00000000	    -63.31606718	      0.00000000	      0.00000000	      0.00000000	      0.00000000	      0.00000000	      0.00000000	      0.04452488	      0.77093845	     -0.00000000
      0.09160236	      0.00000000	      0.92791636	     -0.00000000	      0.00000000	     -0.00000000	      0.00000000	      0.12085417	      0.65838477	     -0.00000000	      0.00000000	     -0.00000000	     84.62191431	      0.13434938	      0.19513486	     -0.00000000	      0.00000000	      0.00000000	    -63.44892254	      0.00000000	      0.00000000	      0.00000000	      0.00000000	      0.00000000	      0.00000000	      0.04462590	      0.77224636	     -0.00000000
      0.09182446	      0.00000000	      0.92945990	     -0.00000000	      0.00000000	     -0.00000000	      0.00000000	      0.12113448	      0.65954055	     -0.00000000	      0.00000000	     -0.00000000	     84.75613501	      0.13463762	      0.19552413	     -0.00000000	      0.00000000	      0.00000000	    -63.58165301	      0.00000000	      0.00000000	      0.00000000	      0.00000000	      0.00000000	      0.00000000	      0.04472704	      0.77355306	     -0.00000000
      0.09210943	     -0.00000000	      0.93143804	     -0.00000000	      0.00000000	     -0.00000000	      0.00000000	      0.12149451	      0.66102198	     -0.00000000	      0.00000000	     -0.00000000	     84.92819781	      0.13500778	      0.19602315	     -0.00000000	      0.00000000	      0.00000000	    -63.75195052	      0.00000000	      0.00000000	      0.00000000	      0.00000000	      0.00000000	      0.00000000	      0.04485693	      0.77522774	     -0.00000000
      0.09239439	     -0.00000000	      0.93341370	     -0.00000000	      0.00000000	     -0.00000000	      0.00000000	      0.12185499	      0.66250178	     -0.00000000	      0.00000000	     -0.00000000	     85.10010248	      0.13537834	      0.19652168	     -0.00000000	      0.00000000	      0.00000000	    -63.92225624	      0.00000000	      0.00000000	      0.00000000	      0.00000000	      0.00000000	      0.00000000	      0.04498698	      0.77690039	     -0.00000000
      0.09267008	     -0.00000000	      0.93532271	     -0.00000000	      0.00000000	     -0.00000000	      0.00000000	      0.12220417	      0.66393189	     -0.00000000	      0.00000000	     -0.00000000	     85.26626295	      0.13573730	      0.19700368	     -0.00000000	      0.00000000	      0.00000000	    -64.08697715	      0.00000000	      0.00000000	      0.00000000	      0.00000000	      0.00000000	      0.00000000	      0.04511296	      0.77851670	     -0.00000000
      0.09294577	     -0.00000000	      0.93722941	     -0.00000000	      0.00000000	     -0.00000000	      0.00000000	      0.12255376	      0.66536049	     -0.00000000	      0.00000000	     -0.00000000	     85.43227828	      0.13609662	      0.19748520	     -0.00000000	      0.00000000	      0.00000000	    -64.25171561	      0.00000000	      0.00000000	      0.00000000	      0.00000000	      0.00000000	      0.00000000	      0.04523908	      0.78013112	     -0.00000000
      0.09321099	     -0.00000000	      0.93906150	     -0.00000000	      0.00000000	     -0.00000000	      0.00000000	      0.12289047	      0.66673340	     -0.00000000	      0.00000000	     -0.00000000	     85.59185010	      0.13644273	      0.19794815	     -0.00000000	      0.00000000	      0.00000000	    -64.41015420	      0.00000000	      0.00000000	      0.00000000	      0.00000000	      0.00000000	      0.00000000	      0.04536055	      0.78168246	     -0.00000000
      0.09353093	     -0.00000000	      0.94126879	     -0.00000000	      0.00000000	     -0.00000000	      0.00000000	      0.12329718	      0.66838775	     -0.00000000	      0.00000000	     -0.00000000	     85.78417109	      0.13686073	      0.19850610	     -0.00000000	      0.00000000	      0.00000000	    -64.60128386	      0.00000000	      0.00000000	      0.00000000	      0.00000000	      0.00000000	      0.00000000	      0.04550727	      0.78355159	     -0.00000000
      0.09393335	      0.00000000	      0.94404079	     -0.00000000	      0.00000000	     -0.00000000	      0.00000000	      0.12380957	      0.67046576	     -0.00000000	      0.00000000	     -0.00000000	     86.02580349	      0.13738739	      0.19920732	     -0.00000000	      0.00000000	      0.00000000	    -64.84161770	      0.00000000	      0.00000000	      0.00000000	      0.00000000	      0.00000000	      0.00000000	      0.04569212	      0.78589906	     -0.00000000
      0.09416956	     -0.00000000	      0.94566570	     -0.00000000	      0.00000000	     -0.00000000	      0.00000000	      0.12411076	      0.67168409	     -0.00000000	      0.00000000	     -0.00000000	     86.16750361	      0.13769676	      0.19961820	     -0.00000000	      0.00000000	      0.00000000	    -64.98279912	      0.00000000	      0.00000000	      0.00000000	      0.00000000	      0.00000000	      0.00000000	      0.04580076	      0.78727517	     -0.00000000
      0.09440578	     -0.00000000	      0.94728896	     -0.00000000	      0.00000000	     -0.00000000	      0.00000000	      0.12441228	      0.67290132	     -0.00000000	      0.00000000	     -0.00000000	     86.30910174	      0.13800664	      0.20002917	     -0.00000000	      0.00000000	      0.00000000	    -65.12385278	      0.00000000	      0.00000000	      0.00000000	      0.00000000	      0.00000000	      0.00000000	      0.04590953	      0.78864996	     -0.00000000
      0.09464200	     -0.00000000	      0.94891056	     -0.00000000	      0.00000000	     -0.00000000	      0.00000000	      0.12471411	      0.67411749	     -0.00000000	      0.00000000	     -0.00000000	     86.45059982	      0.13831676	      0.20043972	     -0.00000000	      0.00000000	      0.00000000	    -65.26494732	      0.00000000	      0.00000000	      0.00000000	      0.00000000	      0.00000000	      0.00000000	      0.04601841	      0.79002339	     -0.00000000
      0.09491934	     -0.00000000	      0.95081233	     -0.00000000	      0.00000000	     -0.00000000	      0.00000000	      0.12506889	      0.67554396	     -0.00000000	      0.00000000	     -0.00000000	     86.61659923	      0.13868131	      0.20092149	     -0.00000000	      0.00000000	      0.00000000	    -65.43055553	      0.00000000	      0.00000000	      0.00000000	      0.00000000	      0.00000000	      0.00000000	      0.04614639	      0.79163419	     -0.00000000
      0.09519667	     -0.00000000	      0.95271184	     -0.00000000	      0.00000000	     -0.00000000	      0.00000000	      0.12542412	      0.67696897	     -0.00000000	      0.00000000	     -0.00000000	     86.78246318	      0.13904623	      0.20140274	     -0.00000000	      0.00000000	      0.00000000	    -65.59620114	      0.00000000	      0.00000000	      0.00000000	      0.00000000	      0.00000000	      0.00000000	      0.04627452	      0.79324315	     -0.00000000
      0.09538243	     -0.00000000	      0.95398289	     -0.00000000	      0.00000000	     -0.00000000	      0.00000000	      0.12566230	      0.67792263	     -0.00000000	      0.00000000	     -0.00000000	     86.89348467	      0.13929092	      0.20172493	     -0.00000000	      0.00000000	      0.00000000	    -65.70713039	      0.00000000	      0.00000000	      0.00000000	      0.00000000	      0.00000000	      0.00000000	      0.04636043	      0.79431982	     -0.00000000
      0.09567404	     -0.00000000	      0.95597620	     -0.00000000	      0.00000000	     -0.00000000	      0.00000000	      0.12603662	      0.67941839	     -0.00000000	      0.00000000	     -0.00000000	     87.06764916	      0.13967551	      0.20223047	     -0.00000000	      0.00000000	      0.00000000	    -65.88123123	      0.00000000	      0.00000000	      0.00000000	      0.00000000	      0.00000000	      0.00000000	      0.04649546	      0.79600837	     -0.00000000
      0.09596566	     -0.00000000	      0.95796705	     -0.00000000	      0.00000000	     -0.00000000	      0.00000000	      0.12641143	      0.68091254	     -0.00000000	      0.00000000	     -0.00000000	     87.24166835	      0.14006043	      0.20273533	     -0.00000000	      0.00000000	      0.00000000	    -66.05541663	      0.00000000	      0.00000000	      0.00000000	      0.00000000	      0.00000000	      0.00000000	      0.04663064	      0.79769491	     -0.00000000
      0.09621096	     -0.00000000	      0.95963984	     -0.00000000	      0.00000000	     -0.00000000	      0.00000000	      0.12672711	      0.68216817	     -0.00000000	      0.00000000	     -0.00000000	     87.38793971	      0.14038476	      0.20315995	     -0.00000000	      0.00000000	      0.00000000	    -66.20184756	      0.00000000	      0.00000000	      0.00000000	      0.00000000	      0.00000000	      0.00000000	      0.04674451	      0.79911208	     -0.00000000
      0.09645626	     -0.00000000	      0.96131091	     -0.00000000	      0.00000000	     -0.00000000	      0.00000000	      0.12704315	      0.68342267	     -0.00000000	      0.00000000	     -0.00000000	     87.53411034	      0.14070933	      0.20358409	     -0.00000000	      0.00000000	      0.00000000	    -66.34833729	      0.00000000	      0.00000000	      0.00000000	      0.00000000	      0.00000000	      0.00000000	      0.04685850	      0.80052784	     -0.00000000
      0.09670131	     -0.00000000	      0.96297847	     -0.00000000	      0.00000000	     -0.00000000	      0.00000000	      0.12735920	      0.68467471	     -0.00000000	      0.00000000	     -0.00000000	     87.68002455	      0.14103395	      0.20400759	     -0.00000000	      0.00000000	      0.00000000	    -66.49463577	      0.00000000	      0.00000000	      0.00000000	      0.00000000	      0.00000000	      0.00000000	      0.04697249	      0.80194069	     -0.00000000
      0.09701716	     -0.00000000	      0.96512540	     -0.00000000	      0.00000000	     -0.00000000	      0.00000000	      0.12776712	      0.68628691	     -0.00000000	      0.00000000	     -0.00000000	     87.86795888	      0.14145292	      0.20455307	     -0.00000000	      0.00000000	      0.00000000	    -66.68320006	      0.00000000	      0.00000000	      0.00000000	      0.00000000	      0.00000000	      0.00000000	      0.04711962	      0.80375978	     -0.00000000
      0.09733301	     -0.00000000	      0.96726950	     -0.00000000	      0.00000000	     -0.00000000	      0.00000000	      0.12817564	      0.68789726	     -0.00000000	      0.00000000	     -0.00000000	     88.05573119	      0.14187235	      0.20509784	     -0.00000000	      0.00000000	      0.00000000	    -66.87183612	      0.00000000	      0.00000000	      0.00000000	      0.00000000	      0.00000000	      0.00000000	      0.04726695	      0.80557655	     -0.00000000
      0.09757101	     -0.00000000	      0.96888321	     -0.00000000	      0.00000000	     -0.00000000	      0.00000000	      0.12848386	      0.68910943	     -0.00000000	      0.00000000	     -0.00000000	     88.19711029	      0.14218891	      0.20550824	     -0.00000000	      0.00000000	      0.00000000	    -67.01389103	      0.00000000	      0.00000000	      0.00000000	      0.00000000	      0.00000000	      0.00000000	      0.04737812	      0.80694398	     -0.00000000
      0.09780900	     -0.00000000	      0.97049534	     -0.00000000	      0.00000000	     -0.00000000	      0.00000000	      0.12879242	      0.69032057	     -0.00000000	      0.00000000	     -0.00000000	     88.33839953	      0.14250572	      0.20591822	     -0.00000000	      0.00000000	      0.00000000	    -67.15600060	      0.00000000	      0.00000000	      0.00000000	      0.00000000	      0.00000000	      0.00000000	      0.04748940	      0.80831010	     -0.00000000
      0.09807962	     -0.00000000	      0.97232654	     -0.00000000	      0.00000000	     -0.00000000	      0.00000000	      0.12914370	      0.69169648	     -0.00000000	      0.00000000	     -0.00000000	     88.49894994	      0.14286644	      0.20638418	     -0.00000000	      0.00000000	      0.00000000	    -67.31755492	      0.00000000	      0.00000000	      0.00000000	      0.00000000	      0.00000000	      0.00000000	      0.04761610	      0.80986196	     -0.00000000
      0.09835025	     -0.00000000	      0.97415571	     -0.00000000	      0.00000000	     -0.00000000	      0.00000000	      0.12949543	      0.69307106	     -0.00000000	      0.00000000	     -0.00000000	     88.65938626	      0.14322753	      0.20684968	     -0.00000000	      0.00000000	      0.00000000	    -67.47914648	      0.00000000	      0.00000000	      0.00000000	      0.00000000	      0.00000000	      0.00000000	      0.04774294	      0.81141214	     -0.00000000
      0.09861147	      0.00000000	      0.97591940	     -0.00000000	      0.00000000	     -0.00000000	      0.00000000	      0.12983537	      0.69439662	     -0.00000000	      0.00000000	     -0.00000000	     88.81414153	      0.14357655	      0.20729878	     -0.00000000	      0.00000000	      0.00000000	    -67.63509382	      0.00000000	      0.00000000	      0.00000000	      0.00000000	      0.00000000	      0.00000000	      0.04786554	      0.81290691	     -0.00000000
      0.09892943	      0.00000000	      0.97806363	     -0.00000000	      0.00000000	     -0.00000000	      0.00000000	      0.13024972	      0.69600843	     -0.00000000	      0.00000000	     -0.00000000	     89.00236948	      0.14400192	      0.20784496	     -0.00000000	      0.00000000	      0.00000000	    -67.82492526	      0.00000000	      0.00000000	      0.00000000	      0.00000000	      0.00000000	      0.00000000	      0.04801497	      0.81472426	     -0.00000000
      0.09931175	     -0.00000000	      0.98063823	     -0.00000000	      0.00000000	     -0.00000000	      0.00000000	      0.13074877	      0.69794411	     -0.00000000	      0.00000000	     -0.00000000	     89.22849887	      0.14451422	      0.20850107	     -0.00000000	      0.00000000	      0.00000000	    -68.05319051	      0.00000000	      0.00000000	      0.00000000	      0.00000000	      0.00000000	      0.00000000	      0.04819494	      0.81690651	     -0.00000000
      0.09977254	     -0.00000000	      0.98373593	      0.00000000	      0.00000000	     -0.00000000	      0.00000000	      0.13135147	      0.70027359	     -0.00000000	      0.00000000	     -0.00000000	     89.50075151	      0.14513280	      0.20929085	     -0.00000000	      0.00000000	      0.00000000	    -68.32834375	      0.00000000	      0.00000000	      0.00000000	      0.00000000	      0.00000000	      0.00000000	      0.04841228	      0.81953232	     -0.00000000
      0.09994408	     -0.00000000	      0.98488763	      0.00000000	      0.00000000	     -0.00000000	      0.00000000	      0.13157618	      0.70113982	     -0.00000000	      0.00000000	     -0.00000000	     89.60202317	      0.14536343	      0.20958463	     -0.00000000	      0.00000000	      0.00000000	    -68.43077001	      0.00000000	      0.00000000	      0.00000000	      0.00000000	      0.00000000	      0.00000000	      0.04849331	      0.82050862	     -0.00000000
      0.10022963	     -0.00000000	      0.98680302	      0.00000000	      0.00000000	     -0.00000000	      0.00000000	      0.13195064	      0.70258060	     -0.00000000	      0.00000000	     -0.00000000	     89.77050890	      0.14574781	      0.21007347	     -0.00000000	      0.00000000	      0.00000000	    -68.60123835	      0.00000000	      0.00000000	      0.00000000	      0.00000000	      0.00000000	      0.00000000	      0.04862835	      0.82213238	     -0.00000000
      0.10051518	     -0.00000000	      0.98871622	      0.00000000	      0.00000000	     -0.00000000	      0.00000000	      0.13232563	      0.70401995	     -0.00000000	      0.00000000	     -0.00000000	     89.93887915	      0.14613256	      0.21056170	     -0.00000000	      0.00000000	      0.00000000	    -68.77179225	      0.00000000	      0.00000000	      0.00000000	      0.00000000	      0.00000000	      0.00000000	      0.04876356	      0.82375432	     -0.00000000
      0.10076566	     -0.00000000	      0.99039264	      0.00000000	      0.00000000	     -0.00000000	      0.00000000	      0.13265499	      0.70528135	      0.00000000	      0.00000000	     -0.00000000	     90.08647623	      0.14647061	      0.21098988	     -0.00000000	      0.00000000	      0.00000000	    -68.92133206	      0.00000000	      0.00000000	      0.00000000	      0.00000000	      0.00000000	      0.00000000	      0.04888233	      0.82517563	      0.00000000
      0.10101614	     -0.00000000	      0.99206740	      0.00000000	      0.00000000	     -0.00000000	      0.00000000	      0.13298476	      0.70654164	     -0.00000000	      0.00000000	     -0.00000000	     90.23398647	      0.14680896	      0.21141762	     -0.00000000	      0.00000000	      0.00000000	    -69.07092906	      0.00000000	      0.00000000	      0.00000000	      0.00000000	      0.00000000	      0.00000000	      0.04900124	      0.82659555	      0.00000000
      0.10127886	     -0.00000000	      0.99382219	      0.00000000	      0.00000000	     -0.00000000	      0.00000000	      0.13333107	      0.70786235	      0.00000000	      0.00000000	     -0.00000000	     90.38861168	      0.14716434	      0.21186606	     -0.00000000	      0.00000000	      0.00000000	    -69.22780692	      0.00000000	      0.00000000	      0.00000000	      0.00000000	      0.00000000	      0.00000000	      0.04912611	      0.82808341	      0.00000000
      0.10154158	     -0.00000000	      0.99557515	      0.00000000	      0.00000000	     -0.00000000	      0.00000000	      0.13367783	      0.70918185	      0.00000000	      0.00000000	     -0.00000000	     90.54314329	      0.14752011	      0.21231411	     -0.00000000	      0.00000000	      0.00000000	    -69.38471990	      0.00000000	      0.00000000	      0.00000000	      0.00000000	      0.00000000	      0.00000000	      0.04925115	      0.82956977	      0.00000000
      0.10182780	     -0.00000000	      0.99748287	      0.00000000	      0.00000000	     -0.00000000	      0.00000000	      0.13405612	      0.71061804	      0.00000000	      0.00000000	     -0.00000000	     90.71139456	      0.14790827	      0.21280199	     -0.00000000	      0.00000000	      0.00000000	    -69.55564550	      0.00000000	      0.00000000	      0.00000000	      0.00000000	      0.00000000	      0.00000000	      0.04938755	      0.83118743	      0.00000000
      0.10211403	     -0.00000000	      0.99938844	      0.00000000	      0.00000000	     -0.00000000	      0.00000000	      0.13443495	      0.71205283	      0.00000000	      0.00000000	     -0.00000000	     90.87953774	      0.14829688	      0.21328935	     -0.00000000	      0.00000000	      0.00000000	    -69.72663079	      0.00000000	      0.00000000	      0.00000000	      0.00000000	      0.00000000	      0.00000000	      0.04952414	      0.83280332	      0.00000000
      0.10234145	     -0.00000000	      1.00090104	      0.00000000	      0.00000000	     -0.00000000	      0.00000000	      0.13473634	      0.71319187	      0.00000000	      0.00000000	     -0.00000000	     91.01306420	      0.14860609	      0.21367643	     -0.00000000	      0.00000000	      0.00000000	    -69.86246765	      0.00000000	      0.00000000	      0.00000000	      0.00000000	      0.00000000	      0.00000000	      0.04963281	      0.83408604	      0.00000000
      0.10265425	     -0.00000000	      1.00297924	      0.00000000	      0.00000000	     -0.00000000	      0.00000000	      0.13515143	      0.71475705	     -0.00000000	      0.00000000	     -0.00000000	     91.19660472	      0.14903195	      0.21420850	     -0.00000000	      0.00000000	      0.00000000	    -70.04928447	      0.00000000	      0.00000000	      0.00000000	      0.00000000	      0.00000000	      0.00000000	      0.04978248	      0.83584848	      0.00000000
      0.10296706	     -0.00000000	      1.00505491	      0.00000000	      0.00000000	     -0.00000000	      0.00000000	      0.13556717	      0.71632057	     -0.00000000	      0.00000000	     -0.00000000	     91.38002186	      0.14945826	      0.21473979	     -0.00000000	      0.00000000	      0.00000000	    -70.23623295	      0.00000000	      0.00000000	      0.00000000	      0.00000000	      0.00000000	      0.00000000	      0.04993236	      0.83760883	      0.00000000
      0.10320083	     -0.00000000	      1.00660455	      0.00000000	      0.00000000	     -0.00000000	      0.00000000	      0.13587830	      0.71748801	     -0.00000000	      0.00000000	     -0.00000000	     91.51702089	      0.14977750	      0.21513694	     -0.00000000	      0.00000000	      0.00000000	    -70.37584009	      0.00000000	      0.00000000	      0.00000000	      0.00000000	      0.00000000	      0.00000000	      0.05004455	      0.83892314	      0.00000000
      0.10343461	     -0.00000000	      1.00815278	      0.00000000	      0.00000000	     -0.00000000	      0.00000000	      0.13618980	      0.71865453	      0.00000000	      0.00000000	     -0.00000000	     91.65395305	      0.15009696	      0.21553360	     -0.00000000	      0.00000000	      0.00000000	    -70.51553861	      0.00000000	      0.00000000	      0.00000000	      0.00000000	      0.00000000	      0.00000000	      0.05015685	      0.84023629	      0.00000000
      0.10369085	     -0.00000000	      1.00984816	      0.00000000	      0.00000000	     -0.00000000	      0.00000000	      0.13653165	      0.71993207	      0.00000000	      0.00000000	     -0.00000000	     91.80396416	      0.15044759	      0.21596821	     -0.00000000	      0.00000000	      0.00000000	    -70.66863198	      0.00000000	      0.00000000	      0.00000000	      0.00000000	      0.00000000	      0.00000000	      0.05028010	      0.84167431	      0.00000000
      0.10400358	     -0.00000000	      1.01191501	      0.00000000	      0.00000000	     -0.00000000	      0.00000000	      0.13694945	      0.72148975	      0.00000000	      0.00000000	     -0.00000000	     91.98693724	      0.15087609	      0.21649821	     -0.00000000	      0.00000000	      0.00000000	    -70.85550079	      0.00000000	      0.00000000	      0.00000000	      0.00000000	      0.00000000	      0.00000000	      0.05043073	      0.84342748	      0.00000000
      0.10431631	     -0.00000000	      1.01397939	      0.00000000	      0.00000000	     -0.00000000	      0.00000000	      0.13736792	      0.72304579	      0.00000000	      0.00000000	     -0.00000000	     92.16979407	      0.15130520	      0.21702771	     -0.00000000	      0.00000000	      0.00000000	    -71.04241339	      0.00000000	      0.00000000	      0.00000000	      0.00000000	      0.00000000	      0.00000000	      0.05058160	      0.84517862	      0.00000000
      0.10458282	     -0.00000000	      1.01573672	      0.00000000	      0.00000000	     -0.00000000	      0.00000000	      0.13772507	      0.72437059	      0.00000000	      0.00000000	     -0.00000000	     92.32553615	      0.15167146	      0.21747869	     -0.00000000	      0.00000000	      0.00000000	    -71.20169240	      0.00000000	      0.00000000	      0.00000000	      0.00000000	      0.00000000	      0.00000000	      0.05071036	      0.84666939	      0.00000000
      0.10491006	     -0.00000000	      1.01789202	      0.00000000	      0.00000000	     -0.00000000	      0.00000000	      0.13816426	      0.72599566	      0.00000000	      0.00000000	     -0.00000000	     92.51665305	      0.15212183	      0.21803201	     -0.00000000	      0.00000000	      0.00000000	    -71.39728395	      0.00000000	      0.00000000	      0.00000000	      0.00000000	      0.00000000	      0.00000000	      0.05086869	      0.84849784	      0.00000000
      0.10523729	     -0.00000000	      1.02004466	      0.00000000	      0.00000000	     -0.00000000	      0.00000000	      0.13860419	      0.72761896	      0.00000000	      0.00000000	     -0.00000000	     92.70764896	      0.15257283	      0.21858471	     -0.00000000	      0.00000000	      0.00000000	    -71.59295349	      0.00000000	      0.00000000	      0.00000000	      0.00000000	      0.00000000	      0.00000000	      0.05102728	      0.85032409	      0.00000000
      0.10547547	     -0.00000000	      1.02160979	      0.00000000	      0.00000000	     -0.00000000	      0.00000000	      0.13892486	      0.72879938	      0.00000000	      0.00000000	     -0.00000000	     92.84659078	      0.15290164	      0.21898687	     -0.00000000	      0.00000000	      0.00000000	    -71.73533365	      0.00000000	      0.00000000	      0.00000000	      0.00000000	      0.00000000	      0.00000000	      0.05114289	      0.85165199	      0.00000000
      0.10576500	     -0.00000000	      1.02351039	      0.00000000	      0.00000000	     -0.00000000	      0.00000000	      0.13931518	      0.73023301	      0.00000000	      0.00000000	     -0.00000000	     93.01539819	      0.15330181	      0.21947530	     -0.00000000	      0.00000000	      0.00000000	    -71.90844916	      0.00000000	      0.00000000	      0.00000000	      0.00000000	      0.00000000	      0.00000000	      0.05128360	      0.85326458	      0.00000000
      0.10612699	     -0.00000000	      1.02588379	      0.00000000	      0.00000000	     -0.00000000	      0.00000000	      0.13980401	      0.73202355	      0.00000000	      0.00000000	     -0.00000000	     93.22632873	      0.15380301	      0.22008559	     -0.00000000	      0.00000000	      0.00000000	    -72.12488964	      0.00000000	      0.00000000	      0.00000000	      0.00000000	      0.00000000	      0.00000000	      0.05145982	      0.85527841	      0.00000000
      0.10640909	     -0.00000000	      1.02773119	      0.00000000	      0.00000000	     -0.00000000	      0.00000000	      0.14018561	      0.73341747	      0.00000000	      0.00000000	     -0.00000000	     93.39061377	      0.15419403	      0.22056044	     -0.00000000	      0.00000000	      0.00000000	    -72.29370636	      0.00000000	      0.00000000	      0.00000000	      0.00000000	      0.00000000	      0.00000000	      0.05159736	      0.85684596	      0.00000000
      0.10665480	     -0.00000000	      1.02933870	      0.00000000	      0.00000000	     -0.00000000	      0.00000000	      0.14051843	      0.73463054	      0.00000000	      0.00000000	     -0.00000000	     93.53363882	      0.15453530	      0.22097421	     -0.00000000	      0.00000000	      0.00000000	    -72.44062309	      0.00000000	      0.00000000	      0.00000000	      0.00000000	      0.00000000	      0.00000000	      0.05171735	      0.85821007	      0.00000000
      0.10690052	     -0.00000000	      1.03094474	      0.00000000	      0.00000000	     -0.00000000	      0.00000000	      0.14085168	      0.73584265	      0.00000000	      0.00000000	     -0.00000000	     93.67660293	      0.15487684	      0.22138743	     -0.00000000	      0.00000000	      0.00000000	    -72.58765129	      0.00000000	      0.00000000	      0.00000000	      0.00000000	      0.00000000	      0.00000000	      0.05183747	      0.85957295	      0.00000000
      0.10713842	     -0.00000000	      1.03249833	      0.00000000	      0.00000000	     -0.00000000	      0.00000000	      0.14117475	      0.73701531	      0.00000000	      0.00000000	     -0.00000000	     93.81496269	      0.15520799	      0.22178739	     -0.00000000	      0.00000000	      0.00000000	    -72.72997908	      0.00000000	      0.00000000	      0.00000000	      0.00000000	      0.00000000	      0.00000000	      0.05195393	      0.86089138	      0.00000000
      0.10744893	     -0.00000000	      1.03452406	      0.00000000	      0.00000000	     -0.00000000	      0.00000000	      0.14159702	      0.73854453	      0.00000000	      0.00000000	     -0.00000000	     93.99546759	      0.15564083	      0.22230911	     -0.00000000	      0.00000000	      0.00000000	    -72.91576318	      0.00000000	      0.00000000	      0.00000000	      0.00000000	      0.00000000	      0.00000000	      0.05210615	      0.86261054	      0.00000000
      0.10775945	     -0.00000000	      1.03654747	      0.00000000	      0.00000000	     -0.00000000	      0.00000000	      0.14201999	      0.74007222	      0.00000000	      0.00000000	     -0.00000000	     94.17587884	      0.15607421	      0.22283018	     -0.00000000	      0.00000000	      0.00000000	    -73.10165745	      0.00000000	      0.00000000	      0.00000000	      0.00000000	      0.00000000	      0.00000000	      0.05225860	      0.86432780	      0.00000000
      0.10800129	     -0.00000000	      1.03812176	      0.00000000	      0.00000000	     -0.00000000	      0.00000000	      0.14234989	      0.74126099	      0.00000000	      0.00000000	     -0.00000000	     94.31632325	      0.15641236	      0.22323598	     -0.00000000	      0.00000000	      0.00000000	    -73.24637617	      0.00000000	      0.00000000	      0.00000000	      0.00000000	      0.00000000	      0.00000000	      0.05237752	      0.86566397	      0.00000000
      0.10824313	     -0.00000000	      1.03969467	      0.00000000	      0.00000000	     -0.00000000	      0.00000000	      0.14268021	      0.74244884	     -0.00000000	      0.00000000	     -0.00000000	     94.45671287	      0.15675083	      0.22364136	     -0.00000000	      0.00000000	      0.00000000	    -73.39116890	      0.00000000	      0.00000000	      0.00000000	      0.00000000	      0.00000000	      0.00000000	      0.05249658	      0.86699899	      0.00000000
      0.10851840	     -0.00000000	      1.04148330	      0.00000000	      0.00000000	     -0.00000000	      0.00000000	      0.14305670	      0.74379976	     -0.00000000	      0.00000000	     -0.00000000	     94.61644129	      0.15713666	      0.22410261	     -0.00000000	      0.00000000	      0.00000000	    -73.55595857	      0.00000000	      0.00000000	      0.00000000	      0.00000000	      0.00000000	      0.00000000	      0.05263229	      0.86851718	      0.00000000
      0.10879367	     -0.00000000	      1.04327015	      0.00000000	      0.00000000	     -0.00000000	      0.00000000	      0.14343375	      0.74514951	     -0.00000000	      0.00000000	     -0.00000000	     94.77610080	      0.15752297	      0.22456342	     -0.00000000	      0.00000000	      0.00000000	    -73.72081668	      0.00000000	      0.00000000	      0.00000000	      0.00000000	      0.00000000	      0.00000000	      0.05276819	      0.87003391	      0.00000000
      0.10904963	     -0.00000000	      1.04493009	      0.00000000	      0.00000000	     -0.00000000	      0.00000000	      0.14378485	      0.74640355	      0.00000000	      0.00000000	     -0.00000000	     94.92450238	      0.15788274	      0.22499173	     -0.00000000	      0.00000000	      0.00000000	    -73.87410345	      0.00000000	      0.00000000	      0.00000000	      0.00000000	      0.00000000	      0.00000000	      0.05289474	      0.87144297	      0.00000000
      0.10936669	     -0.00000000	      1.04698411	      0.00000000	      0.00000000	     -0.00000000	      0.00000000	      0.14422042	      0.74795551	      0.00000000	      0.00000000	     -0.00000000	     95.10824570	      0.15832904	      0.22552191	     -0.00000000	      0.00000000	      0.00000000	    -74.06400903	      0.00000000	      0.00000000	      0.00000000	      0.00000000	      0.00000000	      0.00000000	      0.05305173	      0.87318662	      0.00000000
      0.10968376	     -0.00000000	      1.04903579	      0.00000000	      0.00000000	     -0.00000000	      0.00000000	      0.14465673	      0.74950593	      0.00000000	      0.00000000	     -0.00000000	     95.29190334	      0.15877599	      0.22605151	     -0.00000000	      0.00000000	      0.00000000	    -74.25400177	      0.00000000	      0.00000000	      0.00000000	      0.00000000	      0.00000000	      0.00000000	      0.05320898	      0.87492835	      0.00000000
      0.10992153	     -0.00000000	      1.05057289	      0.00000000	      0.00000000	     -0.00000000	      0.00000000	      0.14498443	      0.75066763	      0.00000000	      0.00000000	     -0.00000000	     95.42957929	      0.15911174	      0.22644856	     -0.00000000	      0.00000000	      0.00000000	    -74.39646038	      0.00000000	      0.00000000	      0.00000000	      0.00000000	      0.00000000	      0.00000000	      0.05332709	      0.87623330	      0.00000000
      0.11022020	     -0.00000000	      1.05250175	      0.00000000	      0.00000000	     -0.00000000	      0.00000000	      0.14539663	      0.75212558	     -0.00000000	      0.00000000	     -0.00000000	     95.60244463	      0.15953405	      0.22694691	     -0.00000000	      0.00000000	      0.00000000	    -74.57543716	      0.00000000	      0.00000000	      0.00000000	      0.00000000	      0.00000000	      0.00000000	      0.05347566	      0.87787090	      0.00000000
      0.11051886	     -0.00000000	      1.05442856	      0.00000000	      0.00000000	     -0.00000000	      0.00000000	      0.14580950	      0.75358217	      0.00000000	      0.00000000	     -0.00000000	     95.77523925	      0.15995697	      0.22744480	     -0.00000000	      0.00000000	      0.00000000	    -74.75448104	      0.00000000	      0.00000000	      0.00000000	      0.00000000	      0.00000000	      0.00000000	      0.05362446	      0.87950681	      0.00000000
      0.11077188	     -0.00000000	      1.05605927	      0.00000000	      0.00000000	     -0.00000000	      0.00000000	      0.14615980	      0.75481507	      0.00000000	      0.00000000	     -0.00000000	     95.92156862	      0.16031583	      0.22786639	     -0.00000000	      0.00000000	      0.00000000	    -74.90615468	      0.00000000	      0.00000000	      0.00000000	      0.00000000	      0.00000000	      0.00000000	      0.05375071	      0.88089138	      0.00000000
      0.11109266	     -0.00000000	      1.05812463	      0.00000000	      0.00000000	     -0.00000000	      0.00000000	      0.14660460	      0.75637678	      0.00000000	      0.00000000	     -0.00000000	     96.10701970	      0.16077152	      0.22840056	     -0.00000000	      0.00000000	      0.00000000	    -75.09847262	      0.00000000	      0.00000000	      0.00000000	      0.00000000	      0.00000000	      0.00000000	      0.05391103	      0.88264507	      0.00000000
      0.11141344	     -0.00000000	      1.06018766	      0.00000000	      0.00000000	     -0.00000000	      0.00000000	      0.14705020	      0.75793694	      0.00000000	      0.00000000	     -0.00000000	     96.29239658	      0.16122786	      0.22893405	     -0.00000000	      0.00000000	      0.00000000	    -75.29091427	      0.00000000	      0.00000000	      0.00000000	      0.00000000	      0.00000000	      0.00000000	      0.05407161	      0.88439683	      0.00000000
      0.11165137	     -0.00000000	      1.06171630	      0.00000000	      0.00000000	     -0.00000000	      0.00000000	      0.14738120	      0.75909310	      0.00000000	      0.00000000	     -0.00000000	     96.42984141	      0.16156699	      0.22932974	     -0.00000000	      0.00000000	      0.00000000	    -75.43358105	      0.00000000	      0.00000000	      0.00000000	      0.00000000	      0.00000000	      0.00000000	      0.05419091	      0.88569490	      0.00000000
      0.11188929	     -0.00000000	      1.06324366	      0.00000000	      0.00000000	     -0.00000000	      0.00000000	      0.14771263	      0.76024841	      0.00000000	      0.00000000	     -0.00000000	     96.56724799	      0.16190646	      0.22972502	     -0.00000000	      0.00000000	      0.00000000	    -75.57632833	      0.00000000	      0.00000000	      0.00000000	      0.00000000	      0.00000000	      0.00000000	      0.05431036	      0.88699191	      0.00000000
      0.11216699	     -0.00000000	      1.06502477	      0.00000000	      0.00000000	     -0.00000000	      0.00000000	      0.14810003	      0.76159580	     -0.00000000	      0.00000000	     -0.00000000	     96.72757812	      0.16230333	      0.23018623	     -0.00000000	      0.00000000	      0.00000000	    -75.74292429	      0.00000000	      0.00000000	      0.00000000	      0.00000000	      0.00000000	      0.00000000	      0.05444999	      0.88850446	      0.00000000
      0.11244469	     -0.00000000	      1.06680416	      0.00000000	      0.00000000	     -0.00000000	      0.00000000	      0.14848803	      0.76294204	      0.00000000	      0.00000000	     -0.00000000	     96.88785851	      0.16270072	      0.23064697	     -0.00000000	      0.00000000	      0.00000000	    -75.90959581	      0.00000000	      0.00000000	      0.00000000	      0.00000000	      0.00000000	      0.00000000	      0.05458982	      0.89001558	      0.00000000
      0.11269109	     -0.00000000	      1.06838152	      0.00000000	      0.00000000	     -0.00000000	      0.00000000	      0.14883279	      0.76413555	     -0.00000000	      0.00000000	     -0.00000000	     97.03003013	      0.16305389	      0.23105562	     -0.00000000	      0.00000000	      0.00000000	    -76.05747044	      0.00000000	      0.00000000	      0.00000000	      0.00000000	      0.00000000	      0.00000000	      0.05471407	      0.89135519	      0.00000000
      0.11300891	     -0.00000000	      1.07041409	     -0.00000000	      0.00000000	     -0.00000000	      0.00000000	      0.14927818	      0.76567367	     -0.00000000	      0.00000000	     -0.00000000	     97.21335474	      0.16351018	      0.23158239	     -0.00000000	      0.00000000	      0.00000000	    -76.24822420	      0.00000000	      0.00000000	      0.00000000	      0.00000000	      0.00000000	      0.00000000	      0.05487460	      0.89308146	     -0.00000000
      0.11332672	     -0.00000000	      1.07244444	      0.00000000	      0.00000000	     -0.00000000	      0.00000000	      0.14972437	      0.76721029	     -0.00000000	      0.00000000	     -0.00000000	     97.39662096	      0.16396712	      0.23210846	     -0.00000000	      0.00000000	      0.00000000	    -76.43910918	      0.00000000	      0.00000000	      0.00000000	      0.00000000	      0.00000000	      0.00000000	      0.05503540	      0.89480587	     -0.00000000
      0.11357542	     -0.00000000	      1.07403163	     -0.00000000	      0.00000000	     -0.00000000	      0.00000000	      0.15007407	      0.76841165	     -0.00000000	      0.00000000	     -0.00000000	     97.53998562	      0.16432543	      0.23252015	     -0.00000000	      0.00000000	      0.00000000	    -76.58839540	      0.00000000	      0.00000000	      0.00000000	      0.00000000	      0.00000000	      0.00000000	      0.05516144	      0.89615398	     -0.00000000
      0.11382411	     -0.00000000	      1.07561747	     -0.00000000	      0.00000000	     -0.00000000	      0.00000000	      0.15042426	      0.76961210	     -0.00000000	      0.00000000	     -0.00000000	     97.68331742	      0.16468412	      0.23293134	     -0.00000000	      0.00000000	      0.00000000	    -76.73778619	      0.00000000	      0.00000000	      0.00000000	      0.00000000	      0.00000000	      0.00000000	      0.05528765	      0.89750096	     -0.00000000
      0.11405334	     -0.00000000	      1.07707796	     -0.00000000	      0.00000000	     -0.00000000	      0.00000000	      0.15074748	      0.77071776	     -0.00000000	      0.00000000	     -0.00000000	     97.81539849	      0.16501524	      0.23331022	     -0.00000000	      0.00000000	      0.00000000	    -76.87546873	      0.00000000	      0.00000000	      0.00000000	      0.00000000	      0.00000000	      0.00000000	      0.05540414	      0.89874151	     -0.00000000
      0.11437206	     -0.00000000	      1.07910673	      0.00000000	      0.00000000	     -0.00000000	      0.00000000	      0.15119757	      0.77225379	     -0.00000000	      0.00000000	     -0.00000000	     97.99899948	      0.16547642	      0.23383677	     -0.00000000	      0.00000000	      0.00000000	    -77.06690063	      0.00000000	      0.00000000	      0.00000000	      0.00000000	      0.00000000	      0.00000000	      0.05556637	      0.90046483	     -0.00000000
      0.11469077	     -0.00000000	      1.08113331	      0.00000000	      0.00000000	     -0.00000000	      0.00000000	      0.15164849	      0.77378832	     -0.00000000	      0.00000000	     -0.00000000	     98.18255224	      0.16593818	      0.23436243	     -0.00000000	      0.00000000	      0.00000000	    -77.25852478	      0.00000000	      0.00000000	      0.00000000	      0.00000000	      0.00000000	      0.00000000	      0.05572887	      0.90218629	     -0.00000000
      0.11491445	     -0.00000000	      1.08255423	      0.00000000	      0.00000000	     -0.00000000	      0.00000000	      0.15196543	      0.77486437	     -0.00000000	      0.00000000	     -0.00000000	     98.31133791	      0.16626303	      0.23473156	     -0.00000000	      0.00000000	      0.00000000	    -77.39287517	      0.00000000	      0.00000000	      0.00000000	      0.00000000	      0.00000000	      0.00000000	      0.05584312	      0.90339338	      0.00000000
      0.11513813	     -0.00000000	      1.08397408	      0.00000000	      0.00000000	     -0.00000000	      0.00000000	      0.15228278	      0.77593968	     -0.00000000	      0.00000000	     -0.00000000	     98.44010177	      0.16658814	      0.23510020	     -0.00000000	      0.00000000	      0.00000000	    -77.52733716	      0.00000000	      0.00000000	      0.00000000	      0.00000000	      0.00000000	      0.00000000	      0.05595749	      0.90459955	      0.00000000
      0.11541477	     -0.00000000	      1.08572866	      0.00000000	      0.00000000	     -0.00000000	      0.00000000	      0.15267584	      0.77726861	     -0.00000000	      0.00000000	     -0.00000000	     98.59932526	      0.16699091	      0.23555599	     -0.00000000	      0.00000000	      0.00000000	    -77.69362035	      0.00000000	      0.00000000	      0.00000000	      0.00000000	      0.00000000	      0.00000000	      0.05609917	      0.90609013	      0.00000000
      0.11569142	     -0.00000000	      1.08748159	      0.00000000	      0.00000000	     -0.00000000	      0.00000000	      0.15306953	      0.77859643	     -0.00000000	      0.00000000	     -0.00000000	     98.75851571	      0.16739424	      0.23601133	     -0.00000000	      0.00000000	      0.00000000	    -77.85998186	      0.00000000	      0.00000000	      0.00000000	      0.00000000	      0.00000000	      0.00000000	      0.05624106	      0.90757934	      0.00000000
      0.11593990	     -0.00000000	      1.08905467	      0.00000000	      0.00000000	     -0.00000000	      0.00000000	      0.15342367	      0.77978811	      0.00000000	      0.00000000	     -0.00000000	     98.90147167	      0.16775714	      0.23642014	     -0.00000000	      0.00000000	      0.00000000	    -78.00939841	      0.00000000	      0.00000000	      0.00000000	      0.00000000	      0.00000000	      0.00000000	      0.05636871	      0.90891580	      0.00000000
      0.11625781	     -0.00000000	      1.09106528	      0.00000000	      0.00000000	     -0.00000000	      0.00000000	      0.15387749	      0.78131141	      0.00000000	      0.00000000	     -0.00000000	     99.08432775	      0.16822221	      0.23694283	     -0.00000000	      0.00000000	      0.00000000	    -78.20058000	      0.00000000	      0.00000000	      0.00000000	      0.00000000	      0.00000000	      0.00000000	      0.05653229	      0.91062404	      0.00000000
      0.11657571	     -0.00000000	      1.09307375	      0.00000000	      0.00000000	     -0.00000000	      0.00000000	      0.15433215	      0.78283323	      0.00000000	      0.00000000	     -0.00000000	     99.26714471	      0.16868801	      0.23746485	     -0.00000000	      0.00000000	      0.00000000	    -78.39189007	      0.00000000	      0.00000000	      0.00000000	      0.00000000	      0.00000000	      0.00000000	      0.05669616	      0.91233049	      0.00000000
      0.11681634	     -0.00000000	      1.09459258	      0.00000000	      0.00000000	     -0.00000000	      0.00000000	      0.15467684	      0.78398417	      0.00000000	      0.00000000	     -0.00000000	     99.40549659	      0.16904132	      0.23785998	     -0.00000000	      0.00000000	      0.00000000	    -78.53663472	      0.00000000	      0.00000000	      0.00000000	      0.00000000	      0.00000000	      0.00000000	      0.05682041	      0.91362099	      0.00000000
      0.11705697	     -0.00000000	      1.09611018	      0.00000000	      0.00000000	     -0.00000000	      0.00000000	      0.15502202	      0.78513428	     -0.00000000	      0.00000000	     -0.00000000	     99.54382752	      0.16939504	      0.23825469	     -0.00000000	      0.00000000	      0.00000000	    -78.68146300	      0.00000000	      0.00000000	      0.00000000	      0.00000000	      0.00000000	      0.00000000	      0.05694483	      0.91491047	      0.00000000
      0.11733596	     -0.00000000	      1.09786819	      0.00000000	      0.00000000	     -0.00000000	      0.00000000	      0.15542283	      0.78646669	     -0.00000000	      0.00000000	     -0.00000000	     99.70418441	      0.16980585	      0.23871217	     -0.00000000	      0.00000000	      0.00000000	    -78.84936757	      0.00000000	      0.00000000	      0.00000000	      0.00000000	      0.00000000	      0.00000000	      0.05708931	      0.91640427	      0.00000000
      0.11761496	     -0.00000000	      1.09962456	      0.00000000	      0.00000000	     -0.00000000	      0.00000000	      0.15582428	      0.78779799	      0.00000000	      0.00000000	     -0.00000000	     99.86451388	      0.17021726	      0.23916919	     -0.00000000	      0.00000000	      0.00000000	    -79.01735467	      0.00000000	      0.00000000	      0.00000000	      0.00000000	      0.00000000	      0.00000000	      0.05723401	      0.91789671	      0.00000000
      0.11786498	     -0.00000000	      1.10119715	      0.00000000	      0.00000000	     -0.00000000	      0.00000000	      0.15618461	      0.78899009	      0.00000000	      0.00000000	     -0.00000000	    100.00817116	      0.17058659	      0.23957859	     -0.00000000	      0.00000000	      0.00000000	    -79.16789345	      0.00000000	      0.00000000	      0.00000000	      0.00000000	      0.00000000	      0.00000000	      0.05736390	      0.91923303	      0.00000000
      0.11818284	     -0.00000000	      1.10319449	      0.00000000	      0.00000000	     -0.00000000	      0.00000000	      0.15664344	      0.79050432	      0.00000000	      0.00000000	     -0.00000000	    100.19077070	      0.17105692	      0.24009873	     -0.00000000	      0.00000000	      0.00000000	    -79.35930280	      0.00000000	      0.00000000	      0.00000000	      0.00000000	      0.00000000	      0.00000000	      0.05752930	      0.92093034	      0.00000000
      0.11850070	     -0.00000000	      1.10518971	      0.00000000	      0.00000000	     -0.00000000	      0.00000000	      0.15710313	      0.79201711	     -0.00000000	      0.00000000	     -0.00000000	    100.37333752	      0.17152798	      0.24061821	     -0.00000000	      0.00000000	      0.00000000	    -79.55084454	      0.00000000	      0.00000000	      0.00000000	      0.00000000	      0.00000000	      0.00000000	      0.05769499	      0.92262588	      0.00000000
      0.11874238	     -0.00000000	      1.10670536	      0.00000000	      0.00000000	     -0.00000000	      0.00000000	      0.15745322	      0.79316641	     -0.00000000	      0.00000000	     -0.00000000	    100.51212925	      0.17188690	      0.24101319	     -0.00000000	      0.00000000	      0.00000000	    -79.69643129	      0.00000000	      0.00000000	      0.00000000	      0.00000000	      0.00000000	      0.00000000	      0.05782119	      0.92391395	      0.00000000
      0.11898407	     -0.00000000	      1.10821981	      0.00000000	      0.00000000	     -0.00000000	      0.00000000	      0.15780381	      0.79431488	     -0.00000000	      0.00000000	     -0.00000000	    100.65090298	      0.17224622	      0.24140777	     -0.00000000	      0.00000000	      0.00000000	    -79.84210316	      0.00000000	      0.00000000	      0.00000000	      0.00000000	      0.00000000	      0.00000000	      0.05794757	      0.92520101	      0.00000000
      0.11926577	     -0.00000000	      1.10998349	      0.00000000	      0.00000000	     -0.00000000	      0.00000000	      0.15821307	      0.79565250	     -0.00000000	      0.00000000	     -0.00000000	    100.81263244	      0.17266577	      0.24186754	     -0.00000000	      0.00000000	      0.00000000	    -80.01189129	      0.00000000	      0.00000000	      0.00000000	      0.00000000	      0.00000000	      0.00000000	      0.05809510	      0.92669995	     -0.00000000
      0.11954748	     -0.00000000	      1.11174553	      0.00000000	      0.00000000	     -0.00000000	      0.00000000	      0.15862301	      0.79698899	     -0.00000000	      0.00000000	     -0.00000000	    100.97433783	      0.17308592	      0.24232683	     -0.00000000	      0.00000000	      0.00000000	    -80.18177418	      0.00000000	      0.00000000	      0.00000000	      0.00000000	      0.00000000	      0.00000000	      0.05824287	      0.92819751	      0.00000000
      0.11978597	     -0.00000000	      1.11323595	      0.00000000	      0.00000000	     -0.00000000	      0.00000000	      0.15897057	      0.79811957	     -0.00000000	      0.00000000	     -0.00000000	    101.11121345	      0.17344220	      0.24271551	     -0.00000000	      0.00000000	      0.00000000	    -80.32559360	      0.00000000	      0.00000000	      0.00000000	      0.00000000	      0.00000000	      0.00000000	      0.05836816	      0.92946427	     -0.00000000
      0.12010419	     -0.00000000	      1.11522286	      0.00000000	      0.00000000	     -0.00000000	      0.00000000	      0.15943510	      0.79962693	     -0.00000000	      0.00000000	     -0.00000000	    101.29382689	      0.17391843	      0.24323390	     -0.00000000	      0.00000000	      0.00000000	    -80.51752194	      0.00000000	      0.00000000	      0.00000000	      0.00000000	      0.00000000	      0.00000000	      0.05853562	      0.93115308	      0.00000000
      0.12042242	     -0.00000000	      1.11720769	      0.00000000	      0.00000000	     -0.00000000	      0.00000000	      0.15990050	      0.80113288	     -0.00000000	      0.00000000	     -0.00000000	    101.47641278	      0.17439530	      0.24375150	     -0.00000000	      0.00000000	      0.00000000	    -80.70963911	      0.00000000	      0.00000000	      0.00000000	      0.00000000	      0.00000000	      0.00000000	      0.05870336	      0.93284015	     -0.00000000
      0.12065919	     -0.00000000	      1.11868313	     -0.00000000	      0.00000000	     -0.00000000	      0.00000000	      0.16024733	      0.80225246	     -0.00000000	      0.00000000	     -0.00000000	    101.61224219	      0.17475092	      0.24413678	     -0.00000000	      0.00000000	      0.00000000	    -80.85248672	      0.00000000	      0.00000000	      0.00000000	      0.00000000	      0.00000000	      0.00000000	      0.05882840	      0.93409432	     -0.00000000
      0.12089597	     -0.00000000	      1.12015744	     -0.00000000	      0.00000000	     -0.00000000	      0.00000000	      0.16059464	      0.80337127	     -0.00000000	      0.00000000	     -0.00000000	    101.74805737	      0.17510687	      0.24452157	     -0.00000000	      0.00000000	      0.00000000	    -80.99545673	      0.00000000	      0.00000000	      0.00000000	      0.00000000	      0.00000000	      0.00000000	      0.05895359	      0.93534753	     -0.00000000
      0.12116372	     -0.00000000	      1.12182323	     -0.00000000	      0.00000000	     -0.00000000	      0.00000000	      0.16098796	      0.80463553	     -0.00000000	      0.00000000	     -0.00000000	    101.90162022	      0.17551005	      0.24495659	     -0.00000000	      0.00000000	      0.00000000	    -81.15712681	      0.00000000	      0.00000000	      0.00000000	      0.00000000	      0.00000000	      0.00000000	      0.05909537	      0.93676357	     -0.00000000
      0.12143147	     -0.00000000	      1.12348756	     -0.00000000	      0.00000000	     -0.00000000	      0.00000000	      0.16138191	      0.80589880	     -0.00000000	      0.00000000	     -0.00000000	    102.05516393	      0.17591378	      0.24539123	     -0.00000000	      0.00000000	      0.00000000	    -81.31887917	      0.00000000	      0.00000000	      0.00000000	      0.00000000	      0.00000000	      0.00000000	      0.05923737	      0.93817841	     -0.00000000
      0.12171624	     -0.00000000	      1.12525609	     -0.00000000	      0.00000000	     -0.00000000	      0.00000000	      0.16180156	      0.80724130	     -0.00000000	      0.00000000	     -0.00000000	    102.21844520	      0.17634393	      0.24585333	     -0.00000000	      0.00000000	      0.00000000	    -81.49092457	      0.00000000	      0.00000000	      0.00000000	      0.00000000	      0.00000000	      0.00000000	      0.05938865	      0.93968188	     -0.00000000
      0.12200101	      0.00000000	      1.12702298	     -0.00000000	      0.00000000	     -0.00000000	      0.00000000	      0.16222192	      0.80858270	     -0.00000000	      0.00000000	     -0.00000000	    102.38170609	      0.17677469	      0.24631498	     -0.00000000	      0.00000000	      0.00000000	    -81.66307263	      0.00000000	      0.00000000	      0.00000000	      0.00000000	      0.00000000	      0.00000000	      0.05954016	      0.94118400	     -0.00000000
      0.12225404	     -0.00000000	      1.12859156	     -0.00000000	      0.00000000	     -0.00000000	      0.00000000	      0.16259601	      0.80977368	     -0.00000000	      0.00000000	     -0.00000000	    102.52675194	      0.17715808	      0.24672503	     -0.00000000	      0.00000000	      0.00000000	    -81.81604447	      0.00000000	      0.00000000	      0.00000000	      0.00000000	      0.00000000	      0.00000000	      0.05967501	      0.94251757	     -0.00000000
      0.12257115	     -0.00000000	      1.13055561	     -0.00000000	      0.00000000	     -0.00000000	      0.00000000	      0.16306563	      0.81126509	     -0.00000000	      0.00000000	     -0.00000000	    102.70851209	      0.17763938	      0.24723864	     -0.00000000	      0.00000000	      0.00000000	    -82.00781497	      0.00000000	      0.00000000	      0.00000000	      0.00000000	      0.00000000	      0.00000000	      0.05984428	      0.94418743	     -0.00000000
      0.12288827	      0.00000000	      1.13251766	      0.00000000	      0.00000000	     -0.00000000	      0.00000000	      0.16353613	      0.81275517	     -0.00000000	      0.00000000	     -0.00000000	    102.89024987	      0.17812141	      0.24775165	     -0.00000000	      0.00000000	      0.00000000	    -82.19973545	      0.00000000	      0.00000000	      0.00000000	      0.00000000	      0.00000000	      0.00000000	      0.06001386	      0.94585563	     -0.00000000
      0.12313086	      0.00000000	      1.13401723	      0.00000000	      0.00000000	     -0.00000000	      0.00000000	      0.16389664	      0.81389415	     -0.00000000	      0.00000000	     -0.00000000	    103.02925939	      0.17849086	      0.24814408	     -0.00000000	      0.00000000	      0.00000000	    -82.34652695	      0.00000000	      0.00000000	      0.00000000	      0.00000000	      0.00000000	      0.00000000	      0.06014381	      0.94713068	     -0.00000000
      0.12337345	      0.00000000	      1.13551565	      0.00000000	      0.00000000	     -0.00000000	      0.00000000	      0.16425767	      0.81503235	     -0.00000000	      0.00000000	     -0.00000000	    103.16825690	      0.17886075	      0.24853616	     -0.00000000	      0.00000000	      0.00000000	    -82.49340824	      0.00000000	      0.00000000	      0.00000000	      0.00000000	      0.00000000	      0.00000000	      0.06027393	      0.94840477	      0.00000000
      0.12366193	     -0.00000000	      1.13729594	      0.00000000	      0.00000000	     -0.00000000	      0.00000000	      0.16468765	      0.81638482	     -0.00000000	      0.00000000	     -0.00000000	    103.33352642	      0.17930133	      0.24900226	     -0.00000000	      0.00000000	      0.00000000	    -82.66808363	      0.00000000	      0.00000000	      0.00000000	      0.00000000	      0.00000000	      0.00000000	      0.06042891	      0.94991861	     -0.00000000
      0.12395040	     -0.00000000	      1.13907460	      0.00000000	      0.00000000	     -0.00000000	      0.00000000	      0.16511836	      0.81773620	     -0.00000000	      0.00000000	     -0.00000000	    103.49878053	      0.17974252	      0.24946787	     -0.00000000	      0.00000000	      0.00000000	    -82.84288749	      0.00000000	      0.00000000	      0.00000000	      0.00000000	      0.00000000	      0.00000000	      0.06058414	      0.95143108	     -0.00000000
      0.12416884	     -0.00000000	      1.14042035	      0.00000000	      0.00000000	     -0.00000000	      0.00000000	      0.16544499	      0.81875877	     -0.00000000	      0.00000000	     -0.00000000	    103.62390347	      0.18007714	      0.24982036	     -0.00000000	      0.00000000	      0.00000000	    -82.97526204	      0.00000000	      0.00000000	      0.00000000	      0.00000000	      0.00000000	      0.00000000	      0.06070186	      0.95257549	     -0.00000000
      0.12448426	     -0.00000000	      1.14236194	      0.00000000	      0.00000000	     -0.00000000	      0.00000000	      0.16591738	      0.82023425	     -0.00000000	      0.00000000	     -0.00000000	    103.80456223	      0.18056112	      0.25032918	     -0.00000000	      0.00000000	      0.00000000	    -83.16643119	      0.00000000	      0.00000000	      0.00000000	      0.00000000	      0.00000000	      0.00000000	      0.06087213	      0.95422665	     -0.00000000
      0.12479968	     -0.00000000	      1.14430160	      0.00000000	      0.00000000	     -0.00000000	      0.00000000	      0.16639065	      0.82170845	     -0.00000000	      0.00000000	     -0.00000000	    103.98520827	      0.18104567	      0.25083713	     -0.00000000	      0.00000000	      0.00000000	    -83.35785230	      0.00000000	      0.00000000	      0.00000000	      0.00000000	      0.00000000	      0.00000000	      0.06104267	      0.95587618	     -0.00000000
      0.12502753	     -0.00000000	      1.14570152	      0.00000000	      0.00000000	     -0.00000000	      0.00000000	      0.16673307	      0.82277255	     -0.00000000	      0.00000000	     -0.00000000	    104.11568603	      0.18139651	      0.25120434	     -0.00000000	      0.00000000	      0.00000000	    -83.49601476	      0.00000000	      0.00000000	      0.00000000	      0.00000000	      0.00000000	      0.00000000	      0.06116609	      0.95706679	     -0.00000000
      0.12525538	     -0.00000000	      1.14710045	      0.00000000	      0.00000000	     -0.00000000	      0.00000000	      0.16707596	      0.82383598	     -0.00000000	      0.00000000	     -0.00000000	    104.24615857	      0.18174764	      0.25157108	     -0.00000000	      0.00000000	      0.00000000	    -83.63431713	      0.00000000	      0.00000000	      0.00000000	      0.00000000	      0.00000000	      0.00000000	      0.06128966	      0.95825656	     -0.00000000
      0.12553251	     -0.00000000	      1.14880053	      0.00000000	      0.00000000	     -0.00000000	      0.00000000	      0.16749361	      0.82512849	     -0.00000000	      0.00000000	     -0.00000000	    104.40483468	      0.18217539	      0.25201703	     -0.00000000	      0.00000000	      0.00000000	    -83.80253658	      0.00000000	      0.00000000	      0.00000000	      0.00000000	      0.00000000	      0.00000000	      0.06144017	      0.95970253	     -0.00000000
      0.12580963	     -0.00000000	      1.15049913	     -0.00000000	      0.00000000	     -0.00000000	      0.00000000	      0.16791195	      0.82642002	     -0.00000000	      0.00000000	     -0.00000000	    104.56350249	      0.18260372	      0.25246256	     -0.00000000	      0.00000000	      0.00000000	    -83.97087267	      0.00000000	      0.00000000	      0.00000000	      0.00000000	      0.00000000	      0.00000000	      0.06159093	      0.96114727	     -0.00000000
      0.12607196	     -0.00000000	      1.15210573	     -0.00000000	      0.00000000	     -0.00000000	      0.00000000	      0.16830860	      0.82764171	     -0.00000000	      0.00000000	     -0.00000000	    104.71369330	      0.18300988	      0.25288420	     -0.00000000	      0.00000000	      0.00000000	    -84.13024596	      0.00000000	      0.00000000	      0.00000000	      0.00000000	      0.00000000	      0.00000000	      0.06173387	      0.96251381	     -0.00000000
      0.12638718	     -0.00000000	      1.15403449	     -0.00000000	      0.00000000	     -0.00000000	      0.00000000	      0.16878604	      0.82910856	     -0.00000000	      0.00000000	     -0.00000000	    104.89415500	      0.18349872	      0.25339052	     -0.00000000	      0.00000000	      0.00000000	    -84.32183541	      0.00000000	      0.00000000	      0.00000000	      0.00000000	      0.00000000	      0.00000000	      0.06190592	      0.96415443	     -0.00000000
      0.12670240	     -0.00000000	      1.15596136	      0.00000000	      0.00000000	     -0.00000000	      0.00000000	      0.16926438	      0.83057416	     -0.00000000	      0.00000000	     -0.00000000	    105.07460930	      0.18398837	      0.25389639	     -0.00000000	      0.00000000	      0.00000000	    -84.51354968	      0.00000000	      0.00000000	      0.00000000	      0.00000000	      0.00000000	      0.00000000	      0.06207828	      0.96579351	     -0.00000000
      0.12696053	     -0.00000000	      1.15753783	      0.00000000	      0.00000000	     -0.00000000	      0.00000000	      0.16965675	      0.83177338	     -0.00000000	      0.00000000	     -0.00000000	    105.22237286	      0.18439004	      0.25431048	     -0.00000000	      0.00000000	      0.00000000	    -84.67057396	      0.00000000	      0.00000000	      0.00000000	      0.00000000	      0.00000000	      0.00000000	      0.06221966	      0.96713456	     -0.00000000
      0.12728206	     -0.00000000	      1.15949981	      0.00000000	      0.00000000	     -0.00000000	      0.00000000	      0.17014636	      0.83326603	     -0.00000000	      0.00000000	     -0.00000000	    105.40643100	      0.18489124	      0.25482604	     -0.00000000	      0.00000000	      0.00000000	    -84.86624165	      0.00000000	      0.00000000	      0.00000000	      0.00000000	      0.00000000	      0.00000000	      0.06239609	      0.96880364	     -0.00000000
      0.12760360	     -0.00000000	      1.16145987	      0.00000000	      0.00000000	     -0.00000000	      0.00000000	      0.17063691	      0.83475739	     -0.00000000	      0.00000000	     -0.00000000	    105.59048770	      0.18539321	      0.25534096	     -0.00000000	      0.00000000	      0.00000000	    -85.06209700	      0.00000000	      0.00000000	      0.00000000	      0.00000000	      0.00000000	      0.00000000	      0.06257283	      0.97047111	     -0.00000000
      0.12784406	     -0.00000000	      1.16292442	      0.00000000	      0.00000000	     -0.00000000	      0.00000000	      0.17100439	      0.83587187	     -0.00000000	      0.00000000	     -0.00000000	    105.72813050	      0.18576936	      0.25572611	     -0.00000000	      0.00000000	      0.00000000	    -85.20853797	      0.00000000	      0.00000000	      0.00000000	      0.00000000	      0.00000000	      0.00000000	      0.06270525	      0.97171711	     -0.00000000
      0.12808453	     -0.00000000	      1.16438790	      0.00000000	      0.00000000	     -0.00000000	      0.00000000	      0.17137240	      0.83698563	     -0.00000000	      0.00000000	     -0.00000000	    105.86577432	      0.18614594	      0.25611089	     -0.00000000	      0.00000000	      0.00000000	    -85.35508874	      0.00000000	      0.00000000	      0.00000000	      0.00000000	      0.00000000	      0.00000000	      0.06283784	      0.97296222	     -0.00000000
      0.12837028	     -0.00000000	      1.16612564	     -0.00000000	      0.00000000	     -0.00000000	      0.00000000	      0.17181043	      0.83830825	     -0.00000000	      0.00000000	     -0.00000000	    106.02934329	      0.18659421	      0.25656804	     -0.00000000	      0.00000000	      0.00000000	    -85.52926661	      0.00000000	      0.00000000	      0.00000000	      0.00000000	      0.00000000	      0.00000000	      0.06299566	      0.97444073	     -0.00000000
      0.12865604	     -0.00000000	      1.16786187	     -0.00000000	      0.00000000	     -0.00000000	      0.00000000	      0.17224921	      0.83962987	     -0.00000000	      0.00000000	     -0.00000000	    106.19291551	      0.18704311	      0.25702474	     -0.00000000	      0.00000000	      0.00000000	    -85.70358280	      0.00000000	      0.00000000	      0.00000000	      0.00000000	      0.00000000	      0.00000000	      0.06315375	      0.97591799	     -0.00000000
      0.12888775	     -0.00000000	      1.16926864	     -0.00000000	      0.00000000	     -0.00000000	      0.00000000	      0.17260556	      0.84070081	     -0.00000000	      0.00000000	     -0.00000000	    106.32555347	      0.18740771	      0.25739497	     -0.00000000	      0.00000000	      0.00000000	    -85.84495399	      0.00000000	      0.00000000	      0.00000000	      0.00000000	      0.00000000	      0.00000000	      0.06328213	      0.97711496	     -0.00000000
      0.12920399	     -0.00000000	      1.17118700	     -0.00000000	      0.00000000	     -0.00000000	      0.00000000	      0.17309273	      0.84216137	     -0.00000000	      0.00000000	     -0.00000000	    106.50658194	      0.18790619	      0.25790010	     -0.00000000	      0.00000000	      0.00000000	    -86.03794279	      0.00000000	      0.00000000	      0.00000000	      0.00000000	      0.00000000	      0.00000000	      0.06345766	      0.97874732	     -0.00000000
      0.12952024	     -0.00000000	      1.17310356	     -0.00000000	      0.00000000	     -0.00000000	      0.00000000	      0.17358083	      0.84362072	     -0.00000000	      0.00000000	     -0.00000000	    106.68762117	      0.18840532	      0.25840445	     -0.00000000	      0.00000000	      0.00000000	    -86.23117957	      0.00000000	      0.00000000	      0.00000000	      0.00000000	      0.00000000	      0.00000000	      0.06363348	      0.98037814	     -0.00000000
      0.12975694	     -0.00000000	      1.17453683	     -0.00000000	      0.00000000	     -0.00000000	      0.00000000	      0.17394678	      0.84471220	     -0.00000000	      0.00000000	     -0.00000000	    106.82312415	      0.18877976	      0.25878217	     -0.00000000	      0.00000000	      0.00000000	    -86.37572618	      0.00000000	      0.00000000	      0.00000000	      0.00000000	      0.00000000	      0.00000000	      0.06376533	      0.98159782	     -0.00000000
      0.12999363	     -0.00000000	      1.17596909	     -0.00000000	      0.00000000	     -0.00000000	      0.00000000	      0.17431325	      0.84580300	     -0.00000000	      0.00000000	     -0.00000000	    106.95863508	      0.18915456	      0.25915943	     -0.00000000	      0.00000000	      0.00000000	    -86.52042006	      0.00000000	      0.00000000	      0.00000000	      0.00000000	      0.00000000	      0.00000000	      0.06389735	      0.98281665	     -0.00000000
      0.13026716	     -0.00000000	      1.17762296	     -0.00000000	      0.00000000	     -0.00000000	      0.00000000	      0.17473741	      0.84706271	     -0.00000000	      0.00000000	     -0.00000000	    107.11523941	      0.18958842	      0.25959533	     -0.00000000	      0.00000000	      0.00000000	    -86.68764884	      0.00000000	      0.00000000	      0.00000000	      0.00000000	      0.00000000	      0.00000000	      0.06405015	      0.98422412	     -0.00000000
      0.13054070	     -0.00000000	      1.17927549	     -0.00000000	      0.00000000	     -0.00000000	      0.00000000	      0.17516228	      0.84832152	     -0.00000000	      0.00000000	     -0.00000000	    107.27185417	      0.19002289	      0.26003084	     -0.00000000	      0.00000000	      0.00000000	    -86.85499673	      0.00000000	      0.00000000	      0.00000000	      0.00000000	      0.00000000	      0.00000000	      0.06420321	      0.98563047	     -0.00000000
      0.13081913	     -0.00000000	      1.18095629	     -0.00000000	      0.00000000	     -0.00000000	      0.00000000	      0.17559551	      0.84960199	     -0.00000000	      0.00000000	     -0.00000000	    107.43128798	      0.19046595	      0.26047406	     -0.00000000	      0.00000000	      0.00000000	    -87.02538135	      0.00000000	      0.00000000	      0.00000000	      0.00000000	      0.00000000	      0.00000000	      0.06435927	      0.98706094	     -0.00000000
      0.13109757	     -0.00000000	      1.18263569	     -0.00000000	      0.00000000	     -0.00000000	      0.00000000	      0.17602948	      0.85088153	     -0.00000000	      0.00000000	     -0.00000000	    107.59073474	      0.19090967	      0.26091690	     -0.00000000	      0.00000000	      0.00000000	    -87.19588400	      0.00000000	      0.00000000	      0.00000000	      0.00000000	      0.00000000	      0.00000000	      0.06451559	      0.98849026	     -0.00000000
      0.13137919	     -0.00000000	      1.18433284	     -0.00000000	      0.00000000	     -0.00000000	      0.00000000	      0.17646915	      0.85217473	     -0.00000000	      0.00000000	     -0.00000000	    107.75201199	      0.19135927	      0.26136466	     -0.00000000	      0.00000000	      0.00000000	    -87.36836996	      0.00000000	      0.00000000	      0.00000000	      0.00000000	      0.00000000	      0.00000000	      0.06467397	      0.98993474	     -0.00000000
      0.13166080	     -0.00000000	      1.18602858	     -0.00000000	      0.00000000	     -0.00000000	      0.00000000	      0.17690959	      0.85346698	     -0.00000000	      0.00000000	     -0.00000000	    107.91330493	      0.19180954	      0.26181204	     -0.00000000	      0.00000000	      0.00000000	    -87.54097831	      0.00000000	      0.00000000	      0.00000000	      0.00000000	      0.00000000	      0.00000000	      0.06483262	      0.99137806	     -0.00000000
      0.13193932	     -0.00000000	      1.18770428	     -0.00000000	      0.00000000	     -0.00000000	      0.00000000	      0.17734594	      0.85474409	     -0.00000000	      0.00000000	     -0.00000000	    108.07283664	      0.19225567	      0.26225437	     -0.00000000	      0.00000000	      0.00000000	    -87.71172591	      0.00000000	      0.00000000	      0.00000000	      0.00000000	      0.00000000	      0.00000000	      0.06498980	      0.99280437	     -0.00000000
      0.13221783	     -0.00000000	      1.18937860	     -0.00000000	      0.00000000	     -0.00000000	      0.00000000	      0.17778304	      0.85602028	     -0.00000000	      0.00000000	     -0.00000000	    108.23238594	      0.19270248	      0.26269634	     -0.00000000	      0.00000000	      0.00000000	    -87.88259109	      0.00000000	      0.00000000	      0.00000000	      0.00000000	      0.00000000	      0.00000000	      0.06514723	      0.99422954	     -0.00000000
      0.13250311	     -0.00000000	      1.19109216	     -0.00000000	      0.00000000	     -0.00000000	      0.00000000	      0.17823153	      0.85732651	     -0.00000000	      0.00000000	     -0.00000000	    108.39582625	      0.19316097	      0.26314891	     -0.00000000	      0.00000000	      0.00000000	    -88.05764745	      0.00000000	      0.00000000	      0.00000000	      0.00000000	      0.00000000	      0.00000000	      0.06530878	      0.99568817	     -0.00000000
      0.13278839	     -0.00000000	      1.19280429	     -0.00000000	      0.00000000	     -0.00000000	      0.00000000	      0.17868082	      0.85863178	     -0.00000000	      0.00000000	     -0.00000000	    108.55928768	      0.19362017	      0.26360108	     -0.00000000	      0.00000000	      0.00000000	    -88.23283439	      0.00000000	      0.00000000	      0.00000000	      0.00000000	      0.00000000	      0.00000000	      0.06547060	      0.99714562	     -0.00000000
      0.13306048	     -0.00000000	      1.19443594	     -0.00000000	      0.00000000	     -0.00000000	      0.00000000	      0.17911008	      0.85987582	     -0.00000000	      0.00000000	     -0.00000000	    108.71521049	      0.19405894	      0.26403223	     -0.00000000	      0.00000000	      0.00000000	    -88.39996155	      0.00000000	      0.00000000	      0.00000000	      0.00000000	      0.00000000	      0.00000000	      0.06562522	      0.99853462	     -0.00000000
      0.13333257	     -0.00000000	      1.19606631	     -0.00000000	      0.00000000	     -0.00000000	      0.00000000	      0.17954007	      0.86111900	     -0.00000000	      0.00000000	     -0.00000000	    108.87115440	      0.19449838	      0.26446305	     -0.00000000	      0.00000000	      0.00000000	    -88.56719815	      0.00000000	      0.00000000	      0.00000000	      0.00000000	      0.00000000	      0.00000000	      0.06578008	      0.99992255	     -0.00000000
      0.13362690	     -0.00000000	      1.19782852	     -0.00000000	      0.00000000	     -0.00000000	      0.00000000	      0.18000605	      0.86246285	     -0.00000000	      0.00000000	     -0.00000000	    109.03987154	      0.19497464	      0.26492896	     -0.00000000	      0.00000000	      0.00000000	    -88.74815606	      0.00000000	      0.00000000	      0.00000000	      0.00000000	      0.00000000	      0.00000000	      0.06594791	      1.00142278	     -0.00000000
      0.13392124	     -0.00000000	      1.19958925	     -0.00000000	      0.00000000	     -0.00000000	      0.00000000	      0.18047288	      0.86380570	     -0.00000000	      0.00000000	     -0.00000000	    109.20861670	      0.19545163	      0.26539441	     -0.00000000	      0.00000000	      0.00000000	    -88.92926681	      0.00000000	      0.00000000	      0.00000000	      0.00000000	      0.00000000	      0.00000000	      0.06611604	      1.00292177	     -0.00000000
      0.13415756	     -0.00000000	      1.20100186	     -0.00000000	      0.00000000	     -0.00000000	      0.00000000	      0.18084833	      0.86488315	     -0.00000000	      0.00000000	     -0.00000000	    109.34412253	      0.19583529	      0.26576804	     -0.00000000	      0.00000000	      0.00000000	    -89.07471374	      0.00000000	      0.00000000	      0.00000000	      0.00000000	      0.00000000	      0.00000000	      0.06625126	      1.00412445	     -0.00000000
      0.13447262	     -0.00000000	      1.20288361	     -0.00000000	      0.00000000	     -0.00000000	      0.00000000	      0.18134972	      0.86631857	     -0.00000000	      0.00000000	     -0.00000000	    109.52480132	      0.19634770	      0.26626598	     -0.00000000	      0.00000000	      0.00000000	    -89.26867713	      0.00000000	      0.00000000	      0.00000000	      0.00000000	      0.00000000	      0.00000000	      0.06643185	      1.00572659	     -0.00000000
      0.13478769	     -0.00000000	      1.20476366	     -0.00000000	      0.00000000	     -0.00000000	      0.00000000	      0.18185212	      0.86775284	     -0.00000000	      0.00000000	     -0.00000000	    109.70551886	      0.19686085	      0.26676318	     -0.00000000	      0.00000000	      0.00000000	    -89.46288691	      0.00000000	      0.00000000	      0.00000000	      0.00000000	      0.00000000	      0.00000000	      0.06661276	      1.00732731	     -0.00000000
      0.13503352	     -0.00000000	      1.20622943	     -0.00000000	      0.00000000	     -0.00000000	      0.00000000	      0.18224481	      0.86887116	     -0.00000000	      0.00000000	     -0.00000000	    109.84654842	      0.19726217	      0.26715134	     -0.00000000	      0.00000000	      0.00000000	    -89.61436215	      0.00000000	      0.00000000	      0.00000000	      0.00000000	      0.00000000	      0.00000000	      0.06675420	      1.00857537	     -0.00000000
      0.13527935	     -0.00000000	      1.20769417	     -0.00000000	      0.00000000	     -0.00000000	      0.00000000	      0.18263812	      0.86998880	     -0.00000000	      0.00000000	     -0.00000000	    109.98760353	      0.19766393	      0.26753903	     -0.00000000	      0.00000000	      0.00000000	    -89.76599454	      0.00000000	      0.00000000	      0.00000000	      0.00000000	      0.00000000	      0.00000000	      0.06689583	      1.00982256	     -0.00000000
      0.13554873	     -0.00000000	      1.20929800	     -0.00000000	      0.00000000	     -0.00000000	      0.00000000	      0.18306979	      0.87121266	     -0.00000000	      0.00000000	     -0.00000000	    110.14219158	      0.19810496	      0.26796379	     -0.00000000	      0.00000000	      0.00000000	    -89.93217391	      0.00000000	      0.00000000	      0.00000000	      0.00000000	      0.00000000	      0.00000000	      0.06705129	      1.01118823	     -0.00000000
      0.13581810	     -0.00000000	      1.21090059	     -0.00000000	      0.00000000	     -0.00000000	      0.00000000	      0.18350220	      0.87243570	     -0.00000000	      0.00000000	     -0.00000000	    110.29680993	      0.19854664	      0.26838820	     -0.00000000	      0.00000000	      0.00000000	    -90.09847294	      0.00000000	      0.00000000	      0.00000000	      0.00000000	      0.00000000	      0.00000000	      0.06720701	      1.01255288	     -0.00000000
      0.13610744	     -0.00000000	      1.21262055	     -0.00000000	      0.00000000	     -0.00000000	      0.00000000	      0.18396747	      0.87374843	     -0.00000000	      0.00000000	     -0.00000000	    110.46291600	      0.19902195	      0.26884394	     -0.00000000	      0.00000000	      0.00000000	    -90.27714043	      0.00000000	      0.00000000	      0.00000000	      0.00000000	      0.00000000	      0.00000000	      0.06737456	      1.01401752	     -0.00000000
      0.13639677	     -0.00000000	      1.21433911	      0.00000000	      0.00000000	     -0.00000000	      0.00000000	      0.18443360	      0.87506020	     -0.00000000	      0.00000000	     -0.00000000	    110.62905972	      0.19949800	      0.26929924	     -0.00000000	      0.00000000	      0.00000000	    -90.45595725	      0.00000000	      0.00000000	      0.00000000	      0.00000000	      0.00000000	      0.00000000	      0.06754241	      1.01548100	     -0.00000000
      0.13665609	     -0.00000000	      1.21587819	     -0.00000000	      0.00000000	     -0.00000000	      0.00000000	      0.18485210	      0.87623508	     -0.00000000	      0.00000000	     -0.00000000	    110.77799864	      0.19992547	      0.26970722	     -0.00000000	      0.00000000	      0.00000000	    -90.61626447	      0.00000000	      0.00000000	      0.00000000	      0.00000000	      0.00000000	      0.00000000	      0.06769312	      1.01679168	     -0.00000000
      0.13697023	     -0.00000000	      1.21774114	     -0.00000000	      0.00000000	     -0.00000000	      0.00000000	      0.18536000	      0.87765734	     -0.00000000	      0.00000000	     -0.00000000	    110.95846650	      0.20044424	      0.27020119	     -0.00000000	      0.00000000	      0.00000000	    -90.81056196	      0.00000000	      0.00000000	      0.00000000	      0.00000000	      0.00000000	      0.00000000	      0.06787602	      1.01837823	     -0.00000000
      0.13728438	      0.00000000	      1.21960244	      0.00000000	      0.00000000	     -0.00000000	      0.00000000	      0.18586893	      0.87907847	     -0.00000000	      0.00000000	     -0.00000000	    111.13898285	      0.20096391	      0.27069465	     -0.00000000	      0.00000000	      0.00000000	    -91.00503397	      0.00000000	      0.00000000	      0.00000000	      0.00000000	      0.00000000	      0.00000000	      0.06805927	      1.01996340	     -0.00000000
      0.13746730	      0.00000000	      1.22068553	      0.00000000	      0.00000000	     -0.00000000	      0.00000000	      0.18616575	      0.87990549	     -0.00000000	      0.00000000	     -0.00000000	    111.24411975	      0.20126703	      0.27098194	     -0.00000000	      0.00000000	      0.00000000	    -91.11830492	      0.00000000	      0.00000000	      0.00000000	      0.00000000	      0.00000000	      0.00000000	      0.06816615	      1.02088584	     -0.00000000
      0.13775284	      0.00000000	      1.22237504	      0.00000000	      0.00000000	     -0.00000000	      0.00000000	      0.18662976	      0.88119567	     -0.00000000	      0.00000000	     -0.00000000	    111.40826340	      0.20174094	      0.27143028	     -0.00000000	      0.00000000	      0.00000000	    -91.29514850	      0.00000000	      0.00000000	      0.00000000	      0.00000000	      0.00000000	      0.00000000	      0.06833324	      1.02232480	     -0.00000000
      0.13803838	      0.00000000	      1.22406321	      0.00000000	      0.00000000	     -0.00000000	      0.00000000	      0.18709462	      0.88248492	     -0.00000000	      0.00000000	     -0.00000000	    111.57245153	      0.20221554	      0.27187811	     -0.00000000	      0.00000000	      0.00000000	    -91.47217538	      0.00000000	      0.00000000	      0.00000000	      0.00000000	      0.00000000	      0.00000000	      0.06850062	      1.02376262	     -0.00000000
      0.13826808	      0.00000000	      1.22542024	      0.00000000	      0.00000000	     -0.00000000	      0.00000000	      0.18746919	      0.88352137	     -0.00000000	      0.00000000	     -0.00000000	    111.70455921	      0.20259803	      0.27223833	     -0.00000000	      0.00000000	      0.00000000	    -91.61460202	      0.00000000	      0.00000000	      0.00000000	      0.00000000	      0.00000000	      0.00000000	      0.06863550	      1.02491846	     -0.00000000
      0.13857464	      0.00000000	      1.22723000	      0.00000000	      0.00000000	     -0.00000000	      0.00000000	      0.18796995	      0.88490372	     -0.00000000	      0.00000000	     -0.00000000	    111.88091625	      0.20310941	      0.27271890	     -0.00000000	      0.00000000	      0.00000000	    -91.80475998	      0.00000000	      0.00000000	      0.00000000	      0.00000000	      0.00000000	      0.00000000	      0.06881582	      1.02645996	     -0.00000000
      0.13888120	      0.00000000	      1.22903823	      0.00000000	      0.00000000	     -0.00000000	      0.00000000	      0.18847171	      0.88628502	     -0.00000000	      0.00000000	     -0.00000000	    112.05732860	      0.20362158	      0.27319884	     -0.00000000	      0.00000000	      0.00000000	    -91.99513946	      0.00000000	      0.00000000	      0.00000000	      0.00000000	      0.00000000	      0.00000000	      0.06899647	      1.02800016	      0.00000000
      0.13912641	      0.00000000	      1.23048349	      0.00000000	      0.00000000	     -0.00000000	      0.00000000	      0.18887378	      0.88738915	     -0.00000000	      0.00000000	     -0.00000000	    112.19847423	      0.20403214	      0.27358283	     -0.00000000	      0.00000000	      0.00000000	    -92.14740944	      0.00000000	      0.00000000	      0.00000000	      0.00000000	      0.00000000	      0.00000000	      0.06914124	      1.02923126	      0.00000000
      0.13937162	      0.00000000	      1.23192777	      0.00000000	      0.00000000	     -0.00000000	      0.00000000	      0.18927648	      0.88849262	     -0.00000000	      0.00000000	     -0.00000000	    112.33965622	      0.20444324	      0.27396646	     -0.00000000	      0.00000000	      0.00000000	    -92.29980501	      0.00000000	      0.00000000	      0.00000000	      0.00000000	      0.00000000	      0.00000000	      0.06928624	      1.03046154	      0.00000000
      0.13966002	      0.00000000	      1.23362510	      0.00000000	      0.00000000	     -0.00000000	      0.00000000	      0.18975091	      0.88978952	     -0.00000000	      0.00000000	     -0.00000000	    112.50574142	      0.20492763	      0.27441755	     -0.00000000	      0.00000000	      0.00000000	    -92.47907943	      0.00000000	      0.00000000	      0.00000000	      0.00000000	      0.00000000	      0.00000000	      0.06945706	      1.03190742	      0.00000000
      0.13994841	      0.00000000	      1.23532107	      0.00000000	      0.00000000	     -0.00000000	      0.00000000	      0.19022622	      0.89108550	     -0.00000000	      0.00000000	     -0.00000000	    112.67187872	      0.20541278	      0.27486819	     -0.00000000	      0.00000000	      0.00000000	    -92.65852024	      0.00000000	      0.00000000	      0.00000000	      0.00000000	      0.00000000	      0.00000000	      0.06962819	      1.03335217	      0.00000000
      0.14019630	      0.00000000	      1.23677779	      0.00000000	      0.00000000	     -0.00000000	      0.00000000	      0.19063550	      0.89219874	     -0.00000000	      0.00000000	     -0.00000000	    112.81472453	      0.20583059	      0.27525547	     -0.00000000	      0.00000000	      0.00000000	    -92.81280160	      0.00000000	      0.00000000	      0.00000000	      0.00000000	      0.00000000	      0.00000000	      0.06977555	      1.03459314	      0.00000000
      0.14050868	      0.00000000	      1.23861202	      0.00000000	      0.00000000	     -0.00000000	      0.00000000	      0.19115217	      0.89360061	     -0.00000000	      0.00000000	     -0.00000000	    112.99478292	      0.20635805	      0.27574328	     -0.00000000	      0.00000000	      0.00000000	    -93.00730433	      0.00000000	      0.00000000	      0.00000000	      0.00000000	      0.00000000	      0.00000000	      0.06996158	      1.03615577	      0.00000000
      0.14082106	      0.00000000	      1.24044467	      0.00000000	      0.00000000	     -0.00000000	      0.00000000	      0.19166991	      0.89500139	     -0.00000000	      0.00000000	     -0.00000000	    113.17490700	      0.20688638	      0.27623049	     -0.00000000	      0.00000000	      0.00000000	    -93.20202323	      0.00000000	      0.00000000	      0.00000000	      0.00000000	      0.00000000	      0.00000000	      0.07014797	      1.03771707	      0.00000000
      0.14106353	      0.00000000	      1.24186604	      0.00000000	      0.00000000	     -0.00000000	      0.00000000	      0.19207248	      0.89608790	     -0.00000000	      0.00000000	     -0.00000000	    113.31475712	      0.20729733	      0.27660870	     -0.00000000	      0.00000000	      0.00000000	    -93.35316437	      0.00000000	      0.00000000	      0.00000000	      0.00000000	      0.00000000	      0.00000000	      0.07029292	      1.03892804	      0.00000000
      0.14130599	      0.00000000	      1.24328647	      0.00000000	      0.00000000	     -0.00000000	      0.00000000	      0.19247569	      0.89717377	     -0.00000000	      0.00000000	     -0.00000000	    113.45464775	      0.20770885	      0.27698659	     -0.00000000	      0.00000000	      0.00000000	    -93.50442082	      0.00000000	      0.00000000	      0.00000000	      0.00000000	      0.00000000	      0.00000000	      0.07043809	      1.04013822	      0.00000000
      0.14159872	      0.00000000	      1.24500009	      0.00000000	      0.00000000	     -0.00000000	      0.00000000	      0.19296334	      0.89848388	     -0.00000000	      0.00000000	     -0.00000000	    113.62358991	      0.20820660	      0.27744273	     -0.00000000	      0.00000000	      0.00000000	    -93.68708509	      0.00000000	      0.00000000	      0.00000000	      0.00000000	      0.00000000	      0.00000000	      0.07061366	      1.04159825	     -0.00000000
      0.14189145	      0.00000000	      1.24671234	      0.00000000	      0.00000000	     -0.00000000	      0.00000000	      0.19345193	      0.89979304	     -0.00000000	      0.00000000	     -0.00000000	    113.79259371	      0.20870516	      0.27789837	     -0.00000000	      0.00000000	      0.00000000	    -93.86993218	      0.00000000	      0.00000000	      0.00000000	      0.00000000	      0.00000000	      0.00000000	      0.07078955	      1.04305712	      0.00000000
      0.14210878	      0.00000000	      1.24798268	      0.00000000	      0.00000000	     -0.00000000	      0.00000000	      0.19381528	      0.90076441	     -0.00000000	      0.00000000	     -0.00000000	    113.91810631	      0.20907597	      0.27823660	     -0.00000000	      0.00000000	      0.00000000	    -94.00571972	      0.00000000	      0.00000000	      0.00000000	      0.00000000	      0.00000000	      0.00000000	      0.07092037	      1.04413952	      0.00000000
      0.14242440	      0.00000000	      1.24982615	      0.00000000	      0.00000000	     -0.00000000	      0.00000000	      0.19434386	      0.90217413	     -0.00000000	      0.00000000	     -0.00000000	    114.10043656	      0.20961550	      0.27872770	     -0.00000000	      0.00000000	      0.00000000	    -94.20296119	      0.00000000	      0.00000000	      0.00000000	      0.00000000	      0.00000000	      0.00000000	      0.07111067	      1.04571030	      0.00000000
      0.14274001	      0.00000000	      1.25166804	      0.00000000	      0.00000000	     -0.00000000	      0.00000000	      0.19487355	      0.90358275	     -0.00000000	      0.00000000	     -0.00000000	    114.28284633	      0.21015578	      0.27921791	     -0.00000000	      0.00000000	      0.00000000	    -94.40052547	      0.00000000	      0.00000000	      0.00000000	      0.00000000	      0.00000000	      0.00000000	      0.07130134	      1.04727972	      0.00000000
      0.14297342	      0.00000000	      1.25302910	      0.00000000	      0.00000000	     -0.00000000	      0.00000000	      0.19526595	      0.90462374	     -0.00000000	      0.00000000	     -0.00000000	    114.41778124	      0.21055635	      0.27958076	     -0.00000000	      0.00000000	      0.00000000	    -94.54653304	      0.00000000	      0.00000000	      0.00000000	      0.00000000	      0.00000000	      0.00000000	      0.07144263	      1.04843953	      0.00000000
      0.14320682	      0.00000000	      1.25438930	      0.00000000	      0.00000000	     -0.00000000	      0.00000000	      0.19565897	      0.90566413	     -0.00000000	      0.00000000	     -0.00000000	    114.55276076	      0.21095733	      0.27994314	     -0.00000000	      0.00000000	      0.00000000	    -94.69271176	      0.00000000	      0.00000000	      0.00000000	      0.00000000	      0.00000000	      0.00000000	      0.07158411	      1.04959859	      0.00000000
      0.14348679	      0.00000000	      1.25601972	      0.00000000	      0.00000000	     -0.00000000	      0.00000000	      0.19613119	      0.90691131	     -0.00000000	      0.00000000	     -0.00000000	    114.71472283	      0.21143921	      0.28037776	     -0.00000000	      0.00000000	      0.00000000	    -94.86809399	      0.00000000	      0.00000000	      0.00000000	      0.00000000	      0.00000000	      0.00000000	      0.07175411	      1.05098797	      0.00000000
      0.14376676	      0.00000000	      1.25764889	      0.00000000	      0.00000000	     -0.00000000	      0.00000000	      0.19660428	      0.90815763	      0.00000000	      0.00000000	     -0.00000000	    114.87674751	      0.21192186	      0.28081196	     -0.00000000	      0.00000000	      0.00000000	    -95.04363575	      0.00000000	      0.00000000	      0.00000000	      0.00000000	      0.00000000	      0.00000000	      0.07192442	      1.05237630	      0.00000000
      0.14403914	      0.00000000	      1.25923270	      0.00000000	      0.00000000	     -0.00000000	      0.00000000	      0.19706538	      0.90936933	      0.00000000	      0.00000000	     -0.00000000	    115.03443668	      0.21239235	      0.28123430	     -0.00000000	      0.00000000	      0.00000000	    -95.21447122	      0.00000000	      0.00000000	      0.00000000	      0.00000000	      0.00000000	      0.00000000	      0.07209042	      1.05372601	      0.00000000
      0.14431152	      0.00000000	      1.26081533	      0.00000000	      0.00000000	     -0.00000000	      0.00000000	      0.19752731	      0.91058023	      0.00000000	      0.00000000	     -0.00000000	    115.19218613	      0.21286361	      0.28165631	     -0.00000000	      0.00000000	      0.00000000	    -95.38543805	      0.00000000	      0.00000000	      0.00000000	      0.00000000	      0.00000000	      0.00000000	      0.07225670	      1.05507475	      0.00000000
      0.14460710	      0.00000000	      1.26253143	      0.00000000	      0.00000000	     -0.00000000	      0.00000000	      0.19802953	      0.91189335	      0.00000000	      0.00000000	     -0.00000000	    115.36343875	      0.21337603	      0.28211414	     -0.00000000	      0.00000000	      0.00000000	    -95.57103574	      0.00000000	      0.00000000	      0.00000000	      0.00000000	      0.00000000	      0.00000000	      0.07243750	      1.05653728	      0.00000000
      0.14490268	      0.00000000	      1.26424615	      0.00000000	      0.00000000	     -0.00000000	      0.00000000	      0.19853273	      0.91320552	     -0.00000000	      0.00000000	     -0.00000000	    115.53476542	      0.21388932	      0.28257152	     -0.00000000	      0.00000000	      0.00000000	    -95.75681197	      0.00000000	      0.00000000	      0.00000000	      0.00000000	      0.00000000	      0.00000000	      0.07261864	      1.05799866	      0.00000000
      0.14515686	      0.00000000	      1.26571957	      0.00000000	      0.00000000	     -0.00000000	      0.00000000	      0.19896624	      0.91433313	     -0.00000000	      0.00000000	     -0.00000000	    115.68214964	      0.21433158	      0.28296474	     -0.00000000	      0.00000000	      0.00000000	    -95.91661610	      0.00000000	      0.00000000	      0.00000000	      0.00000000	      0.00000000	      0.00000000	      0.07277469	      1.05925442	      0.00000000
      0.14546916	      0.00000000	      1.26752856	      0.00000000	      0.00000000	     -0.00000000	      0.00000000	      0.19949988	      0.91571765	     -0.00000000	      0.00000000	     -0.00000000	    115.86331484	      0.21487601	      0.28344766	     -0.00000000	      0.00000000	      0.00000000	    -96.11307240	      0.00000000	      0.00000000	      0.00000000	      0.00000000	      0.00000000	      0.00000000	      0.07296680	      1.06079624	     -0.00000000
      0.14578147	      0.00000000	      1.26933603	      0.00000000	      0.00000000	     -0.00000000	      0.00000000	      0.20003464	      0.91710112	     -0.00000000	      0.00000000	     -0.00000000	    116.04456689	      0.21542141	      0.28393004	     -0.00000000	      0.00000000	      0.00000000	    -96.30974266	      0.00000000	      0.00000000	      0.00000000	      0.00000000	      0.00000000	      0.00000000	      0.07315929	      1.06233676	      0.00000000
      0.14601119	      0.00000000	      1.27066452	      0.00000000	      0.00000000	     -0.00000000	      0.00000000	      0.20042868	      0.91811805	     -0.00000000	      0.00000000	     -0.00000000	    116.17793863	      0.21582338	      0.28428482	     -0.00000000	      0.00000000	      0.00000000	    -96.45443405	      0.00000000	      0.00000000	      0.00000000	      0.00000000	      0.00000000	      0.00000000	      0.07330113	      1.06346909	      0.00000000
      0.14631323	      0.00000000	      1.27240997	      0.00000000	      0.00000000	     -0.00000000	      0.00000000	      0.20094769	      0.91945424	     -0.00000000	      0.00000000	     -0.00000000	    116.35336742	      0.21635285	      0.28475110	     -0.00000000	      0.00000000	      0.00000000	    -96.64476656	      0.00000000	      0.00000000	      0.00000000	      0.00000000	      0.00000000	      0.00000000	      0.07348797	      1.06495686	     -0.00000000
      0.14661526	      0.00000000	      1.27415399	      0.00000000	      0.00000000	     -0.00000000	      0.00000000	      0.20146775	      0.92078945	     -0.00000000	      0.00000000	     -0.00000000	    116.52888156	      0.21688320	      0.28521682	     -0.00000000	      0.00000000	      0.00000000	    -96.83531961	      0.00000000	      0.00000000	      0.00000000	      0.00000000	      0.00000000	      0.00000000	      0.07367516	      1.06644342	      0.00000000
      0.14685259	      0.00000000	      1.27552338	      0.00000000	      0.00000000	     -0.00000000	      0.00000000	      0.20187713	      0.92183792	     -0.00000000	      0.00000000	     -0.00000000	    116.66684969	      0.21730079	      0.28558276	     -0.00000000	      0.00000000	      0.00000000	    -96.98507320	      0.00000000	      0.00000000	      0.00000000	      0.00000000	      0.00000000	      0.00000000	      0.07382252	      1.06761069	      0.00000000
      0.14714995	      0.00000000	      1.27723791	      0.00000000	      0.00000000	     -0.00000000	      0.00000000	      0.20239098	      0.92315074	     -0.00000000	      0.00000000	     -0.00000000	    116.83979099	      0.21782492	      0.28604103	     -0.00000000	      0.00000000	      0.00000000	    -97.17281768	      0.00000000	      0.00000000	      0.00000000	      0.00000000	      0.00000000	      0.00000000	      0.07400749	      1.06907220	      0.00000000
      0.14744732	      0.00000000	      1.27895107	      0.00000000	      0.00000000	     -0.00000000	      0.00000000	      0.20290585	      0.92446260	     -0.00000000	      0.00000000	     -0.00000000	    117.01281691	      0.21834998	      0.28649884	     -0.00000000	      0.00000000	      0.00000000	    -97.36074606	      0.00000000	      0.00000000	      0.00000000	      0.00000000	      0.00000000	      0.00000000	      0.07419282	      1.07053255	      0.00000000
      0.14770602	      0.00000000	      1.28044035	      0.00000000	      0.00000000	     -0.00000000	      0.00000000	      0.20335461	      0.92560312	     -0.00000000	      0.00000000	     -0.00000000	    117.16341234	      0.21880768	      0.28689703	     -0.00000000	      0.00000000	      0.00000000	    -97.52429787	      0.00000000	      0.00000000	      0.00000000	      0.00000000	      0.00000000	      0.00000000	      0.07435435	      1.07180212	      0.00000000
      0.14801842	      0.00000000	      1.28223740	      0.00000000	      0.00000000	     -0.00000000	      0.00000000	      0.20389757	      0.92697942	     -0.00000000	      0.00000000	     -0.00000000	    117.34535370	      0.21936145	      0.28737765	     -0.00000000	      0.00000000	      0.00000000	    -97.72191663	      0.00000000	      0.00000000	      0.00000000	      0.00000000	      0.00000000	      0.00000000	      0.07454979	      1.07333407	      0.00000000
      0.14833082	      0.00000000	      1.28403293	      0.00000000	      0.00000000	     -0.00000000	      0.00000000	      0.20444166	      0.92835467	     -0.00000000	      0.00000000	     -0.00000000	    117.52739226	      0.21991624	      0.28785774	     -0.00000000	      0.00000000	      0.00000000	    -97.91974425	      0.00000000	      0.00000000	      0.00000000	      0.00000000	      0.00000000	      0.00000000	      0.07474563	      1.07486475	      0.00000000
      0.14854485	      0.00000000	      1.28526213	      0.00000000	      0.00000000	     -0.00000000	      0.00000000	      0.20481507	      0.92929622	     -0.00000000	      0.00000000	     -0.00000000	    117.65215693	      0.22029704	      0.28818658	     -0.00000000	      0.00000000	      0.00000000	    -98.05531755	      0.00000000	      0.00000000	      0.00000000	      0.00000000	      0.00000000	      0.00000000	      0.07488003	      1.07591267	      0.00000000
      0.14886023	      0.00000000	      1.28707216	      0.00000000	      0.00000000	     -0.00000000	      0.00000000	      0.20536629	      0.93068278	     -0.00000000	      0.00000000	     -0.00000000	    117.83608916	      0.22085929	      0.28867109	     -0.00000000	      0.00000000	      0.00000000	    -98.25514970	      0.00000000	      0.00000000	      0.00000000	      0.00000000	      0.00000000	      0.00000000	      0.07507845	      1.07745582	     -0.00000000
      0.14917561	      0.00000000	      1.28888067	      0.00000000	      0.00000000	     -0.00000000	      0.00000000	      0.20591870	      0.93206826	     -0.00000000	      0.00000000	     -0.00000000	    118.02012974	      0.22142235	      0.28915468	     -0.00000000	      0.00000000	      0.00000000	    -98.45533133	      0.00000000	      0.00000000	      0.00000000	      0.00000000	      0.00000000	      0.00000000	      0.07527726	      1.07899764	     -0.00000000
      0.14941072	      0.00000000	      1.29022783	      0.00000000	      0.00000000	     -0.00000000	      0.00000000	      0.20633126	      0.93310040	     -0.00000000	      0.00000000	     -0.00000000	    118.15738452	      0.22184318	      0.28951553	     -0.00000000	      0.00000000	      0.00000000	    -98.60447277	      0.00000000	      0.00000000	      0.00000000	      0.00000000	      0.00000000	      0.00000000	      0.07542577	      1.08014624	     -0.00000000
      0.14964582	      0.00000000	      1.29157415	      0.00000000	      0.00000000	     -0.00000000	      0.00000000	      0.20674447	      0.93413194	     -0.00000000	      0.00000000	     -0.00000000	    118.29470027	      0.22226449	      0.28987589	     -0.00000000	      0.00000000	      0.00000000	    -98.75379635	      0.00000000	      0.00000000	      0.00000000	      0.00000000	      0.00000000	      0.00000000	      0.07557450	      1.08129409	      0.00000000
      0.14992666	      0.00000000	      1.29318117	      0.00000000	      0.00000000	     -0.00000000	      0.00000000	      0.20723891	      0.93536331	     -0.00000000	      0.00000000	     -0.00000000	    118.45879420	      0.22276870	      0.29030629	     -0.00000000	      0.00000000	      0.00000000	    -98.93221073	      0.00000000	      0.00000000	      0.00000000	      0.00000000	      0.00000000	      0.00000000	      0.07575246	      1.08266427	      0.00000000
      0.15020749	      0.00000000	      1.29478698	      0.00000000	      0.00000000	     -0.00000000	      0.00000000	      0.20773429	      0.93659384	     -0.00000000	      0.00000000	     -0.00000000	    118.62297315	      0.22327375	      0.29073627	     -0.00000000	      0.00000000	      0.00000000	    -99.11079948	      0.00000000	      0.00000000	      0.00000000	      0.00000000	      0.00000000	      0.00000000	      0.07593076	      1.08403343	      0.00000000
      0.15048309	      0.00000000	      1.29636166	      0.00000000	      0.00000000	     -0.00000000	      0.00000000	      0.20822134	      0.93780060	     -0.00000000	      0.00000000	     -0.00000000	    118.78417104	      0.22377039	      0.29115813	     -0.00000000	      0.00000000	      0.00000000	    -99.28612471	      0.00000000	      0.00000000	      0.00000000	      0.00000000	      0.00000000	      0.00000000	      0.07610606	      1.08537609	      0.00000000
      0.15075868	      0.00000000	      1.29793517	      0.00000000	      0.00000000	     -0.00000000	      0.00000000	      0.20870931	      0.93900654	     -0.00000000	      0.00000000	     -0.00000000	    118.94545169	      0.22426788	      0.29157966	     -0.00000000	      0.00000000	      0.00000000	    -99.46159835	      0.00000000	      0.00000000	      0.00000000	      0.00000000	      0.00000000	      0.00000000	      0.07628169	      1.08671777	      0.00000000
      0.15105365	      0.00000000	      1.29961796	      0.00000000	      0.00000000	     -0.00000000	      0.00000000	      0.20923258	      0.94029633	     -0.00000000	      0.00000000	     -0.00000000	    119.11815599	      0.22480143	      0.29203067	     -0.00000000	      0.00000000	      0.00000000	    -99.64948494	      0.00000000	      0.00000000	      0.00000000	      0.00000000	      0.00000000	      0.00000000	      0.07647003	      1.08815267	     -0.00000000
      0.15134862	      0.00000000	      1.30129941	      0.00000000	      0.00000000	     -0.00000000	      0.00000000	      0.20975689	      0.94158517	     -0.00000000	      0.00000000	     -0.00000000	    119.29095797	      0.22533592	      0.29248124	     -0.00000000	      0.00000000	      0.00000000	    -99.83756065	      0.00000000	      0.00000000	      0.00000000	      0.00000000	      0.00000000	      0.00000000	      0.07665874	      1.08958645	      0.00000000
      0.15161573	      0.00000000	      1.30282090	      0.00000000	      0.00000000	     -0.00000000	      0.00000000	      0.21023260	      0.94275149	     -0.00000000	      0.00000000	     -0.00000000	    119.44752191	      0.22582094	      0.29288917	     -0.00000000	      0.00000000	      0.00000000	   -100.00794230	      0.00000000	      0.00000000	      0.00000000	      0.00000000	      0.00000000	      0.00000000	      0.07682995	      1.09088387	     -0.00000000
      0.15188284	      0.00000000	      1.30434130	      0.00000000	      0.00000000	     -0.00000000	      0.00000000	      0.21070917	      0.94391704	     -0.00000000	      0.00000000	     -0.00000000	    119.60416661	      0.22630677	      0.29329679	     -0.00000000	      0.00000000	      0.00000000	   -100.17845718	      0.00000000	      0.00000000	      0.00000000	      0.00000000	      0.00000000	      0.00000000	      0.07700147	      1.09218038	      0.00000000
      0.15218404	      0.00000000	      1.30605442	      0.00000000	      0.00000000	     -0.00000000	      0.00000000	      0.21124761	      0.94523044	     -0.00000000	      0.00000000	     -0.00000000	    119.78089957	      0.22685574	      0.29375630	     -0.00000000	      0.00000000	      0.00000000	   -100.37082273	      0.00000000	      0.00000000	      0.00000000	      0.00000000	      0.00000000	      0.00000000	      0.07719527	      1.09364128	      0.00000000
      0.15248525	      0.00000000	      1.30776616	      0.00000000	      0.00000000	     -0.00000000	      0.00000000	      0.21178715	      0.94654286	     -0.00000000	      0.00000000	     -0.00000000	    119.95773926	      0.22740569	      0.29421530	     -0.00000000	      0.00000000	      0.00000000	   -100.56340053	      0.00000000	      0.00000000	      0.00000000	      0.00000000	      0.00000000	      0.00000000	      0.07738945	      1.09510100	     -0.00000000
      0.15272606	      0.00000000	      1.30913368	      0.00000000	      0.00000000	     -0.00000000	      0.00000000	      0.21221931	      0.94759143	     -0.00000000	      0.00000000	     -0.00000000	    120.09919636	      0.22784626	      0.29458221	     -0.00000000	      0.00000000	      0.00000000	   -100.71742309	      0.00000000	      0.00000000	      0.00000000	      0.00000000	      0.00000000	      0.00000000	      0.07754498	      1.09626723	     -0.00000000
      0.15303640	      0.00000000	      1.31089470	      0.00000000	      0.00000000	     -0.00000000	      0.00000000	      0.21277729	      0.94894182	     -0.00000000	      0.00000000	     -0.00000000	    120.28159085	      0.22841513	      0.29505488	     -0.00000000	      0.00000000	      0.00000000	   -100.91601063	      0.00000000	      0.00000000	      0.00000000	      0.00000000	      0.00000000	      0.00000000	      0.07774581	      1.09776907	     -0.00000000
      0.15334674	      0.00000000	      1.31265425	      0.00000000	      0.00000000	     -0.00000000	      0.00000000	      0.21333645	      0.95029116	     -0.00000000	      0.00000000	     -0.00000000	    120.46410397	      0.22898499	      0.29552688	     -0.00000000	      0.00000000	      0.00000000	   -101.11486660	      0.00000000	      0.00000000	      0.00000000	      0.00000000	      0.00000000	      0.00000000	      0.07794704	      1.09926966	     -0.00000000
      0.15358948	      0.00000000	      1.31402951	      0.00000000	      0.00000000	     -0.00000000	      0.00000000	      0.21377465	      0.95134588	     -0.00000000	      0.00000000	     -0.00000000	    120.60693921	      0.22943172	      0.29589614	     -0.00000000	      0.00000000	      0.00000000	   -101.27042078	      0.00000000	      0.00000000	      0.00000000	      0.00000000	      0.00000000	      0.00000000	      0.07810475	      1.10044257	     -0.00000000
      0.15383222	      0.00000000	      1.31540386	      0.00000000	      0.00000000	     -0.00000000	      0.00000000	      0.21421357	      0.95239997	     -0.00000000	      0.00000000	     -0.00000000	    120.74984713	      0.22987911	      0.29626509	     -0.00000000	      0.00000000	      0.00000000	   -101.42611238	      0.00000000	      0.00000000	      0.00000000	      0.00000000	      0.00000000	      0.00000000	      0.07826272	      1.10161471	      0.00000000
      0.15412411	      0.00000000	      1.31705527	      0.00000000	      0.00000000	     -0.00000000	      0.00000000	      0.21474233	      0.95366663	     -0.00000000	      0.00000000	     -0.00000000	    120.92178114	      0.23041813	      0.29670863	     -0.00000000	      0.00000000	      0.00000000	   -101.61339966	      0.00000000	      0.00000000	      0.00000000	      0.00000000	      0.00000000	      0.00000000	      0.07845302	      1.10302319	      0.00000000
      0.15441600	      0.00000000	      1.31870538	      0.00000000	      0.00000000	     -0.00000000	      0.00000000	      0.21527215	      0.95493236	     -0.00000000	      0.00000000	     -0.00000000	    121.09382254	      0.23095809	      0.29715168	     -0.00000000	      0.00000000	      0.00000000	   -101.80089540	      0.00000000	      0.00000000	      0.00000000	      0.00000000	      0.00000000	      0.00000000	      0.07864369	      1.10443057	      0.00000000
      0.15467148	      0.00000000	      1.32014856	      0.00000000	      0.00000000	     -0.00000000	      0.00000000	      0.21573674	      0.95603944	     -0.00000000	      0.00000000	     -0.00000000	    121.24448516	      0.23143166	      0.29753939	     -0.00000000	      0.00000000	      0.00000000	   -101.96506282	      0.00000000	      0.00000000	      0.00000000	      0.00000000	      0.00000000	      0.00000000	      0.07881089	      1.10566149	      0.00000000
      0.15498057	      0.00000000	      1.32189324	      0.00000000	      0.00000000	     -0.00000000	      0.00000000	      0.21629991	      0.95737790	     -0.00000000	      0.00000000	     -0.00000000	    121.42687228	      0.23200572	      0.29800821	     -0.00000000	      0.00000000	      0.00000000	   -102.16380711	      0.00000000	      0.00000000	      0.00000000	      0.00000000	      0.00000000	      0.00000000	      0.07901358	      1.10714961	      0.00000000
      0.15528965	      0.00000000	      1.32363646	      0.00000000	      0.00000000	     -0.00000000	      0.00000000	      0.21686429	      0.95871533	     -0.00000000	      0.00000000	     -0.00000000	    121.60938280	      0.23258086	      0.29847651	     -0.00000000	      0.00000000	      0.00000000	   -102.36277740	      0.00000000	      0.00000000	      0.00000000	      0.00000000	      0.00000000	      0.00000000	      0.07921668	      1.10863649	      0.00000000
      0.15552763	      0.00000000	      1.32497763	      0.00000000	      0.00000000	     -0.00000000	      0.00000000	      0.21729964	      0.95974436	     -0.00000000	      0.00000000	     -0.00000000	    121.74998530	      0.23302458	      0.29883700	     -0.00000000	      0.00000000	      0.00000000	   -102.51603371	      0.00000000	      0.00000000	      0.00000000	      0.00000000	      0.00000000	      0.00000000	      0.07937336	      1.10978048	     -0.00000000
      0.15583802	      0.00000000	      1.32672554	      0.00000000	      0.00000000	     -0.00000000	      0.00000000	      0.21786851	      0.96108556	     -0.00000000	      0.00000000	     -0.00000000	    121.93347292	      0.23360446	      0.29930702	     -0.00000000	      0.00000000	      0.00000000	   -102.71601553	      0.00000000	      0.00000000	      0.00000000	      0.00000000	      0.00000000	      0.00000000	      0.07957809	      1.11127146	     -0.00000000
      0.15614840	      0.00000000	      1.32847200	      0.00000000	      0.00000000	     -0.00000000	      0.00000000	      0.21843862	      0.96242571	     -0.00000000	      0.00000000	     -0.00000000	    122.11709113	      0.23418533	      0.29977634	     -0.00000000	      0.00000000	      0.00000000	   -102.91628361	      0.00000000	      0.00000000	      0.00000000	      0.00000000	      0.00000000	      0.00000000	      0.07978325	      1.11276117	      0.00000000
      0.15639158	      0.00000000	      1.32983924	      0.00000000	      0.00000000	     -0.00000000	      0.00000000	      0.21888612	      0.96347495	     -0.00000000	      0.00000000	     -0.00000000	    122.26103310	      0.23464146	      0.30014412	     -0.00000000	      0.00000000	      0.00000000	   -103.07319552	      0.00000000	      0.00000000	      0.00000000	      0.00000000	      0.00000000	      0.00000000	      0.07994430	      1.11392749	      0.00000000
      0.15663475	      0.00000000	      1.33120558	      0.00000000	      0.00000000	     -0.00000000	      0.00000000	      0.21933438	      0.96452355	     -0.00000000	      0.00000000	     -0.00000000	    122.40505517	      0.23509827	      0.30051157	     -0.00000000	      0.00000000	      0.00000000	   -103.23025408	      0.00000000	      0.00000000	      0.00000000	      0.00000000	      0.00000000	      0.00000000	      0.08010562	      1.11509303	      0.00000000
      0.15692563	      0.00000000	      1.33283874	      0.00000000	      0.00000000	     -0.00000000	      0.00000000	      0.21987155	      0.96577700	     -0.00000000	      0.00000000	     -0.00000000	    122.57742823	      0.23564577	      0.30095100	     -0.00000000	      0.00000000	      0.00000000	   -103.41819798	      0.00000000	      0.00000000	      0.00000000	      0.00000000	      0.00000000	      0.00000000	      0.08029894	      1.11648623	      0.00000000
      0.15721650	      0.00000000	      1.33447061	      0.00000000	      0.00000000	     -0.00000000	      0.00000000	      0.22040981	      0.96702953	     -0.00000000	      0.00000000	     -0.00000000	    122.74991785	      0.23619423	      0.30138994	     -0.00000000	      0.00000000	      0.00000000	   -103.60635393	      0.00000000	      0.00000000	      0.00000000	      0.00000000	      0.00000000	      0.00000000	      0.08049263	      1.11787833	     -0.00000000
      0.15747886	      0.00000000	      1.33594137	      0.00000000	      0.00000000	     -0.00000000	      0.00000000	      0.22089623	      0.96815848	     -0.00000000	      0.00000000	     -0.00000000	    122.90559123	      0.23668994	      0.30178576	     -0.00000000	      0.00000000	      0.00000000	   -103.77613285	      0.00000000	      0.00000000	      0.00000000	      0.00000000	      0.00000000	      0.00000000	      0.08066768	      1.11913303	     -0.00000000
      0.15774122	      0.00000000	      1.33741108	      0.00000000	      0.00000000	     -0.00000000	      0.00000000	      0.22138353	      0.96928667	     -0.00000000	      0.00000000	     -0.00000000	    123.06135934	      0.23718651	      0.30218129	     -0.00000000	      0.00000000	      0.00000000	   -103.94605024	      0.00000000	      0.00000000	      0.00000000	      0.00000000	      0.00000000	      0.00000000	      0.08084304	      1.12038685	     -0.00000000
      0.15804199	      0.00000000	      1.33909465	      0.00000000	      0.00000000	     -0.00000000	      0.00000000	      0.22194326	      0.97057912	     -0.00000000	      0.00000000	     -0.00000000	    123.24004603	      0.23775695	      0.30263459	     -0.00000000	      0.00000000	      0.00000000	   -104.14094192	      0.00000000	      0.00000000	      0.00000000	      0.00000000	      0.00000000	      0.00000000	      0.08104448	      1.12182316	     -0.00000000
      0.15834275	      0.00000000	      1.34077684	      0.00000000	      0.00000000	     -0.00000000	      0.00000000	      0.22250416	      0.97187059	     -0.00000000	      0.00000000	     -0.00000000	    123.41886159	      0.23832844	      0.30308736	     -0.00000000	      0.00000000	      0.00000000	   -104.33606212	      0.00000000	      0.00000000	      0.00000000	      0.00000000	      0.00000000	      0.00000000	      0.08124632	      1.12325830	     -0.00000000
      0.15859233	      0.00000000	      1.34217167	      0.00000000	      0.00000000	     -0.00000000	      0.00000000	      0.22297049	      0.97294150	     -0.00000000	      0.00000000	     -0.00000000	    123.56733617	      0.23880364	      0.30346300	     -0.00000000	      0.00000000	      0.00000000	   -104.49804110	      0.00000000	      0.00000000	      0.00000000	      0.00000000	      0.00000000	      0.00000000	      0.08141414	      1.12444831	     -0.00000000
      0.15890103	      0.00000000	      1.34389564	      0.00000000	      0.00000000	     -0.00000000	      0.00000000	      0.22354842	      0.97426521	     -0.00000000	      0.00000000	     -0.00000000	    123.75110837	      0.23939261	      0.30392742	     -0.00000000	      0.00000000	      0.00000000	   -104.69851981	      0.00000000	      0.00000000	      0.00000000	      0.00000000	      0.00000000	      0.00000000	      0.08162212	      1.12591918	     -0.00000000
      0.15920974	      0.00000000	      1.34561817	      0.00000000	      0.00000000	     -0.00000000	      0.00000000	      0.22412760	      0.97558789	     -0.00000000	      0.00000000	     -0.00000000	    123.93502048	      0.23998266	      0.30439126	     -0.00000000	      0.00000000	      0.00000000	   -104.89925505	      0.00000000	      0.00000000	      0.00000000	      0.00000000	      0.00000000	      0.00000000	      0.08183053	      1.12738882	     -0.00000000
      0.15941143	      0.00000000	      1.34674275	      0.00000000	      0.00000000	     -0.00000000	      0.00000000	      0.22450667	      0.97645147	     -0.00000000	      0.00000000	     -0.00000000	    124.05524673	      0.24036891	      0.30469425	     -0.00000000	      0.00000000	      0.00000000	   -105.03044780	      0.00000000	      0.00000000	      0.00000000	      0.00000000	      0.00000000	      0.00000000	      0.08196694	      1.12834832	     -0.00000000
      0.15972347	      0.00000000	      1.34848143	      0.00000000	      0.00000000	     -0.00000000	      0.00000000	      0.22509419	      0.97778670	     -0.00000000	      0.00000000	     -0.00000000	    124.24136850	      0.24096770	      0.30516301	     -0.00000000	      0.00000000	      0.00000000	   -105.23348700	      0.00000000	      0.00000000	      0.00000000	      0.00000000	      0.00000000	      0.00000000	      0.08217838	      1.12983183	     -0.00000000
      0.16003551	      0.00000000	      1.35021864	      0.00000000	      0.00000000	     -0.00000000	      0.00000000	      0.22568301	      0.97912087	     -0.00000000	      0.00000000	     -0.00000000	    124.42764245	      0.24156741	      0.30563080	     -0.00000000	      0.00000000	      0.00000000	   -105.43690583	      0.00000000	      0.00000000	      0.00000000	      0.00000000	      0.00000000	      0.00000000	      0.08239024	      1.13131405	     -0.00000000
      0.16027909	      0.00000000	      1.35157360	      0.00000000	      0.00000000	     -0.00000000	      0.00000000	      0.22614350	      0.98016155	     -0.00000000	      0.00000000	     -0.00000000	    124.57313289	      0.24203674	      0.30599627	     -0.00000000	      0.00000000	      0.00000000	   -105.59562784	      0.00000000	      0.00000000	      0.00000000	      0.00000000	      0.00000000	      0.00000000	      0.08255597	      1.13247020	     -0.00000000
      0.16052266	      0.00000000	      1.35292767	     -0.00000000	      0.00000000	     -0.00000000	      0.00000000	      0.22660479	      0.98120159	     -0.00000000	      0.00000000	     -0.00000000	    124.71871598	      0.24250670	      0.30636125	     -0.00000000	      0.00000000	      0.00000000	   -105.75455280	      0.00000000	      0.00000000	      0.00000000	      0.00000000	      0.00000000	      0.00000000	      0.08272196	      1.13362558	     -0.00000000
      0.16080341	      0.00000000	      1.35448727	     -0.00000000	      0.00000000	     -0.00000000	      0.00000000	      0.22713746	      0.98239957	     -0.00000000	      0.00000000	     -0.00000000	    124.88662664	      0.24304947	      0.30678187	     -0.00000000	      0.00000000	      0.00000000	   -105.93780613	      0.00000000	      0.00000000	      0.00000000	      0.00000000	      0.00000000	      0.00000000	      0.08291364	      1.13495638	     -0.00000000
      0.16108416	      0.00000000	      1.35604568	      0.00000000	      0.00000000	     -0.00000000	      0.00000000	      0.22767118	      0.98359669	     -0.00000000	      0.00000000	     -0.00000000	    125.05465833	      0.24359320	      0.30720206	     -0.00000000	      0.00000000	      0.00000000	   -106.12125454	      0.00000000	      0.00000000	      0.00000000	      0.00000000	      0.00000000	      0.00000000	      0.08310570	      1.13628617	     -0.00000000
      0.16136814	      0.00000000	      1.35762078	      0.00000000	      0.00000000	     -0.00000000	      0.00000000	      0.22821211	      0.98480670	     -0.00000000	      0.00000000	     -0.00000000	    125.22474152	      0.24414435	      0.30762698	     -0.00000000	      0.00000000	      0.00000000	   -106.30690561	      0.00000000	      0.00000000	      0.00000000	      0.00000000	      0.00000000	      0.00000000	      0.08330035	      1.13763024	     -0.00000000
      0.16165212	      0.00000000	      1.35919465	      0.00000000	      0.00000000	     -0.00000000	      0.00000000	      0.22875412	      0.98601584	     -0.00000000	      0.00000000	     -0.00000000	    125.39494976	      0.24469652	      0.30805150	     -0.00000000	      0.00000000	      0.00000000	   -106.49274330	      0.00000000	      0.00000000	      0.00000000	      0.00000000	      0.00000000	      0.00000000	      0.08349539	      1.13897327	     -0.00000000
      0.16194399	      0.00000000	      1.36081100	     -0.00000000	      0.00000000	     -0.00000000	      0.00000000	      0.22931232	      0.98725768	     -0.00000000	      0.00000000	     -0.00000000	    125.57001748	      0.24526527	      0.30848768	     -0.00000000	      0.00000000	      0.00000000	   -106.68385269	      0.00000000	      0.00000000	      0.00000000	      0.00000000	      0.00000000	      0.00000000	      0.08369626	      1.14035258	     -0.00000000
      0.16223587	     -0.00000000	      1.36242604	     -0.00000000	      0.00000000	     -0.00000000	      0.00000000	      0.22987168	      0.98849859	     -0.00000000	      0.00000000	     -0.00000000	    125.74521961	      0.24583508	      0.30892344	     -0.00000000	      0.00000000	      0.00000000	   -106.87516442	      0.00000000	      0.00000000	      0.00000000	      0.00000000	      0.00000000	      0.00000000	      0.08389753	      1.14173079	     -0.00000000
      0.16252174	     -0.00000000	      1.36400659	     -0.00000000	      0.00000000	     -0.00000000	      0.00000000	      0.23042064	      0.98971308	     -0.00000000	      0.00000000	     -0.00000000	    125.91694497	      0.24639438	      0.30935010	     -0.00000000	      0.00000000	      0.00000000	   -107.06264440	      0.00000000	      0.00000000	      0.00000000	      0.00000000	      0.00000000	      0.00000000	      0.08409508	      1.14307962	     -0.00000000
      0.16280761	     -0.00000000	      1.36558590	     -0.00000000	      0.00000000	     -0.00000000	      0.00000000	      0.23097071	      0.99092667	     -0.00000000	      0.00000000	     -0.00000000	    126.08880089	      0.24695473	      0.30977638	     -0.00000000	      0.00000000	      0.00000000	   -107.25031190	      0.00000000	      0.00000000	      0.00000000	      0.00000000	      0.00000000	      0.00000000	      0.08429301	      1.14442739	     -0.00000000
      0.16310218	     -0.00000000	      1.36721193	     -0.00000000	      0.00000000	     -0.00000000	      0.00000000	      0.23153867	      0.99217624	     -0.00000000	      0.00000000	     -0.00000000	    126.26601607	      0.24753338	      0.31021547	     -0.00000000	      0.00000000	      0.00000000	   -107.44379748	      0.00000000	      0.00000000	      0.00000000	      0.00000000	      0.00000000	      0.00000000	      0.08449739	      1.14581507	     -0.00000000
      0.16339674	     -0.00000000	      1.36883662	     -0.00000000	      0.00000000	     -0.00000000	      0.00000000	      0.23210782	      0.99342485	     -0.00000000	      0.00000000	     -0.00000000	    126.44337255	      0.24811313	      0.31065412	     -0.00000000	      0.00000000	      0.00000000	   -107.63749287	      0.00000000	      0.00000000	      0.00000000	      0.00000000	      0.00000000	      0.00000000	      0.08470218	      1.14720162	     -0.00000000
      0.16368112	     -0.00000000	      1.37040384	     -0.00000000	      0.00000000	     -0.00000000	      0.00000000	      0.23265839	      0.99462936	     -0.00000000	      0.00000000	     -0.00000000	    126.61472281	      0.24867404	      0.31107746	     -0.00000000	      0.00000000	      0.00000000	   -107.82459179	      0.00000000	      0.00000000	      0.00000000	      0.00000000	      0.00000000	      0.00000000	      0.08490030	      1.14853916	     -0.00000000
      0.16396549	     -0.00000000	      1.37196982	     -0.00000000	      0.00000000	     -0.00000000	      0.00000000	      0.23321008	      0.99583299	     -0.00000000	      0.00000000	     -0.00000000	    126.78620622	      0.24923601	      0.31150042	     -0.00000000	      0.00000000	      0.00000000	   -108.01187688	      0.00000000	      0.00000000	      0.00000000	      0.00000000	      0.00000000	      0.00000000	      0.08509881	      1.14987566	     -0.00000000
      0.16426215	     -0.00000000	      1.37360210	     -0.00000000	      0.00000000	     -0.00000000	      0.00000000	      0.23378676	      0.99708764	     -0.00000000	      0.00000000	     -0.00000000	    126.96523295	      0.24982352	      0.31194149	     -0.00000000	      0.00000000	      0.00000000	   -108.20736501	      0.00000000	      0.00000000	      0.00000000	      0.00000000	      0.00000000	      0.00000000	      0.08530632	      1.15126877	     -0.00000000
      0.16455880	     -0.00000000	      1.37523303	     -0.00000000	      0.00000000	     -0.00000000	      0.00000000	      0.23436467	      0.99834133	     -0.00000000	      0.00000000	     -0.00000000	    127.14440758	      0.25041215	      0.31238210	     -0.00000000	      0.00000000	      0.00000000	   -108.40307149	      0.00000000	      0.00000000	      0.00000000	      0.00000000	      0.00000000	      0.00000000	      0.08551427	      1.15266075	     -0.00000000
      0.16484058	     -0.00000000	      1.37678093	     -0.00000000	      0.00000000	     -0.00000000	      0.00000000	      0.23491472	      0.99953125	     -0.00000000	      0.00000000	     -0.00000000	    127.31473010	      0.25097250	      0.31280049	     -0.00000000	      0.00000000	      0.00000000	   -108.58907005	      0.00000000	      0.00000000	      0.00000000	      0.00000000	      0.00000000	      0.00000000	      0.08571219	      1.15398189	     -0.00000000
      0.16512236	     -0.00000000	      1.37832760	     -0.00000000	      0.00000000	     -0.00000000	      0.00000000	      0.23546587	      1.00072030	     -0.00000000	      0.00000000	     -0.00000000	    127.48518726	      0.25153390	      0.31321851	     -0.00000000	      0.00000000	      0.00000000	   -108.77525192	      0.00000000	      0.00000000	      0.00000000	      0.00000000	      0.00000000	      0.00000000	      0.08591051	      1.15530201	     -0.00000000
      0.16542099	     -0.00000000	      1.37996545	     -0.00000000	      0.00000000	     -0.00000000	      0.00000000	      0.23605119	      1.00197951	     -0.00000000	      0.00000000	     -0.00000000	    127.66598288	      0.25213017	      0.31366137	     -0.00000000	      0.00000000	      0.00000000	   -108.97268944	      0.00000000	      0.00000000	      0.00000000	      0.00000000	      0.00000000	      0.00000000	      0.08612113	      1.15669998	     -0.00000000
      0.16571962	     -0.00000000	      1.38160194	     -0.00000000	      0.00000000	     -0.00000000	      0.00000000	      0.23663776	      1.00323774	     -0.00000000	      0.00000000	     -0.00000000	    127.84693311	      0.25272760	      0.31410376	     -0.00000000	      0.00000000	      0.00000000	   -109.17035470	      0.00000000	      0.00000000	      0.00000000	      0.00000000	      0.00000000	      0.00000000	      0.08633218	      1.15809679	     -0.00000000
      0.16599810	     -0.00000000	      1.38312679	     -0.00000000	      0.00000000	     -0.00000000	      0.00000000	      0.23718588	      1.00441020	     -0.00000000	      0.00000000	     -0.00000000	    128.01581137	      0.25328594	      0.31451617	     -0.00000000	      0.00000000	      0.00000000	   -109.35479150	      0.00000000	      0.00000000	      0.00000000	      0.00000000	      0.00000000	      0.00000000	      0.08652941	      1.15939836	     -0.00000000
      0.16627659	     -0.00000000	      1.38465045	     -0.00000000	      0.00000000	     -0.00000000	      0.00000000	      0.23773509	      1.00558181	     -0.00000000	      0.00000000	     -0.00000000	    128.18482498	      0.25384534	      0.31492824	     -0.00000000	      0.00000000	      0.00000000	   -109.53940782	      0.00000000	      0.00000000	      0.00000000	      0.00000000	      0.00000000	      0.00000000	      0.08672703	      1.16069892	     -0.00000000
      0.16657676	     -0.00000000	      1.38629139	     -0.00000000	      0.00000000	     -0.00000000	      0.00000000	      0.23832828	      1.00684367	     -0.00000000	      0.00000000	     -0.00000000	    128.36714514	      0.25444960	      0.31537222	     -0.00000000	      0.00000000	      0.00000000	   -109.73852138	      0.00000000	      0.00000000	      0.00000000	      0.00000000	      0.00000000	      0.00000000	      0.08694047	      1.16209963	     -0.00000000
      0.16687692	     -0.00000000	      1.38793096	     -0.00000000	      0.00000000	     -0.00000000	      0.00000000	      0.23892275	      1.00810453	     -0.00000000	      0.00000000	     -0.00000000	    128.54962638	      0.25505504	      0.31581571	     -0.00000000	      0.00000000	      0.00000000	   -109.93787192	      0.00000000	      0.00000000	      0.00000000	      0.00000000	      0.00000000	      0.00000000	      0.08715437	      1.16349917	     -0.00000000
      0.16715209	     -0.00000000	      1.38943274	     -0.00000000	      0.00000000	     -0.00000000	      0.00000000	      0.23946882	      1.00925950	     -0.00000000	      0.00000000	     -0.00000000	    128.71704566	      0.25561127	      0.31622214	     -0.00000000	      0.00000000	      0.00000000	   -110.12072444	      0.00000000	      0.00000000	      0.00000000	      0.00000000	      0.00000000	      0.00000000	      0.08735086	      1.16478114	     -0.00000000
      0.16742725	     -0.00000000	      1.39093337	     -0.00000000	      0.00000000	     -0.00000000	      0.00000000	      0.24001597	      1.01041364	     -0.00000000	      0.00000000	     -0.00000000	    128.88460090	      0.25616854	      0.31662823	     -0.00000000	      0.00000000	      0.00000000	   -110.30375308	      0.00000000	      0.00000000	      0.00000000	      0.00000000	      0.00000000	      0.00000000	      0.08754773	      1.16606212	     -0.00000000
      0.16772822	     -0.00000000	      1.39257336	     -0.00000000	      0.00000000	     -0.00000000	      0.00000000	      0.24061565	      1.01167503	     -0.00000000	      0.00000000	     -0.00000000	    129.06801992	      0.25677939	      0.31707223	     -0.00000000	      0.00000000	      0.00000000	   -110.50407152	      0.00000000	      0.00000000	      0.00000000	      0.00000000	      0.00000000	      0.00000000	      0.08776351	      1.16746212	     -0.00000000
      0.16802919	     -0.00000000	      1.39421197	     -0.00000000	      0.00000000	     -0.00000000	      0.00000000	      0.24121664	      1.01293542	     -0.00000000	      0.00000000	     -0.00000000	    129.25160579	      0.25739144	      0.31751572	     -0.00000000	      0.00000000	      0.00000000	   -110.70463467	      0.00000000	      0.00000000	      0.00000000	      0.00000000	      0.00000000	      0.00000000	      0.08797975	      1.16886094	     -0.00000000
      0.16830204	     -0.00000000	      1.39569629	     -0.00000000	      0.00000000	     -0.00000000	      0.00000000	      0.24176260	      1.01407720	     -0.00000000	      0.00000000	     -0.00000000	    129.41818013	      0.25794753	      0.31791767	     -0.00000000	      0.00000000	      0.00000000	   -110.88656727	      0.00000000	      0.00000000	      0.00000000	      0.00000000	      0.00000000	      0.00000000	      0.08817619	      1.17012808	     -0.00000000
      0.16857489	     -0.00000000	      1.39717946	     -0.00000000	      0.00000000	     -0.00000000	      0.00000000	      0.24230963	      1.01521815	     -0.00000000	      0.00000000	     -0.00000000	    129.58489198	      0.25850466	      0.31831928	     -0.00000000	      0.00000000	      0.00000000	   -111.06867468	      0.00000000	      0.00000000	      0.00000000	      0.00000000	      0.00000000	      0.00000000	      0.08837302	      1.17139426	     -0.00000000
      0.16887604	     -0.00000000	      1.39881513	     -0.00000000	      0.00000000	     -0.00000000	      0.00000000	      0.24291464	      1.01647647	     -0.00000000	      0.00000000	     -0.00000000	    129.76905096	      0.25912091	      0.31876238	     -0.00000000	      0.00000000	      0.00000000	   -111.26980012	      0.00000000	      0.00000000	      0.00000000	      0.00000000	      0.00000000	      0.00000000	      0.08859072	      1.17279065	     -0.00000000
      0.16917718	     -0.00000000	      1.40044941	     -0.00000000	      0.00000000	     -0.00000000	      0.00000000	      0.24352097	      1.01773378	     -0.00000000	      0.00000000	     -0.00000000	    129.95338189	      0.25973837	      0.31920496	     -0.00000000	      0.00000000	      0.00000000	   -111.47117584	      0.00000000	      0.00000000	      0.00000000	      0.00000000	      0.00000000	      0.00000000	      0.08880887	      1.17418586	     -0.00000000
      0.16944940	     -0.00000000	      1.40192546	     -0.00000000	      0.00000000	     -0.00000000	      0.00000000	      0.24407017	      1.01886942	     -0.00000000	      0.00000000	     -0.00000000	    130.12014509	      0.26029774	      0.31960490	     -0.00000000	      0.00000000	      0.00000000	   -111.65331160	      0.00000000	      0.00000000	      0.00000000	      0.00000000	      0.00000000	      0.00000000	      0.08900648	      1.17544603	     -0.00000000
      0.16972161	     -0.00000000	      1.40340037	     -0.00000000	      0.00000000	     -0.00000000	      0.00000000	      0.24462045	      1.02000424	     -0.00000000	      0.00000000	     -0.00000000	    130.28704906	      0.26085816	      0.32000451	     -0.00000000	      0.00000000	      0.00000000	   -111.83562390	      0.00000000	      0.00000000	      0.00000000	      0.00000000	      0.00000000	      0.00000000	      0.08920448	      1.17670523	     -0.00000000
      0.17002270	     -0.00000000	      1.40503040	     -0.00000000	      0.00000000	     -0.00000000	      0.00000000	      0.24523037	      1.02125848	     -0.00000000	      0.00000000	     -0.00000000	    130.47181896	      0.26147938	      0.32044634	     -0.00000000	      0.00000000	      0.00000000	   -112.03740978	      0.00000000	      0.00000000	      0.00000000	      0.00000000	      0.00000000	      0.00000000	      0.08942393	      1.17809690	     -0.00000000
      0.17032379	     -0.00000000	      1.40665904	     -0.00000000	      0.00000000	     -0.00000000	      0.00000000	      0.24584161	      1.02251170	     -0.00000000	      0.00000000	     -0.00000000	    130.65676560	      0.26210182	      0.32088765	     -0.00000000	      0.00000000	      0.00000000	   -112.23944966	      0.00000000	      0.00000000	      0.00000000	      0.00000000	      0.00000000	      0.00000000	      0.08964386	      1.17948739	     -0.00000000
      0.17059688	     -0.00000000	      1.40813497	     -0.00000000	      0.00000000	     -0.00000000	      0.00000000	      0.24639715	      1.02364747	     -0.00000000	      0.00000000	     -0.00000000	    130.82465585	      0.26266762	      0.32128779	     -0.00000000	      0.00000000	      0.00000000	   -112.42280741	      0.00000000	      0.00000000	      0.00000000	      0.00000000	      0.00000000	      0.00000000	      0.08984374	      1.18074753	     -0.00000000
      0.17086996	     -0.00000000	      1.40960975	     -0.00000000	      0.00000000	     -0.00000000	      0.00000000	      0.24695379	      1.02478241	     -0.00000000	      0.00000000	     -0.00000000	    130.99269178	      0.26323449	      0.32168759	     -0.00000000	      0.00000000	      0.00000000	   -112.60634605	      0.00000000	      0.00000000	      0.00000000	      0.00000000	      0.00000000	      0.00000000	      0.09004402	      1.18200670	     -0.00000000
      0.17117099	     -0.00000000	      1.41123410	     -0.00000000	      0.00000000	     -0.00000000	      0.00000000	      0.24756866	      1.02603252	     -0.00000000	      0.00000000	     -0.00000000	    131.17808829	      0.26386073	      0.32212814	     -0.00000000	      0.00000000	      0.00000000	   -112.80880382	      0.00000000	      0.00000000	      0.00000000	      0.00000000	      0.00000000	      0.00000000	      0.09026526	      1.18339362	     -0.00000000
      0.17147201	     -0.00000000	      1.41285706	     -0.00000000	      0.00000000	     -0.00000000	      0.00000000	      0.24818488	      1.02728161	     -0.00000000	      0.00000000	     -0.00000000	    131.36366636	      0.26448822	      0.32256816	     -0.00000000	      0.00000000	      0.00000000	   -113.01151820	      0.00000000	      0.00000000	      0.00000000	      0.00000000	      0.00000000	      0.00000000	      0.09048697	      1.18477934	     -0.00000000
      0.17174688	     -0.00000000	      1.41433775	     -0.00000000	      0.00000000	     -0.00000000	      0.00000000	      0.24874872	      1.02842127	     -0.00000000	      0.00000000	     -0.00000000	    131.53326976	      0.26506245	      0.32296982	     -0.00000000	      0.00000000	      0.00000000	   -113.19673223	      0.00000000	      0.00000000	      0.00000000	      0.00000000	      0.00000000	      0.00000000	      0.09068984	      1.18604363	     -0.00000000
      0.17202174	     -0.00000000	      1.41581727	     -0.00000000	      0.00000000	     -0.00000000	      0.00000000	      0.24931369	      1.02956008	     -0.00000000	      0.00000000	     -0.00000000	    131.70302492	      0.26563778	      0.32337114	     -0.00000000	      0.00000000	      0.00000000	   -113.38213316	      0.00000000	      0.00000000	      0.00000000	      0.00000000	      0.00000000	      0.00000000	      0.09089312	      1.18730693	     -0.00000000
      0.17232273	     -0.00000000	      1.41743605	     -0.00000000	      0.00000000	     -0.00000000	      0.00000000	      0.24993364	      1.03080614	     -0.00000000	      0.00000000	     -0.00000000	    131.88908316	      0.26626918	      0.32381042	     -0.00000000	      0.00000000	      0.00000000	   -113.58529527	      0.00000000	      0.00000000	      0.00000000	      0.00000000	      0.00000000	      0.00000000	      0.09111618	      1.18868917	     -0.00000000
      0.17262372	     -0.00000000	      1.41905344	     -0.00000000	      0.00000000	     -0.00000000	      0.00000000	      0.25055496	      1.03205118	     -0.00000000	      0.00000000	     -0.00000000	    132.07532782	      0.26690183	      0.32424918	     -0.00000000	      0.00000000	      0.00000000	   -113.78871603	      0.00000000	      0.00000000	      0.00000000	      0.00000000	      0.00000000	      0.00000000	      0.09133973	      1.19007022	     -0.00000000
      0.17290080	     -0.00000000	      1.42054112	     -0.00000000	      0.00000000	     -0.00000000	      0.00000000	      0.25112813	      1.03319643	     -0.00000000	      0.00000000	     -0.00000000	    132.24693987	      0.26748556	      0.32465296	     -0.00000000	      0.00000000	      0.00000000	   -113.97610308	      0.00000000	      0.00000000	      0.00000000	      0.00000000	      0.00000000	      0.00000000	      0.09154595	      1.19134056	     -0.00000000
      0.17317788	     -0.00000000	      1.42202762	     -0.00000000	      0.00000000	     -0.00000000	      0.00000000	      0.25170247	      1.03434082	     -0.00000000	      0.00000000	     -0.00000000	    132.41871044	      0.26807040	      0.32505639	     -0.00000000	      0.00000000	      0.00000000	   -114.16368397	      0.00000000	      0.00000000	      0.00000000	      0.00000000	      0.00000000	      0.00000000	      0.09175260	      1.19260989	     -0.00000000
      0.17347881	     -0.00000000	      1.42364074	     -0.00000000	      0.00000000	     -0.00000000	      0.00000000	      0.25232756	      1.03558275	     -0.00000000	      0.00000000	     -0.00000000	    132.60544429	      0.26870701	      0.32549437	     -0.00000000	      0.00000000	      0.00000000	   -114.36755953	      0.00000000	      0.00000000	      0.00000000	      0.00000000	      0.00000000	      0.00000000	      0.09197751	      1.19398738	     -0.00000000
      0.17377975	     -0.00000000	      1.42525246	     -0.00000000	      0.00000000	     -0.00000000	      0.00000000	      0.25295403	      1.03682366	     -0.00000000	      0.00000000	     -0.00000000	    132.79236950	      0.26934490	      0.32593184	     -0.00000000	      0.00000000	      0.00000000	   -114.57169550	      0.00000000	      0.00000000	      0.00000000	      0.00000000	      0.00000000	      0.00000000	      0.09220290	      1.19536368	     -0.00000000
      0.17405921	     -0.00000000	      1.42674790	     -0.00000000	      0.00000000	     -0.00000000	      0.00000000	      0.25353704	      1.03797511	     -0.00000000	      0.00000000	     -0.00000000	    132.96612216	      0.26993861	      0.32633796	     -0.00000000	      0.00000000	      0.00000000	   -114.76139355	      0.00000000	      0.00000000	      0.00000000	      0.00000000	      0.00000000	      0.00000000	      0.09241267	      1.19664072	     -0.00000000
      0.17433867	     -0.00000000	      1.42824214	     -0.00000000	      0.00000000	     -0.00000000	      0.00000000	      0.25412124	      1.03912567	     -0.00000000	      0.00000000	     -0.00000000	    133.14004057	      0.27053348	      0.32674371	     -0.00000000	      0.00000000	      0.00000000	   -114.95129293	      0.00000000	      0.00000000	      0.00000000	      0.00000000	      0.00000000	      0.00000000	      0.09262286	      1.19791674	     -0.00000000
      0.17463951	     -0.00000000	      1.42984935	     -0.00000000	      0.00000000	     -0.00000000	      0.00000000	      0.25475147	      1.04036328	     -0.00000000	      0.00000000	     -0.00000000	    133.32744673	      0.27117530	      0.32718032	     -0.00000000	      0.00000000	      0.00000000	   -115.15587218	      0.00000000	      0.00000000	      0.00000000	      0.00000000	      0.00000000	      0.00000000	      0.09284961	      1.19928927	     -0.00000000
      0.17494035	     -0.00000000	      1.43145515	     -0.00000000	      0.00000000	     -0.00000000	      0.00000000	      0.25538310	      1.04159986	     -0.00000000	      0.00000000	     -0.00000000	    133.51504922	      0.27181842	      0.32761642	     -0.00000000	      0.00000000	      0.00000000	   -115.36071348	      0.00000000	      0.00000000	      0.00000000	      0.00000000	      0.00000000	      0.00000000	      0.09307686	      1.20066059	     -0.00000000
      0.17522221	     -0.00000000	      1.43295839	     -0.00000000	      0.00000000	     -0.00000000	      0.00000000	      0.25597615	      1.04275752	     -0.00000000	      0.00000000	     -0.00000000	    133.69099195	      0.27242235	      0.32802488	     -0.00000000	      0.00000000	      0.00000000	   -115.55277022	      0.00000000	      0.00000000	      0.00000000	      0.00000000	      0.00000000	      0.00000000	      0.09329024	      1.20194437	     -0.00000000
      0.17550408	     -0.00000000	      1.43446041	     -0.00000000	      0.00000000	     -0.00000000	      0.00000000	      0.25657044	      1.04391428	     -0.00000000	      0.00000000	     -0.00000000	    133.86710794	      0.27302748	      0.32843295	     -0.00000000	      0.00000000	      0.00000000	   -115.74503612	      0.00000000	      0.00000000	      0.00000000	      0.00000000	      0.00000000	      0.00000000	      0.09350406	      1.20322711	     -0.00000000
      0.17580477	     -0.00000000	      1.43606139	     -0.00000000	      0.00000000	     -0.00000000	      0.00000000	      0.25720579	      1.04514731	     -0.00000000	      0.00000000	     -0.00000000	    134.05517574	      0.27367448	      0.32886810	     -0.00000000	      0.00000000	      0.00000000	   -115.95030121	      0.00000000	      0.00000000	      0.00000000	      0.00000000	      0.00000000	      0.00000000	      0.09373265	      1.20459439	     -0.00000000
      0.17610547	     -0.00000000	      1.43766097	     -0.00000000	      0.00000000	     -0.00000000	      0.00000000	      0.25784255	      1.04637932	     -0.00000000	      0.00000000	     -0.00000000	    134.24344486	      0.27432281	      0.32930275	     -0.00000000	      0.00000000	      0.00000000	   -116.15582995	      0.00000000	      0.00000000	      0.00000000	      0.00000000	      0.00000000	      0.00000000	      0.09396175	      1.20596049	     -0.00000000
      0.17638969	     -0.00000000	      1.43917165	     -0.00000000	      0.00000000	     -0.00000000	      0.00000000	      0.25844573	      1.04754291	     -0.00000000	      0.00000000	     -0.00000000	    134.42158255	      0.27493704	      0.32971344	     -0.00000000	      0.00000000	      0.00000000	   -116.35024432	      0.00000000	      0.00000000	      0.00000000	      0.00000000	      0.00000000	      0.00000000	      0.09417877	      1.20725069	     -0.00000000
      0.17667392	     -0.00000000	      1.44068108	     -0.00000000	      0.00000000	     -0.00000000	      0.00000000	      0.25905018	      1.04870559	     -0.00000000	      0.00000000	     -0.00000000	    134.59990126	      0.27555249	      0.33012374	     -0.00000000	      0.00000000	      0.00000000	   -116.54487589	      0.00000000	      0.00000000	      0.00000000	      0.00000000	      0.00000000	      0.00000000	      0.09439624	      1.20853983	     -0.00000000
      0.17697441	     -0.00000000	      1.44227553	     -0.00000000	      0.00000000	     -0.00000000	      0.00000000	      0.25969061	      1.04993381	     -0.00000000	      0.00000000	     -0.00000000	    134.78861987	      0.27620465	      0.33055734	     -0.00000000	      0.00000000	      0.00000000	   -116.75080881	      0.00000000	      0.00000000	      0.00000000	      0.00000000	      0.00000000	      0.00000000	      0.09462666	      1.20990162	     -0.00000000
      0.17727490	     -0.00000000	      1.44386858	     -0.00000000	      0.00000000	     -0.00000000	      0.00000000	      0.26033247	      1.05116101	     -0.00000000	      0.00000000	     -0.00000000	    134.97754481	      0.27685816	      0.33099045	     -0.00000000	      0.00000000	      0.00000000	   -116.95700700	      0.00000000	      0.00000000	      0.00000000	      0.00000000	      0.00000000	      0.00000000	      0.09485759	      1.21126222	     -0.00000000
      0.17756139	     -0.00000000	      1.44538609	     -0.00000000	      0.00000000	     -0.00000000	      0.00000000	      0.26094574	      1.05233006	     -0.00000000	      0.00000000	     -0.00000000	    135.15785288	      0.27748265	      0.33140321	     -0.00000000	      0.00000000	      0.00000000	   -117.15374561	      0.00000000	      0.00000000	      0.00000000	      0.00000000	      0.00000000	      0.00000000	      0.09507824	      1.21255833	     -0.00000000
      0.17784788	     -0.00000000	      1.44690232	     -0.00000000	      0.00000000	     -0.00000000	      0.00000000	      0.26156033	      1.05349818	     -0.00000000	      0.00000000	     -0.00000000	    135.33834988	      0.27810841	      0.33181557	     -0.00000000	      0.00000000	      0.00000000	   -117.35070961	      0.00000000	      0.00000000	      0.00000000	      0.00000000	      0.00000000	      0.00000000	      0.09529936	      1.21385335	     -0.00000000
      0.17814813	     -0.00000000	      1.44848998	     -0.00000000	      0.00000000	     -0.00000000	      0.00000000	      0.26220583	      1.05472139	     -0.00000000	      0.00000000	     -0.00000000	    135.52771372	      0.27876572	      0.33224754	     -0.00000000	      0.00000000	      0.00000000	   -117.55729812	      0.00000000	      0.00000000	      0.00000000	      0.00000000	      0.00000000	      0.00000000	      0.09553160	      1.21520942	     -0.00000000
      0.17844837	     -0.00000000	      1.45007625	     -0.00000000	      0.00000000	     -0.00000000	      0.00000000	      0.26285278	      1.05594357	     -0.00000000	      0.00000000	     -0.00000000	    135.71728895	      0.27942439	      0.33267902	     -0.00000000	      0.00000000	      0.00000000	   -117.76415362	      0.00000000	      0.00000000	      0.00000000	      0.00000000	      0.00000000	      0.00000000	      0.09576436	      1.21656430	     -0.00000000
      0.17873700	     -0.00000000	      1.45159977	     -0.00000000	      0.00000000	     -0.00000000	      0.00000000	      0.26347604	      1.05711746	     -0.00000000	      0.00000000	     -0.00000000	    135.89971886	      0.28005903	      0.33309363	     -0.00000000	      0.00000000	      0.00000000	   -117.96315690	      0.00000000	      0.00000000	      0.00000000	      0.00000000	      0.00000000	      0.00000000	      0.09598860	      1.21786562	     -0.00000000
      0.17902562	     -0.00000000	      1.45312201	     -0.00000000	      0.00000000	     -0.00000000	      0.00000000	      0.26410065	      1.05829040	     -0.00000000	      0.00000000	     -0.00000000	    136.08234574	      0.28069497	      0.33350783	     -0.00000000	      0.00000000	      0.00000000	   -118.16239385	      0.00000000	      0.00000000	      0.00000000	      0.00000000	      0.00000000	      0.00000000	      0.09621332	      1.21916585	     -0.00000000
      0.17932559	     -0.00000000	      1.45470272	     -0.00000000	      0.00000000	     -0.00000000	      0.00000000	      0.26475124	      1.05950846	     -0.00000000	      0.00000000	     -0.00000000	    136.27235947	      0.28135745	      0.33393812	     -0.00000000	      0.00000000	      0.00000000	   -118.36963693	      0.00000000	      0.00000000	      0.00000000	      0.00000000	      0.00000000	      0.00000000	      0.09644739	      1.22051605	     -0.00000000
      0.17962556	     -0.00000000	      1.45628203	     -0.00000000	      0.00000000	     -0.00000000	      0.00000000	      0.26540330	      1.06072548	     -0.00000000	      0.00000000	     -0.00000000	    136.46258972	      0.28202131	      0.33436793	     -0.00000000	      0.00000000	      0.00000000	   -118.57714888	      0.00000000	      0.00000000	      0.00000000	      0.00000000	      0.00000000	      0.00000000	      0.09668199	      1.22186507	     -0.00000000
      0.17991615	     -0.00000000	      1.45781060	     -0.00000000	      0.00000000	     -0.00000000	      0.00000000	      0.26603635	      1.06190346	     -0.00000000	      0.00000000	     -0.00000000	    136.64707168	      0.28266591	      0.33478412	     -0.00000000	      0.00000000	      0.00000000	   -118.77833408	      0.00000000	      0.00000000	      0.00000000	      0.00000000	      0.00000000	      0.00000000	      0.09690975	      1.22317077	     -0.00000000
      0.18020674	     -0.00000000	      1.45933787	     -0.00000000	      0.00000000	     -0.00000000	      0.00000000	      0.26667079	      1.06308048	     -0.00000000	      0.00000000	     -0.00000000	    136.83175870	      0.28331185	      0.33519990	     -0.00000000	      0.00000000	      0.00000000	   -118.97976118	      0.00000000	      0.00000000	      0.00000000	      0.00000000	      0.00000000	      0.00000000	      0.09713800	      1.22447536	     -0.00000000
      0.18050644	     -0.00000000	      1.46091158	     -0.00000000	      0.00000000	     -0.00000000	      0.00000000	      0.26732654	      1.06429334	     -0.00000000	      0.00000000	     -0.00000000	    137.02244198	      0.28397956	      0.33562849	     -0.00000000	      0.00000000	      0.00000000	   -119.18767422	      0.00000000	      0.00000000	      0.00000000	      0.00000000	      0.00000000	      0.00000000	      0.09737394	      1.22581966	     -0.00000000
      0.18080613	     -0.00000000	      1.46248390	     -0.00000000	      0.00000000	     -0.00000000	      0.00000000	      0.26798378	      1.06550518	     -0.00000000	      0.00000000	     -0.00000000	    137.21334701	      0.28464868	      0.33605661	     -0.00000000	      0.00000000	      0.00000000	   -119.39585827	      0.00000000	      0.00000000	      0.00000000	      0.00000000	      0.00000000	      0.00000000	      0.09761039	      1.22716278	     -0.00000000
      0.18109849	     -0.00000000	      1.46401642	     -0.00000000	      0.00000000	     -0.00000000	      0.00000000	      0.26862636	      1.06668639	     -0.00000000	      0.00000000	     -0.00000000	    137.39979315	      0.28530298	      0.33647408	     -0.00000000	      0.00000000	      0.00000000	   -119.59912293	      0.00000000	      0.00000000	      0.00000000	      0.00000000	      0.00000000	      0.00000000	      0.09784158	      1.22847192	     -0.00000000
      0.18139086	     -0.00000000	      1.46554761	     -0.00000000	      0.00000000	     -0.00000000	      0.00000000	      0.26927037	      1.06786662	     -0.00000000	      0.00000000	     -0.00000000	    137.58645244	      0.28595864	      0.33689112	     -0.00000000	      0.00000000	      0.00000000	   -119.80263762	      0.00000000	      0.00000000	      0.00000000	      0.00000000	      0.00000000	      0.00000000	      0.09807328	      1.22977994	     -0.00000000
      0.18169029	     -0.00000000	      1.46711444	     -0.00000000	      0.00000000	     -0.00000000	      0.00000000	      0.26993142	      1.06907438	     -0.00000000	      0.00000000	     -0.00000000	    137.77784366	      0.28663173	      0.33731804	     -0.00000000	      0.00000000	      0.00000000	   -120.01125648	      0.00000000	      0.00000000	      0.00000000	      0.00000000	      0.00000000	      0.00000000	      0.09831111	      1.23111843	     -0.00000000
      0.18198973	     -0.00000000	      1.46867988	     -0.00000000	      0.00000000	     -0.00000000	      0.00000000	      0.27059397	      1.07028111	     -0.00000000	      0.00000000	     -0.00000000	    137.96946200	      0.28730625	      0.33774449	     -0.00000000	      0.00000000	      0.00000000	   -120.22014883	      0.00000000	      0.00000000	      0.00000000	      0.00000000	      0.00000000	      0.00000000	      0.09854948	      1.23245574	     -0.00000000
      0.18228366	     -0.00000000	      1.47021515	     -0.00000000	      0.00000000	     -0.00000000	      0.00000000	      0.27124579	      1.07146464	     -0.00000000	      0.00000000	     -0.00000000	    138.15777170	      0.28796993	      0.33816291	     -0.00000000	      0.00000000	      0.00000000	   -120.42537669	      0.00000000	      0.00000000	      0.00000000	      0.00000000	      0.00000000	      0.00000000	      0.09878399	      1.23376730	     -0.00000000
      0.18257758	     -0.00000000	      1.47174908	     -0.00000000	      0.00000000	     -0.00000000	      0.00000000	      0.27189905	      1.07264717	     -0.00000000	      0.00000000	     -0.00000000	    138.34630260	      0.28863500	      0.33858089	     -0.00000000	      0.00000000	      0.00000000	   -120.63086251	      0.00000000	      0.00000000	      0.00000000	      0.00000000	      0.00000000	      0.00000000	      0.09901902	      1.23507772	     -0.00000000
      0.18287682	     -0.00000000	      1.47330931	     -0.00000000	      0.00000000	     -0.00000000	      0.00000000	      0.27256560	      1.07385002	     -0.00000000	      0.00000000	     -0.00000000	    138.53846043	      0.28931368	      0.33900621	     -0.00000000	      0.00000000	      0.00000000	   -120.84024522	      0.00000000	      0.00000000	      0.00000000	      0.00000000	      0.00000000	      0.00000000	      0.09925883	      1.23641064	     -0.00000000
      0.18317605	     -0.00000000	      1.47486814	     -0.00000000	      0.00000000	     -0.00000000	      0.00000000	      0.27323367	      1.07505185	     -0.00000000	      0.00000000	     -0.00000000	    138.73085098	      0.28999381	      0.33943106	     -0.00000000	      0.00000000	      0.00000000	   -121.04990432	      0.00000000	      0.00000000	      0.00000000	      0.00000000	      0.00000000	      0.00000000	      0.09949918	      1.23774237	     -0.00000000
      0.18347133	     -0.00000000	      1.47640496	     -0.00000000	      0.00000000	     -0.00000000	      0.00000000	      0.27389438	      1.07623675	     -0.00000000	      0.00000000	     -0.00000000	    138.92091876	      0.29066653	      0.33985009	     -0.00000000	      0.00000000	      0.00000000	   -121.25697393	      0.00000000	      0.00000000	      0.00000000	      0.00000000	      0.00000000	      0.00000000	      0.09973689	      1.23905533	     -0.00000000
      0.18376660	     -0.00000000	      1.47794042	     -0.00000000	      0.00000000	     -0.00000000	      0.00000000	      0.27455658	      1.07742065	     -0.00000000	      0.00000000	     -0.00000000	    139.11121572	      0.29134068	      0.34026868	     -0.00000000	      0.00000000	      0.00000000	   -121.46430919	      0.00000000	      0.00000000	      0.00000000	      0.00000000	      0.00000000	      0.00000000	      0.09997513	      1.24036713	     -0.00000000
      0.18406187	     -0.00000000	      1.47947451	     -0.00000000	      0.00000000	     -0.00000000	      0.00000000	      0.27522026	      1.07860354	     -0.00000000	      0.00000000	     -0.00000000	    139.30173827	      0.29201641	      0.34068706	     -0.00000000	      0.00000000	      0.00000000	   -121.67183730	      0.00000000	      0.00000000	      0.00000000	      0.00000000	      0.00000000	      0.00000000	      0.10021390	      1.24167779	     -0.00000000
      0.18435714	     -0.00000000	      1.48100725	     -0.00000000	      0.00000000	     -0.00000000	      0.00000000	      0.27588543	      1.07978542	     -0.00000000	      0.00000000	     -0.00000000	    139.49249271	      0.29269360	      0.34110501	     -0.00000000	      0.00000000	      0.00000000	   -121.87962952	      0.00000000	      0.00000000	      0.00000000	      0.00000000	      0.00000000	      0.00000000	      0.10045321	      1.24298729	     -0.00000000
      0.18465242	     -0.00000000	      1.48253861	     -0.00000000	      0.00000000	     -0.00000000	      0.00000000	      0.27655211	      1.08096630	     -0.00000000	      0.00000000	     -0.00000000	    139.68347601	      0.29337237	      0.34152272	     -0.00000000	      0.00000000	      0.00000000	   -122.08762119	      0.00000000	      0.00000000	      0.00000000	      0.00000000	      0.00000000	      0.00000000	      0.10069306	      1.24429565	     -0.00000000
      0.18494769	     -0.00000000	      1.48406861	     -0.00000000	      0.00000000	     -0.00000000	      0.00000000	      0.27722029	      1.08214617	     -0.00000000	      0.00000000	     -0.00000000	    139.87469397	      0.29405261	      0.34194002	     -0.00000000	      0.00000000	      0.00000000	   -122.29587565	      0.00000000	      0.00000000	      0.00000000	      0.00000000	      0.00000000	      0.00000000	      0.10093345	      1.24560285	     -0.00000000
      0.18524296	     -0.00000000	      1.48559725	     -0.00000000	      0.00000000	     -0.00000000	      0.00000000	      0.27788997	      1.08332503	     -0.00000000	      0.00000000	     -0.00000000	    140.06614408	      0.29473443	      0.34235708	     -0.00000000	      0.00000000	      0.00000000	   -122.50433602	      0.00000000	      0.00000000	      0.00000000	      0.00000000	      0.00000000	      0.00000000	      0.10117439	      1.24690890	     -0.00000000
      0.18553824	     -0.00000000	      1.48712452	     -0.00000000	      0.00000000	     -0.00000000	      0.00000000	      0.27856117	      1.08450287	     -0.00000000	      0.00000000	     -0.00000000	    140.25783165	      0.29541775	      0.34277373	     -0.00000000	      0.00000000	      0.00000000	   -122.71305808	      0.00000000	      0.00000000	      0.00000000	      0.00000000	      0.00000000	      0.00000000	      0.10141587	      1.24821380	     -0.00000000
      0.18583351	     -0.00000000	      1.48865042	     -0.00000000	      0.00000000	     -0.00000000	      0.00000000	      0.27923389	      1.08567971	     -0.00000000	      0.00000000	     -0.00000000	    140.44975469	      0.29610265	      0.34319013	     -0.00000000	      0.00000000	      0.00000000	   -122.92199234	      0.00000000	      0.00000000	      0.00000000	      0.00000000	      0.00000000	      0.00000000	      0.10165789	      1.24951756	     -0.00000000
      0.18612878	     -0.00000000	      1.49017496	     -0.00000000	      0.00000000	     -0.00000000	      0.00000000	      0.27990814	      1.08685554	     -0.00000000	      0.00000000	     -0.00000000	    140.64191808	      0.29678906	      0.34360613	     -0.00000000	      0.00000000	      0.00000000	   -123.13118751	      0.00000000	      0.00000000	      0.00000000	      0.00000000	      0.00000000	      0.00000000	      0.10190046	      1.25082016	     -0.00000000
      0.18642406	     -0.00000000	      1.49169814	     -0.00000000	      0.00000000	     -0.00000000	      0.00000000	      0.28058391	      1.08803036	     -0.00000000	      0.00000000	     -0.00000000	    140.83432028	      0.29747707	      0.34402186	     -0.00000000	      0.00000000	      0.00000000	   -123.34060096	      0.00000000	      0.00000000	      0.00000000	      0.00000000	      0.00000000	      0.00000000	      0.10214359	      1.25212161	     -0.00000000
      0.18671933	     -0.00000000	      1.49321995	     -0.00000000	      0.00000000	     -0.00000000	      0.00000000	      0.28126122	      1.08920417	     -0.00000000	      0.00000000	     -0.00000000	    141.02696577	      0.29816660	      0.34443721	     -0.00000000	      0.00000000	      0.00000000	   -123.55027485	      0.00000000	      0.00000000	      0.00000000	      0.00000000	      0.00000000	      0.00000000	      0.10238726	      1.25342191	     -0.00000000
      0.18701460	     -0.00000000	      1.49474039	     -0.00000000	      0.00000000	     -0.00000000	      0.00000000	      0.28194007	      1.09037697	     -0.00000000	      0.00000000	     -0.00000000	    141.21985345	      0.29885773	      0.34485228	     -0.00000000	      0.00000000	      0.00000000	   -123.76017286	      0.00000000	      0.00000000	      0.00000000	      0.00000000	      0.00000000	      0.00000000	      0.10263149	      1.25472105	     -0.00000000
      0.18730988	     -0.00000000	      1.49625947	     -0.00000000	      0.00000000	     -0.00000000	      0.00000000	      0.28262047	      1.09154875	     -0.00000000	      0.00000000	     -0.00000000	    141.41298742	      0.29955040	      0.34526697	     -0.00000000	      0.00000000	      0.00000000	   -123.97033120	      0.00000000	      0.00000000	      0.00000000	      0.00000000	      0.00000000	      0.00000000	      0.10287628	      1.25601905	     -0.00000000
      0.18760515	     -0.00000000	      1.49777718	     -0.00000000	      0.00000000	     -0.00000000	      0.00000000	      0.28330242	      1.09271952	     -0.00000000	      0.00000000	     -0.00000000	    141.60636700	      0.30024467	      0.34568138	     -0.00000000	      0.00000000	      0.00000000	   -124.18071927	      0.00000000	      0.00000000	      0.00000000	      0.00000000	      0.00000000	      0.00000000	      0.10312162	      1.25731589	     -0.00000000
      0.18790042	     -0.00000000	      1.49929353	     -0.00000000	      0.00000000	     -0.00000000	      0.00000000	      0.28398593	      1.09388928	     -0.00000000	      0.00000000	     -0.00000000	    141.79999594	      0.30094050	      0.34609541	     -0.00000000	      0.00000000	      0.00000000	   -124.39136792	      0.00000000	      0.00000000	      0.00000000	      0.00000000	      0.00000000	      0.00000000	      0.10336752	      1.25861158	     -0.00000000
      0.18819570	     -0.00000000	      1.50080851	     -0.00000000	      0.00000000	     -0.00000000	      0.00000000	      0.28467100	      1.09505803	     -0.00000000	      0.00000000	     -0.00000000	    141.99387395	      0.30163795	      0.34650915	     -0.00000000	      0.00000000	      0.00000000	   -124.60225167	      0.00000000	      0.00000000	      0.00000000	      0.00000000	      0.00000000	      0.00000000	      0.10361399	      1.25990612	     -0.00000000
      0.18849097	     -0.00000000	      1.50232212	     -0.00000000	      0.00000000	     -0.00000000	      0.00000000	      0.28535764	      1.09622576	     -0.00000000	      0.00000000	     -0.00000000	    142.18800447	      0.30233696	      0.34692252	     -0.00000000	      0.00000000	      0.00000000	   -124.81339658	      0.00000000	      0.00000000	      0.00000000	      0.00000000	      0.00000000	      0.00000000	      0.10386102	      1.26119951	     -0.00000000
      0.18878624	     -0.00000000	      1.50383438	     -0.00000000	      0.00000000	     -0.00000000	      0.00000000	      0.28604585	      1.09739248	     -0.00000000	      0.00000000	     -0.00000000	    142.38238755	      0.30303760	      0.34733559	     -0.00000000	      0.00000000	      0.00000000	   -125.02478174	      0.00000000	      0.00000000	      0.00000000	      0.00000000	      0.00000000	      0.00000000	      0.10410862	      1.26249174	     -0.00000000
      0.18908151	     -0.00000000	      1.50534527	     -0.00000000	      0.00000000	     -0.00000000	      0.00000000	      0.28673565	      1.09855819	     -0.00000000	      0.00000000	     -0.00000000	    142.57702636	      0.30373982	      0.34774830	     -0.00000000	      0.00000000	      0.00000000	   -125.23642903	      0.00000000	      0.00000000	      0.00000000	      0.00000000	      0.00000000	      0.00000000	      0.10435678	      1.26378283	     -0.00000000
      0.18937679	     -0.00000000	      1.50685479	     -0.00000000	      0.00000000	     -0.00000000	      0.00000000	      0.28742703	      1.09972289	     -0.00000000	      0.00000000	     -0.00000000	    142.77192128	      0.30444368	      0.34816070	     -0.00000000	      0.00000000	      0.00000000	   -125.44832149	      0.00000000	      0.00000000	      0.00000000	      0.00000000	      0.00000000	      0.00000000	      0.10460552	      1.26507276	     -0.00000000
      0.18967206	     -0.00000000	      1.50836295	     -0.00000000	      0.00000000	     -0.00000000	      0.00000000	      0.28812001	      1.10088657	     -0.00000000	      0.00000000	     -0.00000000	    142.96707524	      0.30514913	      0.34857274	     -0.00000000	      0.00000000	      0.00000000	   -125.66047737	      0.00000000	      0.00000000	      0.00000000	      0.00000000	      0.00000000	      0.00000000	      0.10485482	      1.26636154	     -0.00000000
      0.18996733	     -0.00000000	      1.50986975	     -0.00000000	      0.00000000	     -0.00000000	      0.00000000	      0.28881458	      1.10204924	     -0.00000000	      0.00000000	     -0.00000000	    143.16248890	      0.30585623	      0.34898447	     -0.00000000	      0.00000000	      0.00000000	   -125.87288315	      0.00000000	      0.00000000	      0.00000000	      0.00000000	      0.00000000	      0.00000000	      0.10510471	      1.26764917	     -0.00000000
      0.19026261	     -0.00000000	      1.51137519	     -0.00000000	      0.00000000	     -0.00000000	      0.00000000	      0.28951076	      1.10321090	     -0.00000000	      0.00000000	     -0.00000000	    143.35816501	      0.30656494	      0.34939585	     -0.00000000	      0.00000000	      0.00000000	   -126.08555399	      0.00000000	      0.00000000	      0.00000000	      0.00000000	      0.00000000	      0.00000000	      0.10535516	      1.26893565	     -0.00000000
      0.19055788	     -0.00000000	      1.51287927	     -0.00000000	      0.00000000	     -0.00000000	      0.00000000	      0.29020855	      1.10437154	     -0.00000000	      0.00000000	     -0.00000000	    143.55410445	      0.30727530	      0.34980691	     -0.00000000	      0.00000000	      0.00000000	   -126.29847928	      0.00000000	      0.00000000	      0.00000000	      0.00000000	      0.00000000	      0.00000000	      0.10560620	      1.27022098	     -0.00000000
      0.19085315	     -0.00000000	      1.51438198	     -0.00000000	      0.00000000	     -0.00000000	      0.00000000	      0.29090795	      1.10553117	     -0.00000000	      0.00000000	     -0.00000000	    143.75030983	      0.30798729	      0.35021761	     -0.00000000	      0.00000000	      0.00000000	   -126.51167158	      0.00000000	      0.00000000	      0.00000000	      0.00000000	      0.00000000	      0.00000000	      0.10585782	      1.27150517	     -0.00000000
      0.19114843	     -0.00000000	      1.51588334	     -0.00000000	      0.00000000	     -0.00000000	      0.00000000	      0.29160898	      1.10668979	     -0.00000000	      0.00000000	     -0.00000000	    143.94678225	      0.30870093	      0.35062799	     -0.00000000	      0.00000000	      0.00000000	   -126.72512274	      0.00000000	      0.00000000	      0.00000000	      0.00000000	      0.00000000	      0.00000000	      0.10611002	      1.27278820	     -0.00000000
      0.19144370	     -0.00000000	      1.51738334	     -0.00000000	      0.00000000	     -0.00000000	      0.00000000	      0.29231163	      1.10784740	     -0.00000000	      0.00000000	     -0.00000000	    144.14352419	      0.30941623	      0.35103803	     -0.00000000	      0.00000000	      0.00000000	   -126.93884313	      0.00000000	      0.00000000	      0.00000000	      0.00000000	      0.00000000	      0.00000000	      0.10636281	      1.27407008	     -0.00000000
      0.19173897	     -0.00000000	      1.51888198	     -0.00000000	      0.00000000	     -0.00000000	      0.00000000	      0.29301592	      1.10900399	     -0.00000000	      0.00000000	     -0.00000000	    144.34053693	      0.31013319	      0.35144773	     -0.00000000	      0.00000000	      0.00000000	   -127.15282668	      0.00000000	      0.00000000	      0.00000000	      0.00000000	      0.00000000	      0.00000000	      0.10661619	      1.27535082	     -0.00000000
      0.19203425	     -0.00000000	      1.52037927	     -0.00000000	      0.00000000	     -0.00000000	      0.00000000	      0.29372185	      1.11015958	     -0.00000000	      0.00000000	     -0.00000000	    144.53782288	      0.31085182	      0.35185709	     -0.00000000	      0.00000000	      0.00000000	   -127.36708195	      0.00000000	      0.00000000	      0.00000000	      0.00000000	      0.00000000	      0.00000000	      0.10687015	      1.27663041	     -0.00000000
      0.19232952	     -0.00000000	      1.52187520	     -0.00000000	      0.00000000	     -0.00000000	      0.00000000	      0.29442943	      1.11131415	     -0.00000000	      0.00000000	     -0.00000000	    144.73538346	      0.31157212	      0.35226612	     -0.00000000	      0.00000000	      0.00000000	   -127.58160459	      0.00000000	      0.00000000	      0.00000000	      0.00000000	      0.00000000	      0.00000000	      0.10712471	      1.27790886	     -0.00000000
      0.19262479	     -0.00000000	      1.52336978	     -0.00000000	      0.00000000	     -0.00000000	      0.00000000	      0.29513866	      1.11246772	     -0.00000000	      0.00000000	     -0.00000000	    144.93322101	      0.31229410	      0.35267481	     -0.00000000	      0.00000000	      0.00000000	   -127.79640170	      0.00000000	      0.00000000	      0.00000000	      0.00000000	      0.00000000	      0.00000000	      0.10737987	      1.27918616	     -0.00000000
      0.19292007	     -0.00000000	      1.52486300	     -0.00000000	      0.00000000	     -0.00000000	      0.00000000	      0.29584956	      1.11362027	     -0.00000000	      0.00000000	     -0.00000000	    145.13133712	      0.31301777	      0.35308316	     -0.00000000	      0.00000000	      0.00000000	   -128.01147030	      0.00000000	      0.00000000	      0.00000000	      0.00000000	      0.00000000	      0.00000000	      0.10763562	      1.28046232	     -0.00000000
      0.19321534	     -0.00000000	      1.52635488	     -0.00000000	      0.00000000	     -0.00000000	      0.00000000	      0.29656212	      1.11477182	     -0.00000000	      0.00000000	     -0.00000000	    145.32973406	      0.31374313	      0.35349117	     -0.00000000	      0.00000000	      0.00000000	   -128.22681632	      0.00000000	      0.00000000	      0.00000000	      0.00000000	      0.00000000	      0.00000000	      0.10789197	      1.28173734	     -0.00000000
      0.19351061	     -0.00000000	      1.52784541	     -0.00000000	      0.00000000	     -0.00000000	      0.00000000	      0.29727635	      1.11592235	     -0.00000000	      0.00000000	     -0.00000000	    145.52841353	      0.31447019	      0.35389884	     -0.00000000	      0.00000000	      0.00000000	   -128.44243792	      0.00000000	      0.00000000	      0.00000000	      0.00000000	      0.00000000	      0.00000000	      0.10814892	      1.28301121	     -0.00000000
      0.19380588	     -0.00000000	      1.52933459	     -0.00000000	      0.00000000	     -0.00000000	      0.00000000	      0.29799227	      1.11707189	     -0.00000000	      0.00000000	     -0.00000000	    145.72737779	      0.31519896	      0.35430616	     -0.00000000	      0.00000000	      0.00000000	   -128.65834010	      0.00000000	      0.00000000	      0.00000000	      0.00000000	      0.00000000	      0.00000000	      0.10840647	      1.28428395	     -0.00000000
      0.19410116	     -0.00000000	      1.53082243	     -0.00000000	      0.00000000	     -0.00000000	      0.00000000	      0.29870987	      1.11822041	     -0.00000000	      0.00000000	     -0.00000000	    145.92662865	      0.31592945	      0.35471316	     -0.00000000	      0.00000000	      0.00000000	   -128.87452193	      0.00000000	      0.00000000	      0.00000000	      0.00000000	      0.00000000	      0.00000000	      0.10866464	      1.28555555	     -0.00000000
      0.19439643	     -0.00000000	      1.53230892	     -0.00000000	      0.00000000	     -0.00000000	      0.00000000	      0.29942917	      1.11936793	     -0.00000000	      0.00000000	     -0.00000000	    146.12616835	      0.31666165	      0.35511980	     -0.00000000	      0.00000000	      0.00000000	   -129.09098766	      0.00000000	      0.00000000	      0.00000000	      0.00000000	      0.00000000	      0.00000000	      0.10892341	      1.28682601	     -0.00000000
      0.19469170	     -0.00000000	      1.53379408	     -0.00000000	      0.00000000	     -0.00000000	      0.00000000	      0.30015017	      1.12051445	     -0.00000000	      0.00000000	     -0.00000000	    146.32599878	      0.31739559	      0.35552611	     -0.00000000	      0.00000000	      0.00000000	   -129.30773709	      0.00000000	      0.00000000	      0.00000000	      0.00000000	      0.00000000	      0.00000000	      0.10918279	      1.28809533	     -0.00000000
      0.19498698	     -0.00000000	      1.53527790	     -0.00000000	      0.00000000	     -0.00000000	      0.00000000	      0.30087287	      1.12165997	     -0.00000000	      0.00000000	     -0.00000000	    146.52612218	      0.31813126	      0.35593208	     -0.00000000	      0.00000000	      0.00000000	   -129.52477392	      0.00000000	      0.00000000	      0.00000000	      0.00000000	      0.00000000	      0.00000000	      0.10944279	      1.28936353	     -0.00000000
      0.19528225	     -0.00000000	      1.53676038	     -0.00000000	      0.00000000	     -0.00000000	      0.00000000	      0.30159729	      1.12280448	     -0.00000000	      0.00000000	     -0.00000000	    146.72654054	      0.31886867	      0.35633770	     -0.00000000	      0.00000000	      0.00000000	   -129.74209849	      0.00000000	      0.00000000	      0.00000000	      0.00000000	      0.00000000	      0.00000000	      0.10970340	      1.29063059	     -0.00000000
      0.19557752	     -0.00000000	      1.53824152	     -0.00000000	      0.00000000	     -0.00000000	      0.00000000	      0.30232343	      1.12394800	     -0.00000000	      0.00000000	     -0.00000000	    146.92725608	      0.31960783	      0.35674298	     -0.00000000	      0.00000000	      0.00000000	   -129.95971408	      0.00000000	      0.00000000	      0.00000000	      0.00000000	      0.00000000	      0.00000000	      0.10996464	      1.29189652	     -0.00000000
      0.19587280	     -0.00000000	      1.53972134	     -0.00000000	      0.00000000	     -0.00000000	      0.00000000	      0.30305130	      1.12509051	     -0.00000000	      0.00000000	     -0.00000000	    147.12827086	      0.32034874	      0.35714793	     -0.00000000	      0.00000000	      0.00000000	   -130.17762150	      0.00000000	      0.00000000	      0.00000000	      0.00000000	      0.00000000	      0.00000000	      0.11022649	      1.29316133	     -0.00000000
      0.19616807	     -0.00000000	      1.54119983	     -0.00000000	      0.00000000	     -0.00000000	      0.00000000	      0.30378091	      1.12623203	     -0.00000000	      0.00000000	     -0.00000000	    147.32958713	      0.32109142	      0.35755253	     -0.00000000	      0.00000000	      0.00000000	   -130.39582368	      0.00000000	      0.00000000	      0.00000000	      0.00000000	      0.00000000	      0.00000000	      0.11048897	      1.29442501	     -0.00000000
      0.19646334	     -0.00000000	      1.54267700	     -0.00000000	      0.00000000	     -0.00000000	      0.00000000	      0.30451226	      1.12737256	     -0.00000000	      0.00000000	     -0.00000000	    147.53120700	      0.32183588	      0.35795679	     -0.00000000	      0.00000000	      0.00000000	   -130.61432178	      0.00000000	      0.00000000	      0.00000000	      0.00000000	      0.00000000	      0.00000000	      0.11075208	      1.29568756	     -0.00000000
      0.19675862	     -0.00000000	      1.54415284	     -0.00000000	      0.00000000	     -0.00000000	      0.00000000	      0.30524536	      1.12851209	     -0.00000000	      0.00000000	     -0.00000000	    147.73313273	      0.32258211	      0.35836070	     -0.00000000	      0.00000000	      0.00000000	   -130.83311852	      0.00000000	      0.00000000	      0.00000000	      0.00000000	      0.00000000	      0.00000000	      0.11101581	      1.29694900	     -0.00000000
      0.19705389	     -0.00000000	      1.54562736	     -0.00000000	      0.00000000	     -0.00000000	      0.00000000	      0.30598022	      1.12965063	     -0.00000000	      0.00000000	     -0.00000000	    147.93536650	      0.32333012	      0.35876428	     -0.00000000	      0.00000000	      0.00000000	   -131.05221530	      0.00000000	      0.00000000	      0.00000000	      0.00000000	      0.00000000	      0.00000000	      0.11128018	      1.29820932	     -0.00000000
      0.19734916	     -0.00000000	      1.54710057	     -0.00000000	      0.00000000	     -0.00000000	      0.00000000	      0.30671685	      1.13078818	     -0.00000000	      0.00000000	     -0.00000000	    148.13791059	      0.32407993	      0.35916751	     -0.00000000	      0.00000000	      0.00000000	   -131.27161467	      0.00000000	      0.00000000	      0.00000000	      0.00000000	      0.00000000	      0.00000000	      0.11154518	      1.29946852	     -0.00000000
      0.19764444	     -0.00000000	      1.54857246	     -0.00000000	      0.00000000	     -0.00000000	      0.00000000	      0.30745525	      1.13192475	     -0.00000000	      0.00000000	     -0.00000000	    148.34076721	      0.32483155	      0.35957041	     -0.00000000	      0.00000000	      0.00000000	   -131.49131825	      0.00000000	      0.00000000	      0.00000000	      0.00000000	      0.00000000	      0.00000000	      0.11181082	      1.30072660	     -0.00000000
      0.19793971	     -0.00000000	      1.55004305	     -0.00000000	      0.00000000	     -0.00000000	      0.00000000	      0.30819543	      1.13306033	     -0.00000000	      0.00000000	     -0.00000000	    148.54393868	      0.32558497	      0.35997296	     -0.00000000	      0.00000000	      0.00000000	   -131.71132849	      0.00000000	      0.00000000	      0.00000000	      0.00000000	      0.00000000	      0.00000000	      0.11207710	      1.30198358	     -0.00000000
      0.19823498	     -0.00000000	      1.55151232	     -0.00000000	      0.00000000	     -0.00000000	      0.00000000	      0.30893739	      1.13419492	     -0.00000000	      0.00000000	     -0.00000000	    148.74742725	      0.32634021	      0.36037517	     -0.00000000	      0.00000000	      0.00000000	   -131.93164715	      0.00000000	      0.00000000	      0.00000000	      0.00000000	      0.00000000	      0.00000000	      0.11234403	      1.30323944	     -0.00000000
      0.19853026	     -0.00000000	      1.55298030	     -0.00000000	      0.00000000	     -0.00000000	      0.00000000	      0.30968116	      1.13532853	     -0.00000000	      0.00000000	     -0.00000000	    148.95123526	      0.32709727	      0.36077704	     -0.00000000	      0.00000000	      0.00000000	   -132.15227661	      0.00000000	      0.00000000	      0.00000000	      0.00000000	      0.00000000	      0.00000000	      0.11261159	      1.30449421	     -0.00000000
      0.19882553	     -0.00000000	      1.55444697	     -0.00000000	      0.00000000	     -0.00000000	      0.00000000	      0.31042672	      1.13646117	     -0.00000000	      0.00000000	     -0.00000000	    149.15536501	      0.32785616	      0.36117856	     -0.00000000	      0.00000000	      0.00000000	   -132.37321876	      0.00000000	      0.00000000	      0.00000000	      0.00000000	      0.00000000	      0.00000000	      0.11287981	      1.30574786	     -0.00000000
      0.19912080	     -0.00000000	      1.55591235	     -0.00000000	      0.00000000	     -0.00000000	      0.00000000	      0.31117410	      1.13759282	     -0.00000000	      0.00000000	     -0.00000000	    149.35981886	      0.32861690	      0.36157975	     -0.00000000	      0.00000000	      0.00000000	   -132.59447593	      0.00000000	      0.00000000	      0.00000000	      0.00000000	      0.00000000	      0.00000000	      0.11314868	      1.30700042	     -0.00000000
      0.19941607	     -0.00000000	      1.55737643	     -0.00000000	      0.00000000	     -0.00000000	      0.00000000	      0.31192330	      1.13872350	     -0.00000000	      0.00000000	     -0.00000000	    149.56459916	      0.32937948	      0.36198060	     -0.00000000	      0.00000000	      0.00000000	   -132.81605012	      0.00000000	      0.00000000	      0.00000000	      0.00000000	      0.00000000	      0.00000000	      0.11341820	      1.30825188	     -0.00000000
      0.19971135	     -0.00000000	      1.55883922	     -0.00000000	      0.00000000	     -0.00000000	      0.00000000	      0.31267432	      1.13985321	     -0.00000000	      0.00000000	     -0.00000000	    149.76970829	      0.33014393	      0.36238111	     -0.00000000	      0.00000000	      0.00000000	   -133.03794363	      0.00000000	      0.00000000	      0.00000000	      0.00000000	      0.00000000	      0.00000000	      0.11368838	      1.30950224	     -0.00000000
      0.20000662	     -0.00000000	      1.56030073	     -0.00000000	      0.00000000	     -0.00000000	      0.00000000	      0.31342718	      1.14098194	     -0.00000000	      0.00000000	     -0.00000000	    149.97514865	      0.33091023	      0.36278128	     -0.00000000	      0.00000000	      0.00000000	   -133.26015854	      0.00000000	      0.00000000	      0.00000000	      0.00000000	      0.00000000	      0.00000000	      0.11395922	      1.31075151	     -0.00000000
      0.20030189	     -0.00000000	      1.56176096	     -0.00000000	      0.00000000	     -0.00000000	      0.00000000	      0.31418188	      1.14210971	     -0.00000000	      0.00000000	     -0.00000000	    150.18092264	      0.33167841	      0.36318111	     -0.00000000	      0.00000000	      0.00000000	   -133.48269715	      0.00000000	      0.00000000	      0.00000000	      0.00000000	      0.00000000	      0.00000000	      0.11423072	      1.31199969	     -0.00000000
      0.20059717	     -0.00000000	      1.56321990	     -0.00000000	      0.00000000	     -0.00000000	      0.00000000	      0.31493844	      1.14323652	     -0.00000000	      0.00000000	     -0.00000000	    150.38703270	      0.33244847	      0.36358060	     -0.00000000	      0.00000000	      0.00000000	   -133.70556163	      0.00000000	      0.00000000	      0.00000000	      0.00000000	      0.00000000	      0.00000000	      0.11450289	      1.31324679	     -0.00000000
      0.20089244	     -0.00000000	      1.56467758	     -0.00000000	      0.00000000	     -0.00000000	      0.00000000	      0.31569685	      1.14436236	     -0.00000000	      0.00000000	     -0.00000000	    150.59348127	      0.33322042	      0.36397975	     -0.00000000	      0.00000000	      0.00000000	   -133.92875426	      0.00000000	      0.00000000	      0.00000000	      0.00000000	      0.00000000	      0.00000000	      0.11477573	      1.31449280	     -0.00000000
      0.20118771	     -0.00000000	      1.56613398	     -0.00000000	      0.00000000	     -0.00000000	      0.00000000	      0.31645713	      1.14548723	     -0.00000000	      0.00000000	     -0.00000000	    150.80027082	      0.33399426	      0.36437856	     -0.00000000	      0.00000000	      0.00000000	   -134.15227727	      0.00000000	      0.00000000	      0.00000000	      0.00000000	      0.00000000	      0.00000000	      0.11504924	      1.31573774	     -0.00000000
      0.20148299	     -0.00000000	      1.56758911	     -0.00000000	      0.00000000	     -0.00000000	      0.00000000	      0.31721928	      1.14661115	     -0.00000000	      0.00000000	     -0.00000000	    151.00740383	      0.33477002	      0.36477704	     -0.00000000	      0.00000000	      0.00000000	   -134.37613299	      0.00000000	      0.00000000	      0.00000000	      0.00000000	      0.00000000	      0.00000000	      0.11532342	      1.31698159	     -0.00000000
      0.20177826	     -0.00000000	      1.56904299	     -0.00000000	      0.00000000	     -0.00000000	      0.00000000	      0.31798332	      1.14773412	     -0.00000000	      0.00000000	     -0.00000000	    151.21488280	      0.33554768	      0.36517518	     -0.00000000	      0.00000000	      0.00000000	   -134.60032368	      0.00000000	      0.00000000	      0.00000000	      0.00000000	      0.00000000	      0.00000000	      0.11559828	      1.31822437	     -0.00000000
      0.20207353	     -0.00000000	      1.57049560	     -0.00000000	      0.00000000	     -0.00000000	      0.00000000	      0.31874925	      1.14885613	     -0.00000000	      0.00000000	     -0.00000000	    151.42271026	      0.33632727	      0.36557298	     -0.00000000	      0.00000000	      0.00000000	   -134.82485169	      0.00000000	      0.00000000	      0.00000000	      0.00000000	      0.00000000	      0.00000000	      0.11587382	      1.31946609	     -0.00000000
      0.20236881	     -0.00000000	      1.57194696	     -0.00000000	      0.00000000	     -0.00000000	      0.00000000	      0.31951708	      1.14997719	     -0.00000000	      0.00000000	     -0.00000000	    151.63088874	      0.33710880	      0.36597045	     -0.00000000	      0.00000000	      0.00000000	   -135.04971935	      0.00000000	      0.00000000	      0.00000000	      0.00000000	      0.00000000	      0.00000000	      0.11615004	      1.32070673	     -0.00000000
      0.20266408	     -0.00000000	      1.57339706	     -0.00000000	      0.00000000	     -0.00000000	      0.00000000	      0.32028683	      1.15109730	     -0.00000000	      0.00000000	     -0.00000000	    151.83942081	      0.33789226	      0.36636758	     -0.00000000	      0.00000000	      0.00000000	   -135.27492903	      0.00000000	      0.00000000	      0.00000000	      0.00000000	      0.00000000	      0.00000000	      0.11642695	      1.32194631	     -0.00000000
      0.20295935	     -0.00000000	      1.57484593	     -0.00000000	      0.00000000	     -0.00000000	      0.00000000	      0.32105848	      1.15221647	     -0.00000000	      0.00000000	     -0.00000000	    152.04830905	      0.33867767	      0.36676438	     -0.00000000	      0.00000000	      0.00000000	   -135.50048311	      0.00000000	      0.00000000	      0.00000000	      0.00000000	      0.00000000	      0.00000000	      0.11670455	      1.32318483	     -0.00000000
      0.20325463	     -0.00000000	      1.57629354	     -0.00000000	      0.00000000	     -0.00000000	      0.00000000	      0.32183207	      1.15333470	     -0.00000000	      0.00000000	     -0.00000000	    152.25755605	      0.33946504	      0.36716084	     -0.00000000	      0.00000000	      0.00000000	   -135.72638400	      0.00000000	      0.00000000	      0.00000000	      0.00000000	      0.00000000	      0.00000000	      0.11698284	      1.32442230	     -0.00000000
      0.20354990	     -0.00000000	      1.57773993	     -0.00000000	      0.00000000	     -0.00000000	      0.00000000	      0.32260759	      1.15445198	     -0.00000000	      0.00000000	     -0.00000000	    152.46716445	      0.34025438	      0.36755696	     -0.00000000	      0.00000000	      0.00000000	   -135.95263411	      0.00000000	      0.00000000	      0.00000000	      0.00000000	      0.00000000	      0.00000000	      0.11726183	      1.32565871	     -0.00000000
      0.20384517	     -0.00000000	      1.57918507	     -0.00000000	      0.00000000	     -0.00000000	      0.00000000	      0.32338506	      1.15556833	     -0.00000000	      0.00000000	     -0.00000000	    152.67713687	      0.34104569	      0.36795275	     -0.00000000	      0.00000000	      0.00000000	   -136.17923591	      0.00000000	      0.00000000	      0.00000000	      0.00000000	      0.00000000	      0.00000000	      0.11754152	      1.32689407	     -0.00000000
      0.20414044	     -0.00000000	      1.58062899	     -0.00000000	      0.00000000	     -0.00000000	      0.00000000	      0.32416447	      1.15668375	     -0.00000000	      0.00000000	     -0.00000000	    152.88747599	      0.34183899	      0.36834821	     -0.00000000	      0.00000000	      0.00000000	   -136.40619185	      0.00000000	      0.00000000	      0.00000000	      0.00000000	      0.00000000	      0.00000000	      0.11782191	      1.32812839	     -0.00000000
      0.20443572	     -0.00000000	      1.58207169	     -0.00000000	      0.00000000	     -0.00000000	      0.00000000	      0.32494585	      1.15779824	     -0.00000000	      0.00000000	     -0.00000000	    153.09818448	      0.34263428	      0.36874334	     -0.00000000	      0.00000000	      0.00000000	   -136.63350442	      0.00000000	      0.00000000	      0.00000000	      0.00000000	      0.00000000	      0.00000000	      0.11810300	      1.32936166	     -0.00000000
      0.20473099	     -0.00000000	      1.58351316	     -0.00000000	      0.00000000	     -0.00000000	      0.00000000	      0.32572920	      1.15891180	     -0.00000000	      0.00000000	     -0.00000000	    153.30926505	      0.34343158	      0.36913813	     -0.00000000	      0.00000000	      0.00000000	   -136.86117614	      0.00000000	      0.00000000	      0.00000000	      0.00000000	      0.00000000	      0.00000000	      0.11838481	      1.33059389	     -0.00000000
      0.20502626	     -0.00000000	      1.58495342	     -0.00000000	      0.00000000	     -0.00000000	      0.00000000	      0.32651453	      1.16002443	     -0.00000000	      0.00000000	     -0.00000000	    153.52072043	      0.34423089	      0.36953260	     -0.00000000	      0.00000000	      0.00000000	   -137.08920951	      0.00000000	      0.00000000	      0.00000000	      0.00000000	      0.00000000	      0.00000000	      0.11866732	      1.33182509	     -0.00000000
      0.20532154	     -0.00000000	      1.58639247	     -0.00000000	      0.00000000	     -0.00000000	      0.00000000	      0.32730185	      1.16113615	     -0.00000000	      0.00000000	     -0.00000000	    153.73255335	      0.34503222	      0.36992673	     -0.00000000	      0.00000000	      0.00000000	   -137.31760711	      0.00000000	      0.00000000	      0.00000000	      0.00000000	      0.00000000	      0.00000000	      0.11895056	      1.33305526	     -0.00000000
      0.20561681	     -0.00000000	      1.58783032	     -0.00000000	      0.00000000	     -0.00000000	      0.00000000	      0.32809117	      1.16224694	     -0.00000000	      0.00000000	     -0.00000000	    153.94476658	      0.34583558	      0.37032053	     -0.00000000	      0.00000000	      0.00000000	   -137.54637148	      0.00000000	      0.00000000	      0.00000000	      0.00000000	      0.00000000	      0.00000000	      0.11923451	      1.33428440	     -0.00000000
      0.20591208	     -0.00000000	      1.58926696	     -0.00000000	      0.00000000	     -0.00000000	      0.00000000	      0.32888249	      1.16335682	     -0.00000000	      0.00000000	     -0.00000000	    154.15736291	      0.34664098	      0.37071400	     -0.00000000	      0.00000000	      0.00000000	   -137.77550522	      0.00000000	      0.00000000	      0.00000000	      0.00000000	      0.00000000	      0.00000000	      0.11951918	      1.33551252	     -0.00000000
      0.20620736	     -0.00000000	      1.59070241	     -0.00000000	      0.00000000	     -0.00000000	      0.00000000	      0.32967583	      1.16446579	     -0.00000000	      0.00000000	     -0.00000000	    154.37034513	      0.34744844	      0.37110715	     -0.00000000	      0.00000000	      0.00000000	   -138.00501092	      0.00000000	      0.00000000	      0.00000000	      0.00000000	      0.00000000	      0.00000000	      0.11980457	      1.33673962	     -0.00000000
      0.20650263	     -0.00000000	      1.59213666	     -0.00000000	      0.00000000	     -0.00000000	      0.00000000	      0.33047120	      1.16557386	     -0.00000000	      0.00000000	     -0.00000000	    154.58371608	      0.34825795	      0.37149996	     -0.00000000	      0.00000000	      0.00000000	   -138.23489122	      0.00000000	      0.00000000	      0.00000000	      0.00000000	      0.00000000	      0.00000000	      0.12009070	      1.33796570	     -0.00000000
      0.20679790	     -0.00000000	      1.59356973	     -0.00000000	      0.00000000	     -0.00000000	      0.00000000	      0.33126861	      1.16668101	     -0.00000000	      0.00000000	     -0.00000000	    154.79747858	      0.34906953	      0.37189245	     -0.00000000	      0.00000000	      0.00000000	   -138.46514874	      0.00000000	      0.00000000	      0.00000000	      0.00000000	      0.00000000	      0.00000000	      0.12037756	      1.33919077	     -0.00000000
      0.20709318	     -0.00000000	      1.59500162	     -0.00000000	      0.00000000	     -0.00000000	      0.00000000	      0.33206805	      1.16778727	     -0.00000000	      0.00000000	     -0.00000000	    155.01163549	      0.34988319	      0.37228461	     -0.00000000	      0.00000000	      0.00000000	   -138.69578614	      0.00000000	      0.00000000	      0.00000000	      0.00000000	      0.00000000	      0.00000000	      0.12066515	      1.34041484	     -0.00000000
      0.20738845	     -0.00000000	      1.59643233	     -0.00000000	      0.00000000	     -0.00000000	      0.00000000	      0.33286956	      1.16889263	     -0.00000000	      0.00000000	     -0.00000000	    155.22618969	      0.35069894	      0.37267644	     -0.00000000	      0.00000000	      0.00000000	   -138.92680610	      0.00000000	      0.00000000	      0.00000000	      0.00000000	      0.00000000	      0.00000000	      0.12095348	      1.34163790	     -0.00000000
      0.20768372	     -0.00000000	      1.59786187	     -0.00000000	      0.00000000	     -0.00000000	      0.00000000	      0.33367313	      1.16999709	     -0.00000000	      0.00000000	     -0.00000000	    155.44114406	      0.35151680	      0.37306796	     -0.00000000	      0.00000000	      0.00000000	   -139.15821129	      0.00000000	      0.00000000	      0.00000000	      0.00000000	      0.00000000	      0.00000000	      0.12124256	      1.34285996	     -0.00000000
      0.20797900	     -0.00000000	      1.59929025	     -0.00000000	      0.00000000	     -0.00000000	      0.00000000	      0.33447877	      1.17110067	     -0.00000000	      0.00000000	     -0.00000000	    155.65650151	      0.35233676	      0.37345914	     -0.00000000	      0.00000000	      0.00000000	   -139.39000441	      0.00000000	      0.00000000	      0.00000000	      0.00000000	      0.00000000	      0.00000000	      0.12153238	      1.34408103	     -0.00000000
      0.20827427	     -0.00000000	      1.60071746	     -0.00000000	      0.00000000	     -0.00000000	      0.00000000	      0.33528650	      1.17220335	     -0.00000000	      0.00000000	     -0.00000000	    155.87226495	      0.35315884	      0.37385000	     -0.00000000	      0.00000000	      0.00000000	   -139.62218817	      0.00000000	      0.00000000	      0.00000000	      0.00000000	      0.00000000	      0.00000000	      0.12182295	      1.34530111	     -0.00000000
      0.20856954	     -0.00000000	      1.60214352	     -0.00000000	      0.00000000	     -0.00000000	      0.00000000	      0.33609632	      1.17330516	     -0.00000000	      0.00000000	     -0.00000000	    156.08843731	      0.35398304	      0.37424055	     -0.00000000	      0.00000000	      0.00000000	   -139.85476530	      0.00000000	      0.00000000	      0.00000000	      0.00000000	      0.00000000	      0.00000000	      0.12211428	      1.34652020	     -0.00000000
      0.20886481	     -0.00000000	      1.60356843	     -0.00000000	      0.00000000	     -0.00000000	      0.00000000	      0.33690824	      1.17440608	     -0.00000000	      0.00000000	     -0.00000000	    156.30502154	      0.35480939	      0.37463076	     -0.00000000	      0.00000000	      0.00000000	   -140.08773854	      0.00000000	      0.00000000	      0.00000000	      0.00000000	      0.00000000	      0.00000000	      0.12240636	      1.34773831	     -0.00000000
      0.20916009	     -0.00000000	      1.60499220	     -0.00000000	      0.00000000	     -0.00000000	      0.00000000	      0.33772228	      1.17550612	     -0.00000000	      0.00000000	     -0.00000000	    156.52202059	      0.35563789	      0.37502066	     -0.00000000	      0.00000000	      0.00000000	   -140.32111063	      0.00000000	      0.00000000	      0.00000000	      0.00000000	      0.00000000	      0.00000000	      0.12269920	      1.34895544	     -0.00000000
      0.20945536	     -0.00000000	      1.60641482	     -0.00000000	      0.00000000	     -0.00000000	      0.00000000	      0.33853845	      1.17660529	     -0.00000000	      0.00000000	     -0.00000000	    156.73943742	      0.35646855	      0.37541024	     -0.00000000	      0.00000000	      0.00000000	   -140.55488434	      0.00000000	      0.00000000	      0.00000000	      0.00000000	      0.00000000	      0.00000000	      0.12299280	      1.35017160	     -0.00000000
      0.20975063	     -0.00000000	      1.60783631	     -0.00000000	      0.00000000	     -0.00000000	      0.00000000	      0.33935674	      1.17770359	     -0.00000000	      0.00000000	     -0.00000000	    156.95727502	      0.35730138	      0.37579951	     -0.00000000	      0.00000000	      0.00000000	   -140.78906244	      0.00000000	      0.00000000	      0.00000000	      0.00000000	      0.00000000	      0.00000000	      0.12328717	      1.35138679	     -0.00000000
      0.21004591	     -0.00000000	      1.60925666	     -0.00000000	      0.00000000	     -0.00000000	      0.00000000	      0.34017718	      1.17880103	     -0.00000000	      0.00000000	     -0.00000000	    157.17553637	      0.35813639	      0.37618845	     -0.00000000	      0.00000000	      0.00000000	   -141.02364771	      0.00000000	      0.00000000	      0.00000000	      0.00000000	      0.00000000	      0.00000000	      0.12358232	      1.35260101	     -0.00000000
      0.21034118	     -0.00000000	      1.61067589	     -0.00000000	      0.00000000	     -0.00000000	      0.00000000	      0.34099978	      1.17989760	     -0.00000000	      0.00000000	     -0.00000000	    157.39422447	      0.35897359	      0.37657708	     -0.00000000	      0.00000000	      0.00000000	   -141.25864293	      0.00000000	      0.00000000	      0.00000000	      0.00000000	      0.00000000	      0.00000000	      0.12387824	      1.35381427	     -0.00000000
      0.21063645	     -0.00000000	      1.61209400	     -0.00000000	      0.00000000	     -0.00000000	      0.00000000	      0.34182454	      1.18099332	     -0.00000000	      0.00000000	     -0.00000000	    157.61334232	      0.35981299	      0.37696540	     -0.00000000	      0.00000000	      0.00000000	   -141.49405093	      0.00000000	      0.00000000	      0.00000000	      0.00000000	      0.00000000	      0.00000000	      0.12417493	      1.35502658	     -0.00000000
      0.21093173	     -0.00000000	      1.61351100	     -0.00000000	      0.00000000	     -0.00000000	      0.00000000	      0.34265148	      1.18208817	     -0.00000000	      0.00000000	     -0.00000000	    157.83289294	      0.36065461	      0.37735340	     -0.00000000	      0.00000000	      0.00000000	   -141.72987451	      0.00000000	      0.00000000	      0.00000000	      0.00000000	      0.00000000	      0.00000000	      0.12447241	      1.35623793	     -0.00000000
      0.21122700	     -0.00000000	      1.61492688	     -0.00000000	      0.00000000	     -0.00000000	      0.00000000	      0.34348060	      1.18318218	     -0.00000000	      0.00000000	     -0.00000000	    158.05287936	      0.36149845	      0.37774109	     -0.00000000	      0.00000000	      0.00000000	   -141.96611650	      0.00000000	      0.00000000	      0.00000000	      0.00000000	      0.00000000	      0.00000000	      0.12477068	      1.35744833	     -0.00000000
      0.21152227	     -0.00000000	      1.61634166	     -0.00000000	      0.00000000	     -0.00000000	      0.00000000	      0.34431191	      1.18427533	     -0.00000000	      0.00000000	     -0.00000000	    158.27330460	      0.36234452	      0.37812846	     -0.00000000	      0.00000000	      0.00000000	   -142.20277973	      0.00000000	      0.00000000	      0.00000000	      0.00000000	      0.00000000	      0.00000000	      0.12506973	      1.35865779	     -0.00000000
      0.21181755	     -0.00000000	      1.61775533	     -0.00000000	      0.00000000	     -0.00000000	      0.00000000	      0.34514543	      1.18536764	     -0.00000000	      0.00000000	     -0.00000000	    158.49417171	      0.36319284	      0.37851553	     -0.00000000	      0.00000000	      0.00000000	   -142.43986705	      0.00000000	      0.00000000	      0.00000000	      0.00000000	      0.00000000	      0.00000000	      0.12536958	      1.35986631	     -0.00000000
      0.21211282	     -0.00000000	      1.61916791	     -0.00000000	      0.00000000	     -0.00000000	      0.00000000	      0.34598117	      1.18645911	     -0.00000000	      0.00000000	     -0.00000000	    158.71548373	      0.36404341	      0.37890229	     -0.00000000	      0.00000000	      0.00000000	   -142.67738131	      0.00000000	      0.00000000	      0.00000000	      0.00000000	      0.00000000	      0.00000000	      0.12567023	      1.36107389	     -0.00000000
      0.21240809	     -0.00000000	      1.62057940	     -0.00000000	      0.00000000	     -0.00000000	      0.00000000	      0.34681914	      1.18754973	     -0.00000000	      0.00000000	     -0.00000000	    158.93724373	      0.36489624	      0.37928874	     -0.00000000	      0.00000000	      0.00000000	   -142.91532539	      0.00000000	      0.00000000	      0.00000000	      0.00000000	      0.00000000	      0.00000000	      0.12597167	      1.36228053	     -0.00000000
      0.21270337	     -0.00000000	      1.62198979	     -0.00000000	      0.00000000	     -0.00000000	      0.00000000	      0.34765934	      1.18863953	     -0.00000000	      0.00000000	     -0.00000000	    159.15945477	      0.36575136	      0.37967489	     -0.00000000	      0.00000000	      0.00000000	   -143.15370215	      0.00000000	      0.00000000	      0.00000000	      0.00000000	      0.00000000	      0.00000000	      0.12627392	      1.36348625	     -0.00000000
      0.21299864	     -0.00000000	      1.62339911	     -0.00000000	      0.00000000	     -0.00000000	      0.00000000	      0.34850180	      1.18972848	     -0.00000000	      0.00000000	     -0.00000000	    159.38211993	      0.36660876	      0.38006073	     -0.00000000	      0.00000000	      0.00000000	   -143.39251449	      0.00000000	      0.00000000	      0.00000000	      0.00000000	      0.00000000	      0.00000000	      0.12657699	      1.36469104	     -0.00000000
      0.21329391	     -0.00000000	      1.62480734	     -0.00000000	      0.00000000	     -0.00000000	      0.00000000	      0.34934651	      1.19081661	     -0.00000000	      0.00000000	     -0.00000000	    159.60524229	      0.36746846	      0.38044626	     -0.00000000	      0.00000000	      0.00000000	   -143.63176531	      0.00000000	      0.00000000	      0.00000000	      0.00000000	      0.00000000	      0.00000000	      0.12688086	      1.36589490	     -0.00000000
      0.21358918	     -0.00000000	      1.62621450	     -0.00000000	      0.00000000	     -0.00000000	      0.00000000	      0.35019349	      1.19190391	     -0.00000000	      0.00000000	     -0.00000000	    159.82882494	      0.36833047	      0.38083150	     -0.00000000	      0.00000000	      0.00000000	   -143.87145751	      0.00000000	      0.00000000	      0.00000000	      0.00000000	      0.00000000	      0.00000000	      0.12718555	      1.36709785	     -0.00000000
      0.21388446	     -0.00000000	      1.62762059	     -0.00000000	      0.00000000	     -0.00000000	      0.00000000	      0.35104275	      1.19299039	     -0.00000000	      0.00000000	     -0.00000000	    160.05287100	      0.36919480	      0.38121643	     -0.00000000	      0.00000000	      0.00000000	   -144.11159402	      0.00000000	      0.00000000	      0.00000000	      0.00000000	      0.00000000	      0.00000000	      0.12749106	      1.36829988	     -0.00000000
      0.21417973	     -0.00000000	      1.62902561	     -0.00000000	      0.00000000	     -0.00000000	      0.00000000	      0.35189430	      1.19407604	     -0.00000000	      0.00000000	     -0.00000000	    160.27738355	      0.37006147	      0.38160106	     -0.00000000	      0.00000000	      0.00000000	   -144.35217777	      0.00000000	      0.00000000	      0.00000000	      0.00000000	      0.00000000	      0.00000000	      0.12779739	      1.36950100	     -0.00000000
      0.21447500	     -0.00000000	      1.63042956	     -0.00000000	      0.00000000	     -0.00000000	      0.00000000	      0.35274816	      1.19516088	     -0.00000000	      0.00000000	     -0.00000000	    160.50236573	      0.37093047	      0.38198539	     -0.00000000	      0.00000000	      0.00000000	   -144.59321170	      0.00000000	      0.00000000	      0.00000000	      0.00000000	      0.00000000	      0.00000000	      0.12810456	      1.37070121	     -0.00000000
      0.21477028	     -0.00000000	      1.63183246	     -0.00000000	      0.00000000	     -0.00000000	      0.00000000	      0.35360432	      1.19624490	     -0.00000000	      0.00000000	     -0.00000000	    160.72782067	      0.37180183	      0.38236942	     -0.00000000	      0.00000000	      0.00000000	   -144.83469877	      0.00000000	      0.00000000	      0.00000000	      0.00000000	      0.00000000	      0.00000000	      0.12841255	      1.37190051	     -0.00000000
      0.21506555	     -0.00000000	      1.63323430	     -0.00000000	      0.00000000	     -0.00000000	      0.00000000	      0.35446282	      1.19732811	     -0.00000000	      0.00000000	     -0.00000000	    160.95375151	      0.37267556	      0.38275316	     -0.00000000	      0.00000000	      0.00000000	   -145.07664194	      0.00000000	      0.00000000	      0.00000000	      0.00000000	      0.00000000	      0.00000000	      0.12872138	      1.37309891	     -0.00000000
      0.21536082	     -0.00000000	      1.63463509	     -0.00000000	      0.00000000	     -0.00000000	      0.00000000	      0.35532365	      1.19841051	     -0.00000000	      0.00000000	     -0.00000000	    161.18016139	      0.37355166	      0.38313660	     -0.00000000	      0.00000000	      0.00000000	   -145.31904421	      0.00000000	      0.00000000	      0.00000000	      0.00000000	      0.00000000	      0.00000000	      0.12903105	      1.37429642	     -0.00000000
      0.21565610	     -0.00000000	      1.63603483	     -0.00000000	      0.00000000	     -0.00000000	      0.00000000	      0.35618682	      1.19949210	     -0.00000000	      0.00000000	     -0.00000000	    161.40705347	      0.37443015	      0.38351975	     -0.00000000	      0.00000000	      0.00000000	   -145.56190855	      0.00000000	      0.00000000	      0.00000000	      0.00000000	      0.00000000	      0.00000000	      0.12934157	      1.37549302	     -0.00000000
      0.21595137	     -0.00000000	      1.63743353	     -0.00000000	      0.00000000	     -0.00000000	      0.00000000	      0.35705235	      1.20057288	     -0.00000000	      0.00000000	     -0.00000000	    161.63443093	      0.37531104	      0.38390260	     -0.00000000	      0.00000000	      0.00000000	   -145.80523798	      0.00000000	      0.00000000	      0.00000000	      0.00000000	      0.00000000	      0.00000000	      0.12965293	      1.37668873	     -0.00000000
      0.21624664	     -0.00000000	      1.63883118	     -0.00000000	      0.00000000	     -0.00000000	      0.00000000	      0.35792025	      1.20165287	     -0.00000000	      0.00000000	     -0.00000000	    161.86229695	      0.37619434	      0.38428516	     -0.00000000	      0.00000000	      0.00000000	   -146.04903552	      0.00000000	      0.00000000	      0.00000000	      0.00000000	      0.00000000	      0.00000000	      0.12996515	      1.37788355	     -0.00000000
      0.21654192	     -0.00000000	      1.64022779	     -0.00000000	      0.00000000	     -0.00000000	      0.00000000	      0.35879053	      1.20273205	     -0.00000000	      0.00000000	     -0.00000000	    162.09065471	      0.37708007	      0.38466743	     -0.00000000	      0.00000000	      0.00000000	   -146.29330419	      0.00000000	      0.00000000	      0.00000000	      0.00000000	      0.00000000	      0.00000000	      0.13027822	      1.37907749	     -0.00000000
      0.21683719	     -0.00000000	      1.64162337	     -0.00000000	      0.00000000	     -0.00000000	      0.00000000	      0.35966321	      1.20381043	     -0.00000000	      0.00000000	     -0.00000000	    162.31950744	      0.37796823	      0.38504940	     -0.00000000	      0.00000000	      0.00000000	   -146.53804706	      0.00000000	      0.00000000	      0.00000000	      0.00000000	      0.00000000	      0.00000000	      0.13059215	      1.38027053	     -0.00000000
      0.21713246	     -0.00000000	      1.64301792	     -0.00000000	      0.00000000	     -0.00000000	      0.00000000	      0.36053828	      1.20488802	     -0.00000000	      0.00000000	     -0.00000000	    162.54885834	      0.37885883	      0.38543109	     -0.00000000	      0.00000000	      0.00000000	   -146.78326718	      0.00000000	      0.00000000	      0.00000000	      0.00000000	      0.00000000	      0.00000000	      0.13090695	      1.38146270	     -0.00000000
      0.21742774	     -0.00000000	      1.64441144	     -0.00000000	      0.00000000	     -0.00000000	      0.00000000	      0.36141577	      1.20596482	     -0.00000000	      0.00000000	     -0.00000000	    162.77871064	      0.37975189	      0.38581249	     -0.00000000	      0.00000000	      0.00000000	   -147.02896764	      0.00000000	      0.00000000	      0.00000000	      0.00000000	      0.00000000	      0.00000000	      0.13122261	      1.38265398	     -0.00000000
      0.21772301	     -0.00000000	      1.64580393	     -0.00000000	      0.00000000	     -0.00000000	      0.00000000	      0.36229569	      1.20704082	     -0.00000000	      0.00000000	     -0.00000000	    163.00906759	      0.38064742	      0.38619360	     -0.00000000	      0.00000000	      0.00000000	   -147.27515152	      0.00000000	      0.00000000	      0.00000000	      0.00000000	      0.00000000	      0.00000000	      0.13153915	      1.38384439	     -0.00000000
      0.21801828	     -0.00000000	      1.64719539	     -0.00000000	      0.00000000	     -0.00000000	      0.00000000	      0.36317804	      1.20811603	     -0.00000000	      0.00000000	     -0.00000000	    163.23993246	      0.38154544	      0.38657442	     -0.00000000	      0.00000000	      0.00000000	   -147.52182193	      0.00000000	      0.00000000	      0.00000000	      0.00000000	      0.00000000	      0.00000000	      0.13185656	      1.38503392	     -0.00000000
      0.21831355	     -0.00000000	      1.64858584	     -0.00000000	      0.00000000	     -0.00000000	      0.00000000	      0.36406284	      1.20919046	     -0.00000000	      0.00000000	     -0.00000000	    163.47130851	      0.38244594	      0.38695496	     -0.00000000	      0.00000000	      0.00000000	   -147.76898201	      0.00000000	      0.00000000	      0.00000000	      0.00000000	      0.00000000	      0.00000000	      0.13217486	      1.38622258	     -0.00000000
      0.21860883	     -0.00000000	      1.64997527	     -0.00000000	      0.00000000	     -0.00000000	      0.00000000	      0.36495011	      1.21026410	     -0.00000000	      0.00000000	     -0.00000000	    163.70319902	      0.38334895	      0.38733522	     -0.00000000	      0.00000000	      0.00000000	   -148.01663489	      0.00000000	      0.00000000	      0.00000000	      0.00000000	      0.00000000	      0.00000000	      0.13249404	      1.38741036	     -0.00000000
      0.21890410	     -0.00000000	      1.65136368	     -0.00000000	      0.00000000	     -0.00000000	      0.00000000	      0.36583984	      1.21133696	     -0.00000000	      0.00000000	     -0.00000000	    163.93560731	      0.38425448	      0.38771518	     -0.00000000	      0.00000000	      0.00000000	   -148.26478372	      0.00000000	      0.00000000	      0.00000000	      0.00000000	      0.00000000	      0.00000000	      0.13281411	      1.38859728	     -0.00000000
      0.21919937	     -0.00000000	      1.65275108	     -0.00000000	      0.00000000	     -0.00000000	      0.00000000	      0.36673206	      1.21240904	     -0.00000000	      0.00000000	     -0.00000000	    164.16853668	      0.38516254	      0.38809487	     -0.00000000	      0.00000000	      0.00000000	   -148.51343169	      0.00000000	      0.00000000	      0.00000000	      0.00000000	      0.00000000	      0.00000000	      0.13313508	      1.38978334	     -0.00000000
      0.21949465	     -0.00000000	      1.65413747	     -0.00000000	      0.00000000	     -0.00000000	      0.00000000	      0.36762678	      1.21348033	     -0.00000000	      0.00000000	     -0.00000000	    164.40199047	      0.38607314	      0.38847427	     -0.00000000	      0.00000000	      0.00000000	   -148.76258198	      0.00000000	      0.00000000	      0.00000000	      0.00000000	      0.00000000	      0.00000000	      0.13345694	      1.39096852	     -0.00000000
      0.21978992	     -0.00000000	      1.65552285	     -0.00000000	      0.00000000	     -0.00000000	      0.00000000	      0.36852401	      1.21455085	     -0.00000000	      0.00000000	     -0.00000000	    164.63597202	      0.38698629	      0.38885339	     -0.00000000	      0.00000000	      0.00000000	   -149.01223780	      0.00000000	      0.00000000	      0.00000000	      0.00000000	      0.00000000	      0.00000000	      0.13377970	      1.39215285	     -0.00000000
      0.22008519	     -0.00000000	      1.65690722	     -0.00000000	      0.00000000	     -0.00000000	      0.00000000	      0.36942375	      1.21562059	     -0.00000000	      0.00000000	     -0.00000000	    164.87048469	      0.38790201	      0.38923223	     -0.00000000	      0.00000000	      0.00000000	   -149.26240237	      0.00000000	      0.00000000	      0.00000000	      0.00000000	      0.00000000	      0.00000000	      0.13410338	      1.39333631	     -0.00000000
      0.22038047	     -0.00000000	      1.65829059	     -0.00000000	      0.00000000	     -0.00000000	      0.00000000	      0.37032603	      1.21668956	     -0.00000000	      0.00000000	     -0.00000000	    165.10553187	      0.38882030	      0.38961079	     -0.00000000	      0.00000000	      0.00000000	   -149.51307894	      0.00000000	      0.00000000	      0.00000000	      0.00000000	      0.00000000	      0.00000000	      0.13442796	      1.39451892	     -0.00000000
      0.22067574	     -0.00000000	      1.65967296	     -0.00000000	      0.00000000	     -0.00000000	      0.00000000	      0.37123086	      1.21775775	     -0.00000000	      0.00000000	     -0.00000000	    165.34111694	      0.38974119	      0.38998907	     -0.00000000	      0.00000000	      0.00000000	   -149.76427076	      0.00000000	      0.00000000	      0.00000000	      0.00000000	      0.00000000	      0.00000000	      0.13475346	      1.39570067	     -0.00000000
      0.22097101	     -0.00000000	      1.66105433	     -0.00000000	      0.00000000	     -0.00000000	      0.00000000	      0.37213824	      1.21882517	     -0.00000000	      0.00000000	     -0.00000000	    165.57724332	      0.39066468	      0.39036707	     -0.00000000	      0.00000000	      0.00000000	   -150.01598110	      0.00000000	      0.00000000	      0.00000000	      0.00000000	      0.00000000	      0.00000000	      0.13507988	      1.39688157	     -0.00000000
      0.22126629	     -0.00000000	      1.66243470	     -0.00000000	      0.00000000	     -0.00000000	      0.00000000	      0.37304819	      1.21989182	     -0.00000000	      0.00000000	     -0.00000000	    165.81391443	      0.39159079	      0.39074479	     -0.00000000	      0.00000000	      0.00000000	   -150.26821327	      0.00000000	      0.00000000	      0.00000000	      0.00000000	      0.00000000	      0.00000000	      0.13540722	      1.39806161	     -0.00000000
      0.22156156	     -0.00000000	      1.66381408	     -0.00000000	      0.00000000	     -0.00000000	      0.00000000	      0.37396072	      1.22095771	     -0.00000000	      0.00000000	     -0.00000000	    166.05113372	      0.39251952	      0.39112223	     -0.00000000	      0.00000000	      0.00000000	   -150.52097057	      0.00000000	      0.00000000	      0.00000000	      0.00000000	      0.00000000	      0.00000000	      0.13573549	      1.39924080	     -0.00000000
      0.22185683	     -0.00000000	      1.66519246	     -0.00000000	      0.00000000	     -0.00000000	      0.00000000	      0.37487585	      1.22202282	     -0.00000000	      0.00000000	     -0.00000000	    166.28890465	      0.39345090	      0.39149940	     -0.00000000	      0.00000000	      0.00000000	   -150.77425634	      0.00000000	      0.00000000	      0.00000000	      0.00000000	      0.00000000	      0.00000000	      0.13606470	      1.40041914	     -0.00000000
      0.22215211	     -0.00000000	      1.66656985	     -0.00000000	      0.00000000	     -0.00000000	      0.00000000	      0.37579358	      1.22308717	     -0.00000000	      0.00000000	     -0.00000000	    166.52723069	      0.39438493	      0.39187629	     -0.00000000	      0.00000000	      0.00000000	   -151.02807392	      0.00000000	      0.00000000	      0.00000000	      0.00000000	      0.00000000	      0.00000000	      0.13639484	      1.40159663	     -0.00000000
      0.22244738	     -0.00000000	      1.66794625	     -0.00000000	      0.00000000	     -0.00000000	      0.00000000	      0.37671394	      1.22415075	     -0.00000000	      0.00000000	     -0.00000000	    166.76611534	      0.39532163	      0.39225291	     -0.00000000	      0.00000000	      0.00000000	   -151.28242669	      0.00000000	      0.00000000	      0.00000000	      0.00000000	      0.00000000	      0.00000000	      0.13672593	      1.40277327	     -0.00000000
      0.22274265	     -0.00000000	      1.66932166	     -0.00000000	      0.00000000	     -0.00000000	      0.00000000	      0.37763692	      1.22521357	     -0.00000000	      0.00000000	     -0.00000000	    167.00556212	      0.39626101	      0.39262925	     -0.00000000	      0.00000000	      0.00000000	   -151.53731802	      0.00000000	      0.00000000	      0.00000000	      0.00000000	      0.00000000	      0.00000000	      0.13705796	      1.40394907	     -0.00000000
      0.22303793	     -0.00000000	      1.67069608	     -0.00000000	      0.00000000	     -0.00000000	      0.00000000	      0.37856256	      1.22627562	     -0.00000000	      0.00000000	     -0.00000000	    167.24557455	      0.39720308	      0.39300531	     -0.00000000	      0.00000000	      0.00000000	   -151.79275134	      0.00000000	      0.00000000	      0.00000000	      0.00000000	      0.00000000	      0.00000000	      0.13739094	      1.40512403	     -0.00000000
      0.22333320	     -0.00000000	      1.67206952	     -0.00000000	      0.00000000	     -0.00000000	      0.00000000	      0.37949085	      1.22733692	     -0.00000000	      0.00000000	     -0.00000000	    167.48615619	      0.39814786	      0.39338110	     -0.00000000	      0.00000000	      0.00000000	   -152.04873006	      0.00000000	      0.00000000	      0.00000000	      0.00000000	      0.00000000	      0.00000000	      0.13772489	      1.40629814	     -0.00000000
      0.22362847	     -0.00000000	      1.67344198	     -0.00000000	      0.00000000	     -0.00000000	      0.00000000	      0.38042181	      1.22839745	     -0.00000000	      0.00000000	     -0.00000000	    167.72731060	      0.39909536	      0.39375662	     -0.00000000	      0.00000000	      0.00000000	   -152.30525763	      0.00000000	      0.00000000	      0.00000000	      0.00000000	      0.00000000	      0.00000000	      0.13805979	      1.40747141	     -0.00000000
      0.22392374	     -0.00000000	      1.67481345	     -0.00000000	      0.00000000	     -0.00000000	      0.00000000	      0.38135546	      1.22945722	     -0.00000000	      0.00000000	     -0.00000000	    167.96904138	      0.40004558	      0.39413186	     -0.00000000	      0.00000000	      0.00000000	   -152.56233751	      0.00000000	      0.00000000	      0.00000000	      0.00000000	      0.00000000	      0.00000000	      0.13839566	      1.40864384	     -0.00000000
      0.22421902	     -0.00000000	      1.67618393	     -0.00000000	      0.00000000	     -0.00000000	      0.00000000	      0.38229180	      1.23051624	     -0.00000000	      0.00000000	     -0.00000000	    168.21135212	      0.40099856	      0.39450684	     -0.00000000	      0.00000000	      0.00000000	   -152.81997320	      0.00000000	      0.00000000	      0.00000000	      0.00000000	      0.00000000	      0.00000000	      0.13873249	      1.40981542	     -0.00000000
      0.22451429	     -0.00000000	      1.67755344	     -0.00000000	      0.00000000	     -0.00000000	      0.00000000	      0.38323085	      1.23157450	     -0.00000000	      0.00000000	     -0.00000000	    168.45424646	      0.40195430	      0.39488154	     -0.00000000	      0.00000000	      0.00000000	   -153.07816820	      0.00000000	      0.00000000	      0.00000000	      0.00000000	      0.00000000	      0.00000000	      0.13907031	      1.41098617	     -0.00000000
      0.22480956	     -0.00000000	      1.67892197	     -0.00000000	      0.00000000	     -0.00000000	      0.00000000	      0.38417263	      1.23263200	     -0.00000000	      0.00000000	     -0.00000000	    168.69772804	      0.40291281	      0.39525596	     -0.00000000	      0.00000000	      0.00000000	   -153.33692604	      0.00000000	      0.00000000	      0.00000000	      0.00000000	      0.00000000	      0.00000000	      0.13940910	      1.41215609	     -0.00000000
      0.22510484	     -0.00000000	      1.68028952	     -0.00000000	      0.00000000	     -0.00000000	      0.00000000	      0.38511715	      1.23368874	     -0.00000000	      0.00000000	     -0.00000000	    168.94180053	      0.40387410	      0.39563012	     -0.00000000	      0.00000000	      0.00000000	   -153.59625026	      0.00000000	      0.00000000	      0.00000000	      0.00000000	      0.00000000	      0.00000000	      0.13974888	      1.41332516	     -0.00000000
      0.22540011	     -0.00000000	      1.68165610	     -0.00000000	      0.00000000	     -0.00000000	      0.00000000	      0.38606441	      1.23474473	     -0.00000000	      0.00000000	     -0.00000000	    169.18646761	      0.40483820	      0.39600401	     -0.00000000	      0.00000000	      0.00000000	   -153.85614443	      0.00000000	      0.00000000	      0.00000000	      0.00000000	      0.00000000	      0.00000000	      0.14008965	      1.41449340	     -0.00000000
      0.22569538	     -0.00000000	      1.68302169	     -0.00000000	      0.00000000	     -0.00000000	      0.00000000	      0.38701444	      1.23579996	     -0.00000000	      0.00000000	     -0.00000000	    169.43173298	      0.40580511	      0.39637762	     -0.00000000	      0.00000000	      0.00000000	   -154.11661215	      0.00000000	      0.00000000	      0.00000000	      0.00000000	      0.00000000	      0.00000000	      0.14043141	      1.41566081	     -0.00000000
      0.22599066	     -0.00000000	      1.68438632	     -0.00000000	      0.00000000	     -0.00000000	      0.00000000	      0.38796725	      1.23685444	     -0.00000000	      0.00000000	     -0.00000000	    169.67760038	      0.40677485	      0.39675097	     -0.00000000	      0.00000000	      0.00000000	   -154.37765703	      0.00000000	      0.00000000	      0.00000000	      0.00000000	      0.00000000	      0.00000000	      0.14077417	      1.41682738	     -0.00000000
      0.22628593	     -0.00000000	      1.68574996	     -0.00000000	      0.00000000	     -0.00000000	      0.00000000	      0.38892285	      1.23790817	     -0.00000000	      0.00000000	     -0.00000000	    169.92407355	      0.40774743	      0.39712405	     -0.00000000	      0.00000000	      0.00000000	   -154.63928270	      0.00000000	      0.00000000	      0.00000000	      0.00000000	      0.00000000	      0.00000000	      0.14111794	      1.41799312	     -0.00000000
      0.22658120	     -0.00000000	      1.68711264	     -0.00000000	      0.00000000	     -0.00000000	      0.00000000	      0.38988126	      1.23896114	     -0.00000000	      0.00000000	     -0.00000000	    170.17115625	      0.40872286	      0.39749686	     -0.00000000	      0.00000000	      0.00000000	   -154.90149282	      0.00000000	      0.00000000	      0.00000000	      0.00000000	      0.00000000	      0.00000000	      0.14146272	      1.41915802	     -0.00000000
      0.22687648	     -0.00000000	      1.68847434	     -0.00000000	      0.00000000	     -0.00000000	      0.00000000	      0.39084248	      1.24001336	     -0.00000000	      0.00000000	     -0.00000000	    170.41885229	      0.40970117	      0.39786940	     -0.00000000	      0.00000000	      0.00000000	   -155.16429107	      0.00000000	      0.00000000	      0.00000000	      0.00000000	      0.00000000	      0.00000000	      0.14180851	      1.42032209	     -0.00000000
      0.22717175	     -0.00000000	      1.68983506	     -0.00000000	      0.00000000	     -0.00000000	      0.00000000	      0.39180654	      1.24106483	     -0.00000000	      0.00000000	     -0.00000000	    170.66716546	      0.41068236	      0.39824167	     -0.00000000	      0.00000000	      0.00000000	   -155.42768114	      0.00000000	      0.00000000	      0.00000000	      0.00000000	      0.00000000	      0.00000000	      0.14215531	      1.42148533	     -0.00000000
      0.22746702	     -0.00000000	      1.69119482	     -0.00000000	      0.00000000	     -0.00000000	      0.00000000	      0.39277345	      1.24211554	     -0.00000000	      0.00000000	     -0.00000000	    170.91609960	      0.41166645	      0.39861367	     -0.00000000	      0.00000000	      0.00000000	   -155.69166676	      0.00000000	      0.00000000	      0.00000000	      0.00000000	      0.00000000	      0.00000000	      0.14250315	      1.42264774	     -0.00000000
      0.22776230	     -0.00000000	      1.69255361	     -0.00000000	      0.00000000	     -0.00000000	      0.00000000	      0.39374322	      1.24316551	     -0.00000000	      0.00000000	     -0.00000000	    171.16565856	      0.41265345	      0.39898541	     -0.00000000	      0.00000000	      0.00000000	   -155.95625167	      0.00000000	      0.00000000	      0.00000000	      0.00000000	      0.00000000	      0.00000000	      0.14285201	      1.42380932	     -0.00000000
      0.22805757	     -0.00000000	      1.69391142	     -0.00000000	      0.00000000	     -0.00000000	      0.00000000	      0.39471586	      1.24421472	     -0.00000000	      0.00000000	     -0.00000000	    171.41584623	      0.41364339	      0.39935688	     -0.00000000	      0.00000000	      0.00000000	   -156.22143966	      0.00000000	      0.00000000	      0.00000000	      0.00000000	      0.00000000	      0.00000000	      0.14320191	      1.42497007	     -0.00000000
      0.22835284	     -0.00000000	      1.69526826	     -0.00000000	      0.00000000	     -0.00000000	      0.00000000	      0.39569139	      1.24526319	     -0.00000000	      0.00000000	     -0.00000000	    171.66666650	      0.41463626	      0.39972808	     -0.00000000	      0.00000000	      0.00000000	   -156.48723449	      0.00000000	      0.00000000	      0.00000000	      0.00000000	      0.00000000	      0.00000000	      0.14355285	      1.42612999	     -0.00000000
      0.22864811	     -0.00000000	      1.69662413	     -0.00000000	      0.00000000	     -0.00000000	      0.00000000	      0.39666983	      1.24631090	     -0.00000000	      0.00000000	     -0.00000000	    171.91812328	      0.41563209	      0.40009901	     -0.00000000	      0.00000000	      0.00000000	   -156.75364000	      0.00000000	      0.00000000	      0.00000000	      0.00000000	      0.00000000	      0.00000000	      0.14390483	      1.42728908	     -0.00000000
      0.22894339	     -0.00000000	      1.69797904	     -0.00000000	      0.00000000	     -0.00000000	      0.00000000	      0.39765119	      1.24735787	     -0.00000000	      0.00000000	     -0.00000000	    172.17022054	      0.41663089	      0.40046968	     -0.00000000	      0.00000000	      0.00000000	   -157.02066002	      0.00000000	      0.00000000	      0.00000000	      0.00000000	      0.00000000	      0.00000000	      0.14425786	      1.42844733	     -0.00000000
      0.22923866	     -0.00000000	      1.69933297	     -0.00000000	      0.00000000	     -0.00000000	      0.00000000	      0.39863548	      1.24840408	     -0.00000000	      0.00000000	     -0.00000000	    172.42296222	      0.41763268	      0.40084008	     -0.00000000	      0.00000000	      0.00000000	   -157.28829842	      0.00000000	      0.00000000	      0.00000000	      0.00000000	      0.00000000	      0.00000000	      0.14461195	      1.42960476	     -0.00000000
      0.22953393	     -0.00000000	      1.70068593	     -0.00000000	      0.00000000	     -0.00000000	      0.00000000	      0.39962272	      1.24944954	     -0.00000000	      0.00000000	     -0.00000000	    172.67635232	      0.41863747	      0.40121022	     -0.00000000	      0.00000000	      0.00000000	   -157.55655907	      0.00000000	      0.00000000	      0.00000000	      0.00000000	      0.00000000	      0.00000000	      0.14496710	      1.43076136	     -0.00000000
      0.22982921	     -0.00000000	      1.70203792	     -0.00000000	      0.00000000	     -0.00000000	      0.00000000	      0.40061293	      1.25049426	     -0.00000000	      0.00000000	     -0.00000000	    172.93039487	      0.41964528	      0.40158009	     -0.00000000	      0.00000000	      0.00000000	   -157.82544590	      0.00000000	      0.00000000	      0.00000000	      0.00000000	      0.00000000	      0.00000000	      0.14532332	      1.43191713	     -0.00000000
      0.23012448	     -0.00000000	      1.70338895	     -0.00000000	      0.00000000	     -0.00000000	      0.00000000	      0.40160611	      1.25153822	     -0.00000000	      0.00000000	     -0.00000000	    173.18509388	      0.42065612	      0.40194970	     -0.00000000	      0.00000000	      0.00000000	   -158.09496284	      0.00000000	      0.00000000	      0.00000000	      0.00000000	      0.00000000	      0.00000000	      0.14568060	      1.43307208	     -0.00000000
      0.23041975	     -0.00000000	      1.70473900	     -0.00000000	      0.00000000	     -0.00000000	      0.00000000	      0.40260228	      1.25258143	     -0.00000000	      0.00000000	     -0.00000000	    173.44045343	      0.42167001	      0.40231904	     -0.00000000	      0.00000000	      0.00000000	   -158.36511384	      0.00000000	      0.00000000	      0.00000000	      0.00000000	      0.00000000	      0.00000000	      0.14603897	      1.43422619	     -0.00000000
      0.23071503	     -0.00000000	      1.70608808	     -0.00000000	      0.00000000	     -0.00000000	      0.00000000	      0.40360147	      1.25362390	     -0.00000000	      0.00000000	     -0.00000000	    173.69647760	      0.42268696	      0.40268811	     -0.00000000	      0.00000000	      0.00000000	   -158.63590290	      0.00000000	      0.00000000	      0.00000000	      0.00000000	      0.00000000	      0.00000000	      0.14639841	      1.43537947	     -0.00000000
      0.23101030	     -0.00000000	      1.70743619	     -0.00000000	      0.00000000	     -0.00000000	      0.00000000	      0.40460368	      1.25466561	     -0.00000000	      0.00000000	     -0.00000000	    173.95317050	      0.42370698	      0.40305692	     -0.00000000	      0.00000000	      0.00000000	   -158.90733402	      0.00000000	      0.00000000	      0.00000000	      0.00000000	      0.00000000	      0.00000000	      0.14675895	      1.43653192	     -0.00000000
      0.23130557	     -0.00000000	      1.70878333	     -0.00000000	      0.00000000	     -0.00000000	      0.00000000	      0.40560892	      1.25570657	     -0.00000000	      0.00000000	     -0.00000000	    174.21053625	      0.42473011	      0.40342547	     -0.00000000	      0.00000000	      0.00000000	   -159.17941124	      0.00000000	      0.00000000	      0.00000000	      0.00000000	      0.00000000	      0.00000000	      0.14712058	      1.43768354	     -0.00000000
      0.23160085	     -0.00000000	      1.71012950	     -0.00000000	      0.00000000	     -0.00000000	      0.00000000	      0.40661723	      1.25674678	     -0.00000000	      0.00000000	     -0.00000000	    174.46857904	      0.42575634	      0.40379375	     -0.00000000	      0.00000000	      0.00000000	   -159.45213862	      0.00000000	      0.00000000	      0.00000000	      0.00000000	      0.00000000	      0.00000000	      0.14748330	      1.43883434	     -0.00000000
      0.23189612	     -0.00000000	      1.71147470	     -0.00000000	      0.00000000	     -0.00000000	      0.00000000	      0.40762860	      1.25778624	     -0.00000000	      0.00000000	     -0.00000000	    174.72730302	      0.42678569	      0.40416176	     -0.00000000	      0.00000000	      0.00000000	   -159.72552024	      0.00000000	      0.00000000	      0.00000000	      0.00000000	      0.00000000	      0.00000000	      0.14784713	      1.43998430	     -0.00000000
[truncated: 4,211,173 more chars]
