# Supplementary material for: Musculoskeletal simulations to examine the effects of accentuated eccentric loading (AEL) on jump height
Source: PeerJ. 2023 Jan 23;11:e14687. doi: 10.7717/peerj.14687 (PMC9879160; doi:10.7717/peerj.14687)
Supplement: Supplemental Information 3 — Added30 folder contains the code and simulation results for a complete jump with an additional 30% model mass. Dropped30 folder contains the code and simulation results for the push-off phase with the original model mass. [file peerj-11-14687-s003.zip › Supplementary Simulation code and output results AEL30/Dropped30/Two_Segment_four_muscle_scaled_model_FD.m]

function output = Two_Segment_four_muscle_scaled_model_FD(x)
% hamstring onset timing to be optimized
tham = x(1);
upslope_ham = x(2);

%% load the model 
import org.opensim.modeling.*
currentFolder = pwd;
cd(currentFolder) 
model = Model('Two_Segment_four_muscle_scaled_model.osim');

%% load data from added mass condition 
% find the frame when VASTUS fiber velocity becomes or just cross zero
% optimization 
cd(strcat(fileparts(pwd),'\Added30','\Optimized_for_J_Results'))
fibervelocity = importdata('TwoSegment_Two_Segment_FiberVelocity.sto');
vastus_fibervelocity = fibervelocity.data(:,2);

i = 1;
count = 0;
while vastus_fibervelocity(i) * vastus_fibervelocity(i+1) > 0
    i = i + 1;
    count = count + 1;
end
frame_lowest = count + 2;

% remember to load the muscle control (i.e. excitation signal)
control = importdata('TwoSegment_controls.sto');
vastus_excitation = control.data(:,2); vastus_excitation = vastus_excitation(frame_lowest);
recfem_excitation = control.data(:,3); recfem_excitation = recfem_excitation(frame_lowest);
glut_excitation = control.data(:,4); glut_excitation = glut_excitation(frame_lowest);

%% delete and add controllers back to the model
% first we need to delete the original controller
model.updControllerSet().clearAndDestroy()

% Then, we will add new controller back to the model
vastus_controller = PrescribedController();
vastus_controller.setName('vastus_controller');
recfem_controller = PrescribedController();
recfem_controller.setName('recfem_controller');
glut_controller = PrescribedController();
glut_controller.setName('glut_controller');
ham_controller = PrescribedController();
ham_controller.setName('ham_controller');

% we need to add actuator to the controller
vastus = model.getActuators().get('vastus');
vastus_controller.addActuator(vastus);
recfem = model.getActuators().get('recfem');
recfem_controller.addActuator(recfem);
glut = model.getActuators().get('glut');
glut_controller.addActuator(glut);
ham = model.getActuators().get('ham');
ham_controller.addActuator(ham);

% muscle excitation to be controlled by the input values
controlFunction = PiecewiseLinearFunction();
controlFunction.addPoint(0,vastus_excitation);
controlFunction.addPoint((1-vastus_excitation)/9.9974, 1); % upslope_vas =  9.9974
controlFunction.addPoint(1, 1);
vastus_controller.prescribeControlForActuator('vastus', controlFunction);
model.addController(vastus_controller);

controlFunction = PiecewiseLinearFunction();
controlFunction.addPoint(0,recfem_excitation);
controlFunction.addPoint((1-recfem_excitation)/9.9882, 1); % upslope_rec = 9.9882
controlFunction.addPoint(1, 1);
recfem_controller.prescribeControlForActuator('recfem', controlFunction);
model.addController(recfem_controller);

controlFunction = PiecewiseLinearFunction();
controlFunction.addPoint(0,glut_excitation);
controlFunction.addPoint((1-glut_excitation)/7.9034, 1); % upslope_glut = 7.9034
controlFunction.addPoint(1, 1);
glut_controller.prescribeControlForActuator('glut', controlFunction);
model.addController(glut_controller);

controlFunction = PiecewiseLinearFunction();
controlFunction.addPoint(0,0.01);
controlFunction.addPoint(tham,0.01);% ham onset relative to lowest frame
controlFunction.addPoint(tham+0.99/upslope_ham, 1);
controlFunction.addPoint(1, 1);
ham_controller.prescribeControlForActuator('ham', controlFunction);
model.addController(ham_controller);

cd(currentFolder)
model.finalizeConnections();
model.print('Two_Segment_four_muscle_scaled_model.osim');

 %% Simulate the model
model.setUseVisualizer(false);

% Initializing the model
model.initSystem();

% DEFINE SOME PARAMETERS FOR THE SIMULATION

% Define the new tool object which will be run
tool = ForwardTool(); %--> to see all properties which can be set type 'methodsview(tool)'

% Define the model which the forward tool will operate on
tool.setModel(model);

% Define the start and finish times for simulation
tool.setStartTime(0);
tool.setFinalTime(1);  
tool.setSolveForEquilibrium(true);

% set integrator property
tool.setMaximumNumberOfSteps(20000);
tool.setMaxDT(1);
tool.setMinDT(0.00001);
tool.setErrorTolerance(1.0e-7);

% add Muscle Analysis & BodyKinematics during Forward simulation
% VERY IMPORTANT : Muscle Analysis needs to be run within ForwardTool, or else the results won't be correct
Muscle_AnL = MuscleAnalysis('Two_Segment_four_muscle_scaled_model.osim');
Body_KineM = BodyKinematics('Two_Segment_four_muscle_scaled_model.osim');
Force_Report = ForceReporter('Two_Segment_four_muscle_scaled_model.osim');
model.addAnalysis(Muscle_AnL);
model.addAnalysis(Body_KineM);
model.addAnalysis(Force_Report);

% Define the name of the forward analysis
tool.setName('TwoSegment');

tool.setResultsDir(currentFolder)

% Run the simulation
tool.run(); 

% store all the files (Muscle Anlaysis, Body Kinematics & control/state/degree) into a specified folder
newdir = strcat('Optimized_for_J_Results');
mkdir(newdir)
movefile('TwoSegment_*', newdir);

%%
resultFolder = strcat(currentFolder,'\','Optimized_for_J_Results');
cd(resultFolder)

pos = importdata('TwoSegment_Two_Segment_pos_global.sto');
block_y = pos.data(:,3);
absolute_block_y_height = max(block_y);

state = importdata('TwoSegment_states.sto');

% penalty for getting knee joint above 135 deg
knee_angle = state.data(:,16) * (180/pi);
fk = find(knee_angle>135);
if ~isempty(fk)
    knee_penalty = 0.01 * (max(knee_angle(fk))-135);
else
    knee_penalty = 0;
end

% penalty : similar to SCONE's DOFmeasure (instead of the angular impulse of the joint)  

J = absolute_block_y_height - knee_penalty ;


% handle with OpenSim error
if J > 1.8
   J = -10;
end

output = -1 * J;

model.delete();

%% clear workspace variable
cd(currentFolder)
clearvars -except output J ;

end
