# Supplementary material for: Musculoskeletal simulations to examine the effects of accentuated eccentric loading (AEL) on jump height
Source: PeerJ. 2023 Jan 23;11:e14687. doi: 10.7717/peerj.14687 (PMC9879160; doi:10.7717/peerj.14687)
Supplement: Supplemental Information 4 [file peerj-11-14687-s004.zip]

Archive with 5 entries (5 files):
- Supplementary Simulation animations/Added_15%_CMJ.webm
- Supplementary Simulation animations/Added_30%_CMJ.webm
- Supplementary Simulation animations/BW_CMJ.webm
- Supplementary Simulation animations/Dropped_15%_bottom.webm
- Supplementary Simulation animations/Dropped_30%_bottom.webm
